# Supplementary material for: Genome-Wide Identification and Expression Analysis of LBD Transcription Factor Genes in Passion Fruit (Passiflora edulis)
Source: Int J Mol Sci. 2022 Apr 24;23(9):4700. doi: 10.3390/ijms23094700 (PMC9104060; doi:10.3390/ijms23094700)
Supplement: Supplementary file 1 [file ijms-23-04700-s001.zip › Table S1.xlsx]

## Sheet: Sheet1
Table S1-1 List of the 33 PeLBD genes identified in this study
Number	Gene Name	Gene ID	Chromosome	Size(aa)	MW(Da)	pI	A.I.	Stability	GRAVY	Predicted Location
1	PeLBD1	P_edulia010000163.g	LG01	228	24788.3	6.7	92.37	U	-0.208	Nucleus
2	PeLBD2	P_edulia010000500.g	LG01	216	23829.2	6.3	71.44	U	-0.26	Nucleus
3	PeLBD3	P_edulia010001973.g	LG01	188	20672.2	5.64	68.56	U	-0.353	Nucleus
4	PeLBD4	P_edulia010002080.g	LG01	188	20702.3	5.64	70.64	U	-0.324	Nucleus
5	PeLBD5	P_edulia010002578.g	LG01	166	18452.2	5.36	85.3	U	-0.087	Nucleus
6	PeLBD6	P_edulia010002985.g	LG01	189	20945.8	9.08	72.91	U	-0.441	Nucleus
7	PeLBD7	P_edulia010003009.g	LG01	95	10772.6	9.64	57.58	U	-0.58	Nucleus
8	PeLBD8	P_edulia010003878.g	LG01	191	20985.2	9.28	86.28	U	-0.121	Nucleus
9	PeLBD9	P_edulia010004119.g	LG01	202	21696.8	9.37	83.56	U	-0.045	Nucleus
10	PeLBD10	P_edulia010005184.g	LG01	204	22205.4	8.37	82.35	U	-0.107	Nucleus
11	PeLBD11	P_edulia010005391.g	LG01	228	24231.6	7.63	77.94	U	-0.132	Nucleus
12	PeLBD12	P_edulia010005394.g	LG01	215	23314.8	8.9	85.77	U	-0.17	Nucleus
13	PeLBD13	P_edulia020007264.g	LG02	205	22252	6.95	62.78	U	-0.412	Nucleus
14	PeLBD14	P_edulia030008046.g	LG03	204	23008.4	9.04	72.79	U	-0.45	Nucleus
15	PeLBD15	P_edulia030008474.g	LG03	240	26283	8.05	76.75	U	-0.275	Nucleus
16	PeLBD16	P_edulia030008742.g	LG03	158	17413.8	7.64	72.91	U	-0.333	Nucleus
17	PeLBD17	P_edulia030009145.g	LG03	337	38858.1	8.74	71.78	U	-0.612	Nucleus
18	PeLBD18	P_edulia030009282.g	LG03	166	18330.5	5.93	62.95	U	-0.499	Nucleus
19	PeLBD19	P_edulia040010647.g	LG04	171	18559.2	8.24	71.35	U	-0.258	Nucleus
20	PeLBD20	P_edulia050011298.g	LG05	168	18645.4	7.52	74.94	U	-0.181	Nucleus
21	PeLBD21	P_edulia050011880.g	LG05	173	18601.2	8.59	73.93	U	-0.205	Nucleus
22	PeLBD22	P_edulia050012869.g	LG05	235	25742.7	4.5	75.23	U	-0.161	Nucleus
23	PeLBD23	P_edulia060015822.g	LG06	224	24306.3	8.25	71.61	U	-0.401	Nucleus
24	PeLBD24	P_edulia060015864.g	LG06	142	15627	7.61	82.46	U	-0.062	Nucleus
25	PeLBD25	P_edulia060015871.g	LG06	169	18867.6	7.52	72.78	U	-0.227	Nucleus
26	PeLBD26	P_edulia070017232.g	LG07	214	23195.4	8.83	72.57	U	-0.3	Nucleus
27	PeLBD27	P_edulia070018122.g	LG07	179	20573.5	6.22	88.27	U	-0.419	Nucleus
28	PeLBD28	P_edulia070018138.g	LG07	179	20557.5	6.22	88.27	U	-0.396	Nucleus
29	PeLBD29	P_edulia070018148.g	LG07	179	20573.5	6.22	88.27	U	-0.419	Nucleus
30	PeLBD30	P_edulia080020093.g	LG08	164	18188.8	6.8	87.44	U	-0.17	Nucleus
31	PeLBD31	P_edulia080020165.g	LG08	214	23141.2	8.62	66.07	U	-0.379	Nucleus
32	PeLBD32	P_eduliaContig20022702.g	Contig2	168	18617.4	6.71	74.94	U	-0.175	Nucleus
33	PeLBD33	P_eduliaContig60022431.g	Contig6	294	31614.9	8.75	71.67	U	-0.402	Nucleus
MW molecular weight, pI isoelectric point, A.I aliphatic index, GRAVY grand average of hydropathicity score

## Sheet: Sheet2
Table S1-2 List of CDS and protein sequences of 33 PeLBD genes
Gene Name	Gene ID	Sequence Type	Sequences
PeLBD1	P_edulia010000163.g	CDS	ATGAGGTTGAGCTGCAATGGTTGCCGGGTCCTGCGTAAGGCATGCGGCGAAAATTGCACCATAAGGCCTT GTCTTCAGTGGATCAGTGGTCCGGAATCGCAGGCTCATGCCACCCTGTTTCTTGCAAAATTCTACGGCCG CGCTGGACTCATTAATCTCATCAACGCAGCTCCTGAACATCTCCGTCAAGCTGTGTTTAGATCATTGCTA TACGAGGCTTGTGGGCGGATCGTGAACCCTGTTTATGGGTCGGTCGGGTTGCTAGGAAATGGGAACTGGC ACCTCTGTCATGAAGCCGTGGAAGCCGTTCTTAGAGGCGAGCCGATCGATCTAGTTCCTTCTTCGACAGA ATTGGATATTCGACACGGTGATATTCGCCACATAACCAAGGATG…
PeLBD2	P_edulia010000500.g	Protein	MRLSCNGCRVLRKACGENCTIRPCLQWISGPESQAHATLFLAKFYGRAGLINLINAAPEHLRQAVFRSLL YEACGRIVNPVYGSVGLLGNGNWHLCHEAVEAVLRGEPIDLVPSSTELDIRHGDIRHITKDDNSVDSRRP CKVKTKAEFKRSAAKPKHKRTTVGFVEELDVTGSLSHDPLLGWLPSSGSVGAWDADSVSVETVEPSLAKP DDPADLSGVDLELTLGLK
PeLBD2	P_edulia010000500.g	CDS	ATGCTCTTTTGCCTCCTCCTCTACAATTGTGTTGCTGAATTTGCAAGTTCTCTACTCCCCATCTTTCTCT CTCCAGTCAACAACAAGACAATGGCTTCATCCAGCTCTTACAATTCTCCCTGTGCTGCCTGCAAGTTCTT GAGGAGGAAATGCATGCCAGGTTGCATTTTTGCCCCTTACTTTCCACCAGAGGAGCCTCAGAAGTTTGCC AATGTCCACAAGATTTTTGGAGCGAGCAATGTGACGAAGCTCCTCAATGAGCTTCTTCCTCACCAGAGAG AAGATGCGGTGAACTCGCTCGCCTACGAAGCTGAGGCAAGAGTAAGGGACCCAGTCTATGGTTGCGTCGG TGCTATTTCTTTCCTCCAAAAACAGGTCCAAAGGCTTCAAAAGG…
PeLBD4	P_edulia010002080.g	Protein	MLFCLLLYNCVAEFASSLLPIFLSPVNNKTMASSSSYNSPCAACKFLRRKCMPGCIFAPYFPPEEPQKFA NVHKIFGASNVTKLLNELLPHQREDAVNSLAYEAEARVRDPVYGCVGAISFLQKQVQRLQKELDAANADL IRFACNEIPTTLPAPPPGATSVQPMGPHQRQVEFNRRMRDEGGFYQYPAGLSFPYTLPWNDNPSGDASEG GGEGNM
PeLBD3	P_edulia010001973.g	CDS	ATGTCAATCTTCTCATCAATATCAATGGCTTCATCCAGTTCTTACAATTCTCCCTGTGCTGCCTGCAAGT TCTTGAGGAGGAAATGCACGCCAGATTGCATTTTTGCCCCTTACTTCCCACCAGAAGAGCCTCAGAAATT CGCCAGTGTCCACAAGATCTTCGGAGCTAGCAATGTGTCCAAGCTCCTCCACGAGCTTCTCCCTCACCAA AGAGAAGATGCTGTGAACTCCCTAGCTTACGAAGCAGAAGCACGAATAAGGGACCCGGTTTACGGTTGTG TTGGAGCCATTTCTTTCCTCCAGCTACAAGTCCAAAGGCTCCAAGAGGAACTGGATGCTGCTAATGCTGA CTTGATCCGCGTCGCTTGCAATGAAATACCAACCACAAATACAT…
PeLBD6	P_edulia010002985.g	Protein	MSIFSSISMASSSSYNSPCAACKFLRRKCTPDCIFAPYFPPEEPQKFASVHKIFGASNVSKLLHELLPHQ REDAVNSLAYEAEARIRDPVYGCVGAISFLQLQVQRLQEELDAANADLIRVACNEIPTTNTFQTMAPPRP MQVDFHRRVGNEGGYYQSPGLSLPCSTLHWNDNHSGDATEGGSGEGNM
PeLBD4	P_edulia010002080.g	CDS	ATGTCAATCTTCTCATCAATAACAATGGCTTCATCCAGTTCTTACAATTCTCCCTGTGCTGCCTGCAAGT TCTTGAGGAGGAAATGCACGCCAGATTGCATTTTTGCCCCTTACTTCCCACCAGAAGAGCCTCAGAAATT CGCCAGTGTCCACAAGATCTTCGGAGCTAGCAATGTGTCCAAGCTCCTCCACGAGCTTCTCCCTCACCAA AGAGAAGATGCTGTGAACTCCCTAGCTTACGAAGCAGAAGCACGAATAAGGGACCCGGTTTACGGTTGTG TTGGAGCCATTTCTTTCCTCCAGCTACAAGTCCAAAGGCTCCAAGAGGAACTGGATGCTGCTAATGCTGA CTTGATCCGCGTCGCTTGCAATGAAATACCAACCACAAATACAT…
PeLBD8	P_edulia010003878.g	Protein	MSIFSSITMASSSSYNSPCAACKFLRRKCTPDCIFAPYFPPEEPQKFASVHKIFGASNVSKLLHELLPHQ REDAVNSLAYEAEARIRDPVYGCVGAISFLQLQVQRLQEELDAANADLIRVACNEIPTTNTFQTMALPRP MQVDFHRRVGNEGGYYQSPGLSLPCSTLHWNDNHSGDATEGGSGEGNM
PeLBD5	P_edulia010002578.g	CDS	ATGGTAATCTCTCCTTGCGCCGCATGCAAGATATTGAGGCGAAGGTGCGCTGACAAATGTGTACTGGCTC CTTATTTCCCACCTACTGAGCCAGCCAAGTTCACCATTGCTCATCGTGTGTTTGGTGCCAGTAACATCAT CAAGCTGTTGCAGGAACTTCCAGAATCTCAGAGGGCAGATGCAGTGAGCAGCATGGTGTACGAGGCGAGT GCAAGGATTAGAGACCCAGTTTACGGATGTGCTGGTGCGATTTGCCAGCTTCAGAAGCAAGTCATTGAGC TCCAAGCGCAGTTAGCCAAGGCACAGGCTGACCTTGTGAACATGCAATGCCAGCAAACAAACCTTGTGGC CTTATTTTGCATGGAAATGTCGCAGTCTCCTCAACAATCATCGC…
PeLBD10	P_edulia010005184.g	Protein	MVISPCAACKILRRRCADKCVLAPYFPPTEPAKFTIAHRVFGASNIIKLLQELPESQRADAVSSMVYEAS ARIRDPVYGCAGAICQLQKQVIELQAQLAKAQADLVNMQCQQTNLVALFCMEMSQSPQQSSQQSIDDFIS TPQSYQSNNCFLDESNLGLTWEPLWT
PeLBD6	P_edulia010002985.g	CDS	ATGTCCAGAGACAGGGAGAGGTATGAGGAGATAGGGAAGAAACTTAAGACAGAGACTGATGCATCGCAAA TGGGAAGAAGACACATGTTAGCCCCTCCTCGAACCTTGAATACCATTACACCTTGCGCTGCATGCAAGCT CTTAAGGAGAAGATGTGCAGAAGAATGTCCCTTTTCTCCATATTTCTCTCCTCACGAGCCCCAGAAATTT GCAGCTGTTCACAAAGTCTTTGGTGCAAGCAATGTCTCCAAGATGTTAATGGAAATTCCTGAAAGTCAAA GAGCTGATGCGGCAAACAGCTTAGTTTATGAAGCAAACTTGAGGCTAAGAGATCCAGTGTATGGCTCCAT GGGAGCAATCTCAACTTTACAACAGCAGATTCAGGCTCTGCAAG…
PeLBD12	P_edulia010005394.g	Protein	MSRDRERYEEIGKKLKTETDASQMGRRHMLAPPRTLNTITPCAACKLLRRRCAEECPFSPYFSPHEPQKF AAVHKVFGASNVSKMLMEIPESQRADAANSLVYEANLRLRDPVYGSMGAISTLQQQIQALQGELSVVRAE ILKYKYKEATSNIISSSTHASIVPTGAARNNAAAFSSISSDNNSVPYFD
PeLBD7	P_edulia010003009.g	CDS	ATGTCCAGAGACAGGGAGAGGTATGAGGAGATAGGGAAGAAACTTAAGACAGAGACTGATGCATCGCAAA TGGGAAGAAGACACATGTTAGCCCCTCCTCGAACCTTGAATACCATTACACCTTGCGCTGCATGCAAGCT CTTAAGGAGAAGATGTGCAGAAGAATGTCCCTTTTCTCCATATTTCTCTCCTCAAGAGCCCCAGAAATTT GCAGCTGTTCACAAAGTCTTTGGTGCAAGCAATGTCTCCAAGATGTTAATGGTAAGCCCCACGACACCGA CATTATAG
PeLBD14	P_edulia030008046.g	Protein	MSRDRERYEEIGKKLKTETDASQMGRRHMLAPPRTLNTITPCAACKLLRRRCAEECPFSPYFSPQEPQKF AAVHKVFGASNVSKMLMVSPTTPTL
PeLBD8	P_edulia010003878.g	CDS	ATGAGTAACGGAGGCGGGCCTTGCGGGGCCTGCAAGTTCCTAAGGCGAAAGTGCGTGAGAGGGTGCATAT TTGCACCATACTTTGATTCAGAGCAGGGCACTGTTCACTTCGCAGCAGTACACAGGGTATTTGGAGCTAG TAATGCCTCTAAGCTTCTCCAGCTCATACCTGCTCACAGGCGGCGTGATGCGGTGGTTACTCTCTGTTAT GAGGCTCTGGCGAGGGTCAGAGACCCAGTTTATGGCTGCGTTGGCCACATCTTCACTCTTCAGCGGCAGG TCGTGAGCTTGCAGGCAGAGCTAGCCTTTGTGAAGGCCCGTCTGGAAACTTTGCAGAGCCTTCCTACGGT CGCTACACGTTCTGATGAACCTGCTAAAGCTTCCCCTCCATCGC…
PeLBD16	P_edulia030008742.g	Protein	MSNGGGPCGACKFLRRKCVRGCIFAPYFDSEQGTVHFAAVHRVFGASNASKLLQLIPAHRRRDAVVTLCY EALARVRDPVYGCVGHIFTLQRQVVSLQAELAFVKARLETLQSLPTVATRSDEPAKASPPSPKLMSMHSD QLQVLQQQLAPKLTSNVSYDEEFDGGDVQAIAREFVSRYLLGVRTKPTLPP
PeLBD9	P_edulia010004119.g	CDS	ATGAGCTGCAACGGTTGCCGGGTGTTGAGGAAGGGTTGCAGCGAGACATGCATACTGAGGTCATGCCTGC AGTGGATCACCGCATCCGAAGCTCAAGGCAACGCTACCCTTTTCCTAGCCAAATTCTTCGGCCGCAGCGA TCTTATGTCCCTTATCTCTGCCGTACCGGAATCTCAGCGTCCAGCTTTGTTCCAATCACTGCTATTTGAG GCGTGCGGGAGGACGGTGAACCCGGTCAACGGAGCGGTGGGGTTGCTGTGGAGCGGGAATTGGCACGTCT GTCAGGCGGCCGTGGAGACAGTGCTCTCCGGTGGGACGTTGAGGCCGCTGCCTGGGATAGTGGCTGGAGT ACTAACCTCTAATTTTGCCAAATCGTCCGACACATACAACACGT…
PeLBD18	P_edulia030009282.g	Protein	MSCNGCRVLRKGCSETCILRSCLQWITASEAQGNATLFLAKFFGRSDLMSLISAVPESQRPALFQSLLFE ACGRTVNPVNGAVGLLWSGNWHVCQAAVETVLSGGTLRPLPGIVAGVLTSNFAKSSDTYNTWAQISMPFV NVNQAAADHLNLTLTPKIGGGRAGGRDKRGRDTKSFYTLDSETTSLDSRGSGNKKKLLNLFF
PeLBD10	P_edulia010005184.g	CDS	ATGGCATCGTCTGGCTCTGGCTCTGGCACCGGCTCTCCATGCGGGGCGTGCAAGTTCCTCCGACGAAAAT GTGCCTCCGACTGCATTTTCGCGCCTTATTTTTGCTCTGAGCAAGGGCCTGCCCGGTTTGCGGCCATCCA TAAAGTTTTTGGTGCTAGTAATGTGTCCAAGTTGCTGTTGCATGTCCCGGTTGCTGATCGTTGTGAAGCT GTTGTCACTATTGCTTATGAAGCTCAAGCAAGGATTAGAGACCCAGTTTATGGGTGCGTCGCGCACATTT TTGCCTTGCAACAACAGGTGGCATGCCTACAAGCACAATTGATGCAAGTGAAAGCTCAACTAGCACAAAA TCTAGTCGATCCTTCTCGCAATATAGATAACATTCAATGTCAAG…
PeLBD20	P_edulia050011298.g	Protein	MASSGSGSGTGSPCGACKFLRRKCASDCIFAPYFCSEQGPARFAAIHKVFGASNVSKLLLHVPVADRCEA VVTIAYEAQARIRDPVYGCVAHIFALQQQVACLQAQLMQVKAQLAQNLVDPSRNIDNIQCQGNISGVPSY PAYPTYISPISPQSSLESVDHNTDAIIRDLQSREEFAFPAYSKKRPYNGDLSELQALALRMMRN
PeLBD11	P_edulia010005391.g	CDS	ATGAGTGCAACCTCCAACCCTATCAATAGCACAGGACCTTGTGGTGCGTGCAAATTTTTGAGAAGGAAGT GCGTGCCCGGGTGCATATTTGCACCTTATTTCGACTCGGAGCAAGGTGCAGCCCATTTTGCAGCGGTGCA CAAGGTTTTTGGTGCAAGTAACGTGTCAAAACTTCTACTGCATATTCCGGTCCATAAGAGACTTGACGCG GTGGTTACAATATGTTACGAGGCTCAGGCTCGTCTCAGGGATCCAGTCTATGGCTGTGTTGCTCATATCT TCACACTTCAACAGCAGGTGGTGAATTTACAAGCAGAGCTCTCATACTTGCAAGCCCATATAGCAACACT GGAACTTCCATCCCCGCCGCCACCACCTCCTCCGCCTCCGCAGA…
PeLBD22	P_edulia050012869.g	Protein	MSATSNPINSTGPCGACKFLRRKCVPGCIFAPYFDSEQGAAHFAAVHKVFGASNVSKLLLHIPVHKRLDA VVTICYEAQARLRDPVYGCVAHIFTLQQQVVNLQAELSYLQAHIATLELPSPPPPPPPPPQTLATPSHLS IGDLPSAASSMPTTYDLSSLFDPMSQSSWTMQQQRQVDPRQFGGSSGSLASGSGELQALARELLQRHGSP PSGSGPCCEALSSPSISR
PeLBD12	P_edulia010005394.g	CDS	ATGAGTGGTGCAAGCAACGGGGGTGGGCCTTGTGGTGCCTGCAAGTTCCTGAGGCGAAAGTGTGTGAAAG GGTGCATTTTCGCTCCATATTTTGATGCAGACCATGGTACGACTCACTTTGCCGCAGTTCATAAGGTCTT CGGTGCTAGCAATGCCTCTAAGCTTCTTCAGCGCATACCTGCGCACAGGCGGCTTGATGCAGTGGTCACT CTTTGTTATGAGGCTCTCTCTAGGGTTAGAGACCCTGTTTATGGCTGTGTTGGCCATATCTTCACACTTC AACAGCAGAGAAGCGAAGTTGTTCTTGCTGGAATGGCCAAACCAGTGGTGAACTTGCAGGCAGAGCTGGC GTTTGTTCAGGCGCGTCTGGCAACTCTGCAGCGCCTTCCTCCGC…
PeLBD24		Protein	MSGASNGGGPCGACKFLRRKCVKGCIFAPYFDADHGTTHFAAVHKVFGASNASKLLQRIPAHRRLDAVVT LCYEALSRVRDPVYGCVGHIFTLQQQRSEVVLAGMAKPVVNLQAELAFVQARLATLQRLPPLPVSSDHQP TGIPSRASLPPPSELASNSDLLAHLDQLQRQQLAPEPTCNIPVGDEPYDGDLQTLAREFVSWYLPGVRTK PPRSP
PeLBD13	P_edulia020007264.g	CDS	ATGAGCTGCAATGGGTGCAGAGTTCTCCGCAAGGGATGCAGAGAAGATTGCATGCTTAAACAATGCTTGG AGTGGTTGGATGACGCCCAAGCTCAGGCTAATGCCACCGTTTTTGTCGCCAAGTTTTATGGCCGGGCTGG CCTCATGTCGTCCATTTCCTCGGTGTCACCAAGCCAACGCCCATCGTTGTTTCAGTCGCTTCTGTTTGAG GCTGTGGGAAGAACAGTGAACCCTGTGAGTGGAGCAGTGGGGCTCCTGTGGACGGGGAATTGGCATGTCT GCCGGACTGCTGTTATGACGGTGCTTCGTGGCGGAACTATAGAATCTCTACCAGCGTTTGAGGGTGGGGC CTCGGAAACAGAGTTCGACAACGTTTCAGAATATTGTAGTTTCA…
PeLBD26		Protein	MSCNGCRVLRKGCREDCMLKQCLEWLDDAQAQANATVFVAKFYGRAGLMSSISSVSPSQRPSLFQSLLFE AVGRTVNPVSGAVGLLWTGNWHVCRTAVMTVLRGGTIESLPAFEGGASETEFDNVSEYCSFRPVDHGSTS EAETPPSLKRKRSRNDLTKRAAGDDHSMHRPPSEESEMTTFGSTSPSDGHGGSQGGERKLLRLFV
PeLBD14	P_edulia030008046.g	CDS	ATGTCCAGAGACAGGGATAGATTTGAGGAGATAGGAAAGAAGCTTAAGAGGGAATCTGATGCATATCAAA TGGGAAGGAGACACATGTTAGCTCCTCCTGCAGGAATGTTGAACACCGTCACACCTTGTGCTGCATGTAA ACTCCTGAGGAGAAGATGCGCCGAAGAATGCCCTTTCTCTCCTTATTTCTCTCCACATGAACCCCAGAAA TTTGCAGCTGTTCATAAAGTCTTTGGTGCAAGCAATGTCTCCAAGATGCTAATGGAAGTTTCTGAAAGTC AAAGAGCTGATGCGGCAAACAGCCTAGTGTATGAAGCAAATTTGAGACTGAGAGATCCAGTGTATGGCTC CATGGGTGCAATATCGGCTTTACAACAGCAGATTCAGACCTTGC…
PeLBD28		Protein	MSRDRDRFEEIGKKLKRESDAYQMGRRHMLAPPAGMLNTVTPCAACKLLRRRCAEECPFSPYFSPHEPQK FAAVHKVFGASNVSKMLMEVSESQRADAANSLVYEANLRLRDPVYGSMGAISALQQQIQTLQAELSAVRA EILKYKYKEATTPENFVYGRAMGRRQFTVKKALVFGSLNSDREEPAAAWFLPGEEDDVTIRLPL
PeLBD15	P_edulia030008474.g	CDS	ATGAGTTGCAACGGATGCAGAGTTCTACGCAAAGGATGCAGCGAGACGTGTATTTTACGTCCCTGTTTAC AATGGATCGAAAGTCCTGAATCTCAAGGCCACGCCACCGTCTTCGTCGCCAAGTTTTTCGGCCGCGCCGG CCTCATGTCGTTTATCTCCTCAGTTCCCGAGCCTCAGCGTCCTTCTTTATTTCAGTCTTTGCTATTCGAA GCCTGTGGAAGGACAGTGAATCCAGTAAACGGCGCCGTAGGGCTTCTATGGACCGGAAACTGGCACGTGT GCCAAGCAGCCGTTGAAACAGTTCTCCGCGGTGGCACGCTTCACCCGATGCCCGAGCTTCTTGAAACCGG AGGAGGATCTCTGTCCCCCGCATCCGACGAGGCGTCGGAGGCAG…
PeLBD30		Protein	MSCNGCRVLRKGCSETCILRPCLQWIESPESQGHATVFVAKFFGRAGLMSFISSVPEPQRPSLFQSLLFE ACGRTVNPVNGAVGLLWTGNWHVCQAAVETVLRGGTLHPMPELLETGGGSLSPASDEASEAEVTCTDIWK LQDPNRSPNFRSRFSSSRSKVSTKRKAVDEPILMIKPQNNDLDLRLTPSLSLKLCKPEARRPGTPSMNSE ESVTTNTTTCFESGSVDHQLADRKLLNLFV
PeLBD16	P_edulia030008742.g	CDS	ATGAAGGAGAATGGTAGGAAGGCAGGAGCAGTTTCGCCATGTGCAGCCTGCAAGCTTCTTCGGAGGAGAT GTACTCGGGACTGTGTTTTTGCTCCATATTTTCCAGCCGATGAACCCCACAAGTTTGCTAGCGTGCACAA GGTTTTTGGCGCAAGCAATGTTAATAAAATGCTGCAGGATTTGCCTGAGCACCAACGCTGCGATGCAGTG AGTTCAATGGTGTATGAAGCAAATGCCAGGGTACGAGATCCAGTGTATGGTTGTGTTGGTGCAATATCAT CCTTGCAGCAACAAATTGACGCTCTGCAAACCCAGCTGGCGGTGGCACAAGCAGAGGTAGTGCACATGAG AATGCGCCAGTACACTCCATCAGTTTCGAATCCAGGCACCATTG…
PeLBD32		Protein	MKENGRKAGAVSPCAACKLLRRRCTRDCVFAPYFPADEPHKFASVHKVFGASNVNKMLQDLPEHQRCDAV SSMVYEANARVRDPVYGCVGAISSLQQQIDALQTQLAVAQAEVVHMRMRQYTPSVSNPGTIDMGADQANT GEADDLHYLTRRSEAMII
PeLBD17	P_edulia030009145.g	CDS	ATGCTTCTGAAGCTCTTCCATGTAACGATCATATCCACAACCGTTAGATATGTTTATCTTTTTAACCACA AACAGCCAAGGTCAGCTCCTGTTGCGGACGGGTTATTTATAGAGAGTTGGCTTCGCATTGTGATTACAAT AATCACCATAAAAGGAGGCGCACAACACGTTGATGACATCACAAGGCAGGCGCACACCACGTTGATGACA TTAAAAGGAGGCGCGCACCAAGCATGTGCAGTTTGCAAATATCAGAGGAGGAGGTGCACGAAAGAGTGTC TTCTAGCTCCCTACTTCCCTGGTGATCAACAAAAGGTTTTCCAAAACGCACATCGATTATTTGGAGTCAA GAACATTACTAACATATTAAAGCGAGTGCCCGAGAACTTACGAG…
		Protein	MLLKLFHVTIISTTVRYVYLFNHKQPRSAPVADGLFIESWLRIVITIITIKGGAQHVDDITRQAHTTLMT LKGGAHQACAVCKYQRRRCTKECLLAPYFPGDQQKVFQNAHRLFGVKNITNILKRVPENLREEAMQSIKY QSDMRARFPAHGCLGIVHQLQLQLQWAMEELQFISELLAMFRNNQTSQLVSTQQQHQHHFDKSARPPSYF PQPPVSSLDDNLGGARGYPENNYRDSMMSVIDIKNQSRSFMRSIQREVQDYYDENDSSPFDAATDDSQSD KDPKESWKSCRDSLRKAETASDPSWKEEPLWKASVHPPGFTRDNELSRNFCLRYGMV
PeLBD18	P_edulia030009282.g	CDS	ATGGCTTCTTCTTCTAGCTATTCAAATTCTCCGTGTGCTGCCTGCAAGTTCCTGAGGAGAAAGTGCATGC CAGGTTGCATCTTTGCGCCTTATTTCCCACCTGAAGAGCCACAGAAATTTGCCAATGTTCATAAGATATT TGGAGCAAGCAATGTCAGCAAGCTCCTCAACGAGGTCCTTCCCCATCAGAGAGAAGATGCAGTGAACTCC CTGGCCTATGAAGCCGAGGCACGGATAAAAGATCCAGTCTATGGTTGTGTTGGTGCCATCTCAGTCCTCC AGAGGCAAGTTATCAGACTACAAAAAGAATTAGAAGCCACAAACGCTGACTTGATCCGATATGCCTGCAA CGAAATTCCTACAACAGTACCCCAGTCTGAAACAAAGATGGGTC…
		Protein	MASSSSYSNSPCAACKFLRRKCMPGCIFAPYFPPEEPQKFANVHKIFGASNVSKLLNEVLPHQREDAVNS LAYEAEARIKDPVYGCVGAISVLQRQVIRLQKELEATNADLIRYACNEIPTTVPQSETKMGHHGGGPYDD SSAGSYYHSSWNNDPCGDTYERDASF
PeLBD19	P_edulia040010647.g	CDS	ATGAAGGAGGGTGGGAGGAAACAAGGTGCACTCTCACCATGCGCAGCTTGCAAGCTCCTTAGGAGAAGAT GTGCACAAGATTGTGTGTTTGCACCTTACTTTCCTGCAGATGAGCCCCAAAAGTTTGCTAATGTGCACAA GGTGTTTGGTGCTAGCAATGTCAACAAGATGCTCCAGGAATTACCAGAAAACCAGCGAGGAGACGCAGTA AGTAGCATGGTGTACGAAGCGAACGCGAGGGTGCGAGACCCAGTGTATGGATGCGTCGGGGCTATATCAT CACTACAGCACCAGATCGATGCACTCCAGACCCAACTGGCACTGGCTCAAGCTGAAGTGGTGCACCTTCG TGTCAGGCAGACCGCTGTTTTACCCAACCATGGGTTCGGTCCTT…
		Protein	MKEGGRKQGALSPCAACKLLRRRCAQDCVFAPYFPADEPQKFANVHKVFGASNVNKMLQELPENQRGDAV SSMVYEANARVRDPVYGCVGAISSLQHQIDALQTQLALAQAEVVHLRVRQTAVLPNHGFGPSSPCTSGSP SSMLMAGSQVKPIFDMDMGDQARLGESMWSY
PeLBD20	P_edulia050011298.g	CDS	ATGAAGAGTCAGGAGCCTCGCTCGAGCTCTTCTTGTGCAGCTTGCAAGCTACTGAAGCGAAGATGTATAC CCAGTTGCTTATTTGCGCCATATTTTAGATCGGATGAGCCTAATAAGTTTGCAAAAATACACAAGGTTTT TGGTGCAAGCCATGTGAGCAAGATCCTCAGTGTAGTACCCGAAGAGCAGCGCGAAGATACGGTGAATTCC CTAGTATACGAGGCTGAGGCGAGGCTTAGAGACCCTGTGTACGGTTGCTTTGGTGCTATAACCATGTTGC GGAGAAAGATGGCTGAGTTGCAAATGGATCTTGCAGTTGCCAGAGCTCGTCTGGCACGATACACAGCCAA TTCTCCCACTATCTTGAATGATTGTACTAGCATGCCAACTTACA…
		Protein	MKSQEPRSSSSCAACKLLKRRCIPSCLFAPYFRSDEPNKFAKIHKVFGASHVSKILSVVPEEQREDTVNS LVYEAEARLRDPVYGCFGAITMLRRKMAELQMDLAVARARLARYTANSPTILNDCTSMPTYTEAPSCGGL VDSFVQNLLLLSPDGSMDDDFSQFPCGF
PeLBD21	P_edulia050011880.g	CDS	ATGGGAAGCATGAAGGAGGGTGGGAGAAAACAAGGTGCAGCCTCGCCGTGCGCAGCTTGCAAGCTACTGA GGAGGAGGTGCGCGCAAGATTGTGTGTTTGCACCTTACTTCCCGGCGGATGAGCCCCAGAAGTTTGCTAA TGTGCACAAAGTGTTTGGTGCCAGCAATGTCAACAAGATGTTACAGGAATTACCAATGCACCAGAGAGGA GATGCAGTGAGCAGCATGGTGTATGAAGCCAACGCGAGGGTGCGTGACCCTGTGTACGGCTGTGTTGGGG CAATCTCATCACTACAACACCAGATTGACGCACTGCAGACCCAATTGGCACTGGCTCAAGCCGAGGTGGT GCACCTGCGTGTAAGGCAGACTGCAACGCTATCGAACCATGGAC…
		Protein	MGSMKEGGRKQGAASPCAACKLLRRRCAQDCVFAPYFPADEPQKFANVHKVFGASNVNKMLQELPMHQRG DAVSSMVYEANARVRDPVYGCVGAISSLQHQIDALQTQLALAQAEVVHLRVRQTATLSNHGLSPASPSAS GSPSSRLLGSHVKPIFDMDMVDQASLGESMWSC
PeLBD22	P_edulia050012869.g	CDS	ATGACAGGGCAAGGCTCTTCTTCATGTGGAGCATGCAAGTTCCTGAGGAGAAGGTGCACAAGTGAGTGTG TGTTCGCACCTTACTTCTGTCACGACGAGGCTGCAACCCATTTTGCAGCAGTGCACAAGGTGTTTGGTGC AAGCAACGTCTCTAAGCTTCTGTTGAAACTGCCAGAACACAACCGGAGTGAAGCTGCTAGAAGTATATCC TTTGAAGCTCTGGCTAGGATGGGAGATCCTGTGTATGGATGTGTAGCTCATATTTTCGCACTCCAGGAAC AGATTGCCAGCTTACAAGAGGAGATTGAATTGATCGGAAACCAACTAGCTAATCTCACATTCGGTGTCCC TGGTCTTGGGAGTTCAGAGATATCGATAGCCTCCCATGCAAACT…
		Protein	MTGQGSSSCGACKFLRRRCTSECVFAPYFCHDEAATHFAAVHKVFGASNVSKLLLKLPEHNRSEAARSIS FEALARMGDPVYGCVAHIFALQEQIASLQEEIELIGNQLANLTFGVPGLGSSEISIASHANYDIQFSSEE YYVDPECYQNYELATTLVNQSGYTAGSQDFDSQMNLPPSFAWEDQNPALYPYPNPAERLLEGVNDDVLTY CSWLDMETAQSTGIIPASGNIFTSC
PeLBD23	P_edulia060015822.g	CDS	ATGGCATCATCGTCCTCATCACAGCCAACCGGCCCATGTGCAGCCTGCAAGTTCCTGAGGCGGAAATGCC AGCCGGAATGTGTCTTCGCTCCGTACTTCCCGCCAGACCAGCCACAGAAATTTGCCAACGTTCACAAGGT CTTTGGGGCAAGCAACGTCACAAAGCTGCTCAACGAGCTGCACCCGGCGCAGCGTGAGGACGCGGTAAAT TCCTTGGCCTACGAGGCCGACATGCGTCTCCGTGACCCCGTATACGGTTGCGTTGGCGTCATCTCCCTTC TCCAGCACCAACTCCGCCAGCTCCAGATGGATCTCAGCTGTGCCAAATCAGAACTCTCCAAATATCAGAG CCTGGGCATCACTGGTCACGCGGGAATTATCGCCGCCGCCGCAG…
		Protein	MASSSSSQPTGPCAACKFLRRKCQPECVFAPYFPPDQPQKFANVHKVFGASNVTKLLNELHPAQREDAVN SLAYEADMRLRDPVYGCVGVISLLQHQLRQLQMDLSCAKSELSKYQSLGITGHAGIIAAAAAAATASTHN HHHHPQSLGINLIGAGSGGGREHHYHHHQFFPREQQQMIRGFDAANNYDAGLLAMNVSASIGQLSQFQQP RAAAGDDRRTIDPS
PeLBD24	P_edulia060015864.g	CDS	ATGGGCAGTGGAAGTTCGCCGTGCGCTTCTTGCAAGTTGCTTAGACGCAAATGCGCCAAGGACTGTATTT TTGCACCTTACTTCCCTTCTGATGACCCTCATAAGTTTGCCATAGTGCACAAAGTCTTTGGTGCGAGCAA TGAGCTACCGGTGCATCAAAGAGCAGATGCTGTGAGTAGTTTGGCTTACGAGGCAAATGCAAGAGTGAGA GACCCTGTATATGGGTGTGTTGGTGCCATTTCATATTTGGAAAACCAGGTCACACAATTAAAAATGCAGC TTGCAGTGGCACAAGCAGAGATATTATGCATCCATCAGATGCAGCAAGAGCCACTGTTGACACCTTTAAC GCCGCAGATGGCGCACGGACGACAAGTCGTTTCTACTTCAGAAT…
		Protein	MGSGSSPCASCKLLRRKCAKDCIFAPYFPSDDPHKFAIVHKVFGASNELPVHQRADAVSSLAYEANARVR DPVYGCVGAISYLENQVTQLKMQLAVAQAEILCIHQMQQEPLLTPLTPQMAHGRQVVSTSEWLSSIPQSC FY
PeLBD25	P_edulia060015871.g	CDS	ATGAGGAGTCACGAGCCTCGTTCAAGCTCTTCATGCGCAGCCTGCAAGTTGCTTAAGAGAAGATGCACTC CTAACTGCTTATTCGCGCCGTATTTTAGATCCGACGAGCCCAAGAAGTTCGCCAAAGTACACAAGGTCTT TGGTGCAAGCAATGTGAGCAAGATCCTGGTTGAAGTCCCCGAAGAGCAACGAGAAGACACGGTGAATTCT CTTGCTTATGAGGCCGAGGCGAGGCTTAGAGACCCGGTCTACGGTTGCATTGGTGCCATAGCTATGTTGC AGAGGAAGATGGTGGAGTTGCAATTCGATCTTGCTGTTGCTAGAGCACGTCTGGCCCGGTATGCTGCCAA TTCTGCTACTATCATTAACGATCGTTGTGACGGCATGCCGATTA…
		Protein	MRSHEPRSSSSCAACKLLKRRCTPNCLFAPYFRSDEPKKFAKVHKVFGASNVSKILVEVPEEQREDTVNS LAYEAEARLRDPVYGCIGAIAMLQRKMVELQFDLAVARARLARYAANSATIINDRCDGMPITFSEVPVCG GLIDSFNQNSMEWCPDGSMNDLSQFPFGF
PeLBD26	P_edulia070017232.g	CDS	ATGTCCAGAGAAAGAGAGAGATTTGAGGAGATAGGAAAGAAGATCAAGAGAGAAACAGATGTCTCTTATC AAATGGGAAGAAGACAGATAATGGGTTCTCCTGGAACTCTAAACACAATTACTCCTTGTGCAGCTTGTAA GCTTTTGAGACGCAGGTGCGCACAAGAATGCCCTTTCTCTCCATATTTTTCTCCTCATGAGCCCCAAAAG TTTGCTTCTGTACACAAAGTTTTTGGTGCCAGCAATGTTTCCAAGATGCTAATGGAGGTTCCAGAAAGCC AAAGGGCTGATGCAGCGAATAGTCTTGTCTATGAGGCAAATATAAGATTAAGAGATCCAGTTTATGGATG TATGGGTGCAATCTCAGCTTTGCAACATCAAGTTCAATCTTTAC…
		Protein	MSRERERFEEIGKKIKRETDVSYQMGRRQIMGSPGTLNTITPCAACKLLRRRCAQECPFSPYFSPHEPQK FASVHKVFGASNVSKMLMEVPESQRADAANSLVYEANIRLRDPVYGCMGAISALQHQVQSLQAELNAVRS EILKYKYSETNIIPSSSGIALFSAGAVSVIAAPPASSPPVPPPAAAPSSLPTSAEQPRGAGYDTLSNENV SFFG
PeLBD27	P_edulia070018122.g	CDS	ATGTTGGTAGCTGAAGAAGATGTCGGCGGAAATATCTCGTCAAAACGCCCTGCCTGTGCGGCGTGTAGAT ACCAGCGTAGACGGTGCACAGCTGAGTGCCTTCTCGGCCCGTTCTTTCCCGCTGATCGACAGGAGGAGTT TCGGAACGTACACAGACTGTTTGGTGTCAGGAATATGATAAATATAGTAAAACGTGTACCGGCGGAGAAG ATAGCGGATACTGTGAACTCCATAATTTATGAGGCAAATGCTCGCGACATCAATCCCGTTCAGGGATGCG TTCCGTGGATACATATATTGCGGCATCGTATCAACCGCTTGGAGGCCGAGCTCGATCACGTGCTTCGACA AATTGAGTTGTGCAAGAAGGCAATAACGGAAGCGAGAGTGGAGG…
		Protein	MLVAEEDVGGNISSKRPACAACRYQRRRCTAECLLGPFFPADRQEEFRNVHRLFGVRNMINIVKRVPAEK IADTVNSIIYEANARDINPVQGCVPWIHILRHRINRLEAELDHVLRQIELCKKAITEARVEDELGKGNAN RCFDQYIGKSNDSISLKENHTEICDDMFSFLWEDKSVDL
PeLBD28	P_edulia070018138.g	CDS	ATGTTGGTAGCTGAAGAAGATGTCGGCGGAAATATCTCGTCAAAACGCCCTGCCTGTGCGGCGTGTAGAT TCCAGCGTAGACGGTGCACAGCTGAGTGCCTTCTCGGCCCGTTCTTTCCCGCTGATCGACAGGAGGAGTT TCGGAACGTACACAGACTGTTTGGTGTCAGGAATATGATAAATATAGTAAAACGTGTACCGGCGGAGAAG ATAGCGGATACTGTGAACTCCATAATTTATGAGGCAAATGCTCGCGACATCAATCCCGTTCAGGGATGCG TTCCGTGGATACATATATTGCGGCATCGTATCAACCGCTTGGAGGCCGAGCTCGATCACGTGCTTCGACA AATTGAGTTGTGCAAGAAGGCAATAACGGAAGCGAGAGTGGAGG…
		Protein	MLVAEEDVGGNISSKRPACAACRFQRRRCTAECLLGPFFPADRQEEFRNVHRLFGVRNMINIVKRVPAEK IADTVNSIIYEANARDINPVQGCVPWIHILRHRINRLEAELDHVLRQIELCKKAITEARVEDELGKGNAN RCFDQYIGKSNDSISLKENHTEICDDMFSFLWEDKSVDL
PeLBD29	P_edulia070018148.g	CDS	ATGTTGGTAGCTGAAGAAGATGTCGGCGGAAATATCTCGTCAAAACGCCCTGCCTGTGCGGCGTGTAGAT ACCAGCGTAGACGGTGCACAGCTGAGTGCCTTCTCGGCCCGTTCTTTCCCGCTGATCGACAGGAGGAGTT TCGGAACGTACACAGACTGTTTGGTGTCAGGAATATGATAAATATAGTAAAACGTGTACCGGCGGAGAAG ATAGCGGATACTGTGAACTCCATAATTTATGAGGCAAATGCTCGCGACATCAATCCCGTTCAGGGATGCG TTCCGTGGATACATATATTGCGGCATCGTATCAACCGCTTGGAGGCCGAGCTCGATCACGTGCTTCGACA AATTGAGTTGTGCAAGAAGGCAATAACGGAAGCGAGAGTGGAGG…
		Protein	MLVAEEDVGGNISSKRPACAACRYQRRRCTAECLLGPFFPADRQEEFRNVHRLFGVRNMINIVKRVPAEK IADTVNSIIYEANARDINPVQGCVPWIHILRHRINRLEAELDHVLRQIELCKKAITEARVEDELGKGNAN RCFDQYIGKSNDSISLKENHTEICDDMFSFLWEDKSVDL
PeLBD30	P_edulia080020093.g	CDS	ATGGCGGGTGGTTCTTCACCGTGTGCGTCCTGCAAATTACTGAGGCGCCGCTGCGCGAAGGATTGCATCT TCGCTCCCTACTTCCCTTCCGATGACCCTCACAAGTTTGCCATCGTTCATAAGGTCTTTGGTGCTAGCAA TGTCAGCAAAATGTTGCAGGAGATTCCGGTTCATCAGAGAGCAGATGCCGTGAGCAGTTTAGTGTACGAA GCCAACGCAAGAGTGCGAGACCCGGTCTACGGGTGTGTTGGCGCAATATCCTACCTGCAAAACCAAGTGT CGCAGTTGCAAATGCAACTCGCAGTGGCTCAAGCGGAGATACTGTGCATCCAGATGCAGCAACAGGAGCC TACCTTGCCGGCGCAACTAGACCAAGATGAGAAATCACTTCTTT…
		Protein	MAGGSSPCASCKLLRRRCAKDCIFAPYFPSDDPHKFAIVHKVFGASNVSKMLQEIPVHQRADAVSSLVYE ANARVRDPVYGCVGAISYLQNQVSQLQMQLAVAQAEILCIQMQQQEPTLPAQLDQDEKSLLLSSNNFTSI PQYFNLPSSSNVIQDPLKRESLWT
PeLBD31	P_edulia080020165.g	CDS	ATGAGCTGTAACGGGTGCAGGGTTCTCCGCAAGGGGTGCAGAGAAGATTGCATGCTTAGACAATGCTTGG AGTGGTTGGATGACGGCCAAGCTCAGGCTAATGCCACCGTTTTTGTCGCCAAGTTCTTTGGTCGGGCTGG GCTCATGTCGTCCATTTCCTCTGTGCCCAGGAACCAACGTCCATCATTGTTTCAGTCGCTTCTGTTTGAG GCTGTAGGCAGAACAGTAAACCCCGTAAGTGGAGCAGTGGGTCTACTCTGGGCGGGGAACTGGCAAGTCT GCCAGACGGCGGTGATGACGGTGCTTCGTGGCGGGACAGTAGAATCTCCACAGGAATTCGAAGGTGGGGT TGCAGGACCCGAGTTGGGTAAGATTTCAGATTACTCTAGTTTTA…
		Protein	MSCNGCRVLRKGCREDCMLRQCLEWLDDGQAQANATVFVAKFFGRAGLMSSISSVPRNQRPSLFQSLLFE AVGRTVNPVSGAVGLLWAGNWQVCQTAVMTVLRGGTVESPQEFEGGVAGPELGKISDYSSFSPRDPGISF GPKAPSLKRKTCDDALAQRSPANNDCNNNFRLMHRPRPATPSEESETSTYGSSSCSDDPGGLRGGERKLL RLFV
PeLBD32	P_eduliaContig20022702.g	CDS	ATGAAGAGTCAGGAGCCTCGCTCGAGCTCTTCTTGTGCAGCTTGCAAGCTACTGAAGCGAAGATGTATAC CCAGTTGCTTATTTGCGCCATATTTTAGATCGGATGAGCCTAATAAGTTTGCAAAAATACACAAGGTTTT TGGTGCAAGCCATGTGAGCAAGATCCTCAGTGTAGTACCCGAAGAGCAGCGCGAAGATACGGTGAATTCC CTAGTATACGAGGCTGAGGCGAGGCTTAGAGACCCTGTGTACGGTTGCTTTGGTGCTATAACCATGTTGC AGAGAAAGATGGCTGAGTTGCAAATGGATCTTGCAGTTGCCAGAGCTCGTCTGGCACGATACACAGCCAA TTCTCCCACTATCTTGAATGATTGTACTAGCATGCCAACTTACA…
		Protein	MKSQEPRSSSSCAACKLLKRRCIPSCLFAPYFRSDEPNKFAKIHKVFGASHVSKILSVVPEEQREDTVNS LVYEAEARLRDPVYGCFGAITMLQRKMAELQMDLAVARARLARYTANSPTILNDCTSMPTYTEAPSCGGL VDSFVQNLLLLSPDGSMDDDFSQFPCGF
PeLBD33	P_eduliaContig60022431.g	CDS	ATGCGGATGAGTTGTAATGGATGTCGAGTGCTACGTAAAGGGTGCAGCGAGAATTGTAATATTAGACCGT GTTTACAATGGATCAAAAACCCAGAGTCACAAGCTAATGCCACTGTCTTTCTTGCCAAATTTTACGGCCG GGCTGGACTCATGAACCTTATCAACGGTGGCCCTGAACATCTTCGCCCTGCGATTTTCAGGTCTTTGCTT TACGAGGCGTGTGGAAGGATAGTGAACCCTATCTATGGGTCTGTTGGGTTGATGTGGTCGGGAAGCTGGC AGCTTTGCCAAGCCGCAGTCGAAGCGGTGCTCAAAGGCGCACCGATCACACCGATCAACTCTGAGGCGGC CGCAAATGGCAATGGGCCGCCTTTGAAGGCTTATGATATCCGTC…
		Protein	MRMSCNGCRVLRKGCSENCNIRPCLQWIKNPESQANATVFLAKFYGRAGLMNLINGGPEHLRPAIFRSLL YEACGRIVNPIYGSVGLMWSGSWQLCQAAVEAVLKGAPITPINSEAAANGNGPPLKAYDIRHVSKDENSA ASSDPNRVKTRCRVRRVVKPKASKRRNGFGLAVDSQARSTSHESSLSHHHSEAAVVDGDSKGSDESMVSV ETAEASPLFPAEPEPGTPTKRHEGVHNTDTCPEMEGIGLELTLGFERVSPGHHVVPVKKRRVDACGSSDA GMTCKVGLGLEYPA
