# Supplementary material for: Genome-Wide Identification and Expression Analysis of LBD Transcription Factor Genes in Passion Fruit (Passiflora edulis)
Source: Int J Mol Sci. 2022 Apr 24;23(9):4700. doi: 10.3390/ijms23094700 (PMC9104060; doi:10.3390/ijms23094700)
Supplement: Supplementary file 1 [file ijms-23-04700-s001.zip › Table S10.xlsx]

## Sheet: Sheet1
Table S10 Specific primers for PeLBD genes for qRT-PCR
Primer	Sequence (5'-3')
EF1A-F-qPCR	TCCCTGACAAAGCAGAAGATG
EF1A-R-qPCR	GATGTAGCAGCCTACCTGAAAG
PeLBD1-F-qPCR	ATCTCCGTCAAGCTGTGTTTAG
PeLBD1-R-qPCR	GAGGTGCCAGTTCCCATTT
PeLBD2-F-qPCR	CCAGTCAACAACAAGACAATGG
PeLBD2-R-qPCR	GCTCCTCTGGTGGAAAGTAAG
PeLBD12-F-qPCR	GTGGGAGATGAACCCTATGATG
PeLBD12-R-qPCR	CGTGGAGGTTTGGTTCTTACT
PeLB13-F-qPCR	GGCCTCATGTCGTCCATTT
PeLBD13-R-qPCR	CTCACAGGGTTCACTGTTCTT
PeLBD15-F-qPCR	CGGCCTCATGTCGTTTATCT
PeLBD15-R-qPCR	CGTTTACTGGATTCACTGTCCT
PeLBD18-F-qPCR	CACCTGAAGAGCCACAGAAA
PeLBD18-R-qPCR	GGAGTTCACTGCATCTTCTCTC
PeLBD23-F-qPCR	CCACAGCCTCCACTCATAATC
PeLBD23-R-qPCR	AAAGAACTGGTGGTGGTGATAG
PeLBD25-F-qPCR	GAAGTTCGCCAAAGTACACAAG
PeLBD25-R-qPCR	CGGCCTCATAAGCAAGAGAA
PeLBD29-F-qPCR	GATGCGTTCCGTGGATACATA
PeLBD29-R-qPCR	CCACTCTCGCTTCCGTTATT
