# Supplementary material for: Genome-Wide Identification and Expression Analysis of LBD Transcription Factor Genes in Passion Fruit (Passiflora edulis)
Source: Int J Mol Sci. 2022 Apr 24;23(9):4700. doi: 10.3390/ijms23094700 (PMC9104060; doi:10.3390/ijms23094700)
Supplement: Supplementary file 1 [file ijms-23-04700-s001.zip › Table S11.xlsx]

## Sheet: GO enrichment analysis statisti
Table S11 Detailed information on gene ontology enrichment and KEGG analysis in PeLBD family
ID	Description	GeneRatio	BgRatio	pvalue	p.adjust	qvalue	Gene ID	Count	FoldEnrichment	ONTOLOGY
GO:0010468	regulation of gene expression	6/13	282/10997	3.97772e-07	1.98886e-06	8.37415e-07	P_edulia010000163.g/P_eduliaContig60022431.g/P_edulia010004119.g/P_edulia030008474.g/P_edulia020007264.g/P_edulia080020165.g	6	17.9984	BP
GO:0045893	positive regulation of transcription, DNA-templated	4/13	77/10997	1.51438e-06	3.78596e-06	1.59409e-06	P_edulia010005184.g/P_edulia050012869.g/P_edulia010003878.g/P_edulia010005394.g	4	43.9441	BP
GO:0009888	tissue development	1/13	23/10997	0.0268651	0.0447752	0.0188527	P_edulia040010647.g	1	36.7793	BP
GO:0048856	anatomical structure development	1/13	134/10997	0.147402	0.184253	0.0775801	P_edulia040010647.g	1	6.31286	BP
GO:0032502	developmental process	1/13	180/10997	0.193188	0.193188	0.0813421	P_edulia040010647.g	1	4.69957	BP
GO:0001067	regulatory region nucleic acid binding	1/1	45/7160	0.00628492	0.0161313	0.00242576	P_edulia040010647.g	1	159.111	MF
GO:1990837	sequence-specific double-stranded DNA binding	1/1	49/7160	0.00684358	0.0161313	0.00242576	P_edulia040010647.g	1	146.122	MF
GO:0000976	transcription regulatory region sequence-specific DNA binding	1/1	53/7160	0.00740223	0.0161313	0.00242576	P_edulia040010647.g	1	135.094	MF
GO:0003690	double-stranded DNA binding	1/1	66/7160	0.00921788	0.0161313	0.00242576	P_edulia040010647.g	1	108.485	MF
GO:0043565	sequence-specific DNA binding	1/1	105/7160	0.0146648	0.0205307	0.00308733	P_edulia040010647.g	1	68.1905	MF
GO:0003677	DNA binding	1/1	331/7160	0.0462291	0.0539339	0.00811036	P_edulia040010647.g	1	21.6314	MF
GO:0003676	nucleic acid binding	1/1	498/7160	0.0695531	0.0695531	0.0104591	P_edulia040010647.g	1	14.3775	MF

## Sheet: GO enrichment of target gene
ID	Description	GeneRatio	BgRatio	pvalue	p.adjust	qvalue	Gene ID	Count	FoldEnrichment	ONTOLOGY
GO:0000027	ribosomal large subunit assembly	3/255	14/10997	0.0037112	0.585402	0.567945	P_edulia080020300.g/P_edulia080020356.g/P_edulia010002713.g	3	9.24118	BP
GO:0000375	RNA splicing, via transesterification reactions	4/255	35/10997	0.0084061	0.585402	0.567945	P_edulia060016250.g/P_edulia040009557.g/P_edulia060013975.g/P_edulia060014172.g	4	4.92863	BP
GO:0000377	RNA splicing, via transesterification reactions with bulged adenosine as nucleophile	4/255	35/10997	0.0084061	0.585402	0.567945	P_edulia060016250.g/P_edulia040009557.g/P_edulia060013975.g/P_edulia060014172.g	4	4.92863	BP
GO:0016226	iron-sulfur cluster assembly	3/255	19/10997	0.00907061	0.585402	0.567945	P_edulia090021389.g/P_edulia090021248.g/P_edulia010002454.g	3	6.80929	BP
GO:0009734	auxin-activated signaling pathway	6/255	82/10997	0.0118232	0.585402	0.567945	P_edulia070018676.g/P_edulia010005208.g/P_edulia010005199.g/P_edulia090021108.g/P_edulia010002560.g/P_edulia020006448.g	6	3.15552	BP
GO:0046777	protein autophosphorylation	3/255	24/10997	0.0174038	0.585402	0.567945	P_edulia020006253.g/P_edulia050011592.g/P_edulia040009543.g	3	5.39069	BP
GO:0006766	vitamin metabolic process	2/255	10/10997	0.021317	0.585402	0.567945	P_edulia020005827.g/P_edulia040009554.g	2	8.6251	BP
GO:0009311	oligosaccharide metabolic process	2/255	10/10997	0.021317	0.585402	0.567945	P_eduliaContig50022961.g/P_edulia040009790.g	2	8.6251	BP
GO:0010467	gene expression	18/255	469/10997	0.0249655	0.585402	0.567945	P_edulia040010244.g/P_edulia060016250.g/P_edulia010004882.g/P_edulia010005021.g/P_edulia010001961.g/P_edulia090021301.g/P_edulia040009557.g/P_edulia050012665.g/P_edulia010005208.g/P_edulia040009790.g/P_edulia040010767.g/P_edulia060013975.g/P_edulia060014172.g/P_edulia040009896.g/P_edulia090020630.g/P_edulia090022079.g/P_edulia040009732.g/P_edulia020005739.g	18	1.65514	BP
GO:0033540	fatty acid beta-oxidation using acyl-CoA oxidase	2/255	11/10997	0.0256605	0.585402	0.567945	P_edulia020005891.g/P_edulia020005894.g	2	7.841	BP
GO:0051607	defense response to virus	2/255	11/10997	0.0256605	0.585402	0.567945	P_edulia010004882.g/P_edulia010005021.g	2	7.841	BP
GO:0055072	iron ion homeostasis	2/255	11/10997	0.0256605	0.585402	0.567945	P_edulia010003359.g/P_edulia030008687.g	2	7.841	BP
GO:0016071	mRNA metabolic process	5/255	73/10997	0.0269946	0.585402	0.567945	P_edulia060016250.g/P_edulia040009557.g/P_edulia060013975.g/P_edulia060014172.g/P_edulia090022079.g	5	2.9538	BP
GO:0009247	glycolipid biosynthetic process	2/255	12/10997	0.0303283	0.585402	0.567945	P_edulia020006641.g/P_edulia070018360.g	2	7.18758	BP
GO:0043666	regulation of phosphoprotein phosphatase activity	2/255	12/10997	0.0303283	0.585402	0.567945	P_edulia020007283.g/P_edulia020007298.g	2	7.18758	BP
GO:0098542	defense response to other organism	5/255	76/10997	0.0314209	0.585402	0.567945	P_edulia020005735.g/P_edulia010004882.g/P_edulia010005021.g/P_edulia050011592.g/P_edulia010004096.g	5	2.8372	BP
GO:0010468	regulation of gene expression	12/255	282/10997	0.0315421	0.585402	0.567945	P_edulia040010244.g/P_edulia010004882.g/P_edulia010005021.g/P_edulia010001961.g/P_edulia090021301.g/P_edulia050012665.g/P_edulia010005208.g/P_edulia040009790.g/P_edulia040010767.g/P_edulia090022079.g/P_edulia040009732.g/P_edulia020005739.g	12	1.83513	BP
GO:0006955	immune response	2/255	13/10997	0.0353032	0.585402	0.567945	P_edulia010004882.g/P_edulia010005021.g	2	6.63469	BP
GO:0030150	protein import into mitochondrial matrix	2/255	13/10997	0.0353032	0.585402	0.567945	P_edulia060014949.g/P_edulia090021715.g	2	6.63469	BP
GO:0034968	histone lysine methylation	2/255	13/10997	0.0353032	0.585402	0.567945	P_edulia060015171.g/P_edulia040010334.g	2	6.63469	BP
GO:0019222	regulation of metabolic process	13/255	322/10997	0.037231	0.585402	0.567945	P_edulia040010244.g/P_edulia010004882.g/P_edulia010005021.g/P_edulia010001961.g/P_edulia090021301.g/P_edulia050012665.g/P_edulia010005208.g/P_edulia040009790.g/P_edulia040010767.g/P_edulia050011592.g/P_edulia090022079.g/P_edulia040009732.g/P_edulia020005739.g	13	1.74109	BP
GO:0090502	RNA phosphodiester bond hydrolysis, endonucleolytic	4/255	55/10997	0.0383118	0.585402	0.567945	P_edulia090022260.g/P_edulia090020630.g/P_edulia010003394.g/P_edulia070018583.g	4	3.1364	BP
GO:0008380	RNA splicing	4/255	56/10997	0.0405354	0.585402	0.567945	P_edulia060016250.g/P_edulia040009557.g/P_edulia060013975.g/P_edulia060014172.g	4	3.08039	BP
GO:0002376	immune system process	2/255	14/10997	0.0405685	0.585402	0.567945	P_edulia010004882.g/P_edulia010005021.g	2	6.16078	BP
GO:0040008	regulation of growth	2/255	14/10997	0.0405685	0.585402	0.567945	P_edulia050011592.g/P_edulia040009896.g	2	6.16078	BP
GO:0016070	RNA metabolic process	15/255	399/10997	0.0450056	0.585402	0.567945	P_edulia040010244.g/P_edulia060016250.g/P_edulia040010352.g/P_edulia010001961.g/P_edulia090021301.g/P_edulia040009557.g/P_edulia010005208.g/P_edulia040009790.g/P_edulia040010628.g/P_edulia040010767.g/P_edulia060013975.g/P_edulia060014172.g/P_edulia090020630.g/P_edulia090022079.g/P_edulia020005739.g	15	1.62126	BP
GO:0009062	fatty acid catabolic process	2/255	15/10997	0.0461083	0.585402	0.567945	P_edulia020005891.g/P_edulia020005894.g	2	5.75007	BP
GO:0019395	fatty acid oxidation	2/255	15/10997	0.0461083	0.585402	0.567945	P_edulia020005891.g/P_edulia020005894.g	2	5.75007	BP
GO:0072329	monocarboxylic acid catabolic process	2/255	15/10997	0.0461083	0.585402	0.567945	P_edulia020005891.g/P_edulia020005894.g	2	5.75007	BP
GO:0090304	nucleic acid metabolic process	17/255	471/10997	0.0471888	0.585402	0.567945	P_edulia040010244.g/P_edulia060016250.g/P_edulia040010352.g/P_edulia010001961.g/P_edulia090021301.g/P_edulia040009557.g/P_edulia010005208.g/P_edulia040009790.g/P_edulia040010628.g/P_edulia040010767.g/P_edulia060013975.g/P_edulia060014172.g/P_edulia090020630.g/P_edulia090022079.g/P_edulia040009732.g/P_edulia020005739.g/P_edulia010000014.g	17	1.55655	BP
GO:0006635	fatty acid beta-oxidation	2/255	16/10997	0.051907	0.585402	0.567945	P_edulia020005891.g/P_edulia020005894.g	2	5.39069	BP
GO:0043085	positive regulation of catalytic activity	2/255	16/10997	0.051907	0.585402	0.567945	P_edulia080019540.g/P_eduliaContig90023081.g	2	5.39069	BP
GO:0046034	ATP metabolic process	2/255	16/10997	0.051907	0.585402	0.567945	P_edulia010001931.g/P_edulia010001414.g	2	5.39069	BP
GO:0060255	regulation of macromolecule metabolic process	12/255	305/10997	0.0519842	0.585402	0.567945	P_edulia040010244.g/P_edulia010004882.g/P_edulia010005021.g/P_edulia010001961.g/P_edulia090021301.g/P_edulia050012665.g/P_edulia010005208.g/P_edulia040009790.g/P_edulia040010767.g/P_edulia090022079.g/P_edulia040009732.g/P_edulia020005739.g	12	1.69674	BP
GO:0000398	mRNA splicing, via spliceosome	5/255	88/10997	0.0534963	0.585402	0.567945	P_edulia060016250.g/P_edulia040009557.g/P_edulia060013975.g/P_edulia060014172.g/P_edulia060015440.g	5	2.45031	BP
GO:0006506	GPI anchor biosynthetic process	2/255	17/10997	0.0579497	0.614854	0.596519	P_edulia030009315.g/P_edulia010005700.g	2	5.07359	BP
GO:0045892	negative regulation of transcription, DNA-templated	3/255	39/10997	0.0611047	0.614854	0.596519	P_edulia030009010.g/P_edulia030009052.g/P_edulia010001578.g	3	3.31735	BP
GO:0016104	triterpenoid biosynthetic process	2/255	18/10997	0.0642222	0.614854	0.596519	P_edulia060014398.g/P_edulia060014147.g	2	4.79172	BP
GO:0032259	methylation	11/255	284/10997	0.0668041	0.614854	0.596519	P_edulia010003665.g/P_edulia010000962.g/P_edulia040010352.g/P_edulia040010334.g/P_edulia060016557.g/P_edulia050012665.g/P_eduliaContig20022705.g/P_edulia060015387.g/P_edulia060015519.g/P_edulia030007660.g/P_edulia060015373.g	11	1.67035	BP
GO:0006006	glucose metabolic process	2/255	19/10997	0.0707107	0.614854	0.596519	P_edulia030009095.g/P_edulia030009038.g	2	4.53953	BP
GO:0009889	regulation of biosynthetic process	9/255	221/10997	0.072131	0.614854	0.596519	P_edulia040010244.g/P_edulia010001961.g/P_edulia090021301.g/P_edulia010005208.g/P_edulia040009790.g/P_edulia040010767.g/P_edulia050011592.g/P_edulia090022079.g/P_edulia020005739.g	9	1.75624	BP
GO:0009607	response to biotic stimulus	4/255	68/10997	0.0727841	0.614854	0.596519	P_edulia010004062.g/P_edulia010004882.g/P_edulia010005021.g/P_edulia050011592.g	4	2.53679	BP
GO:0010629	negative regulation of gene expression	3/255	43/10997	0.0772237	0.614854	0.596519	P_edulia010004882.g/P_edulia010005021.g/P_edulia090022079.g	3	3.00876	BP
GO:0000165	MAPK cascade	2/255	20/10997	0.0774017	0.614854	0.596519	P_edulia020006253.g/P_edulia050011592.g	2	4.31255	BP
GO:0009415	response to water	2/255	20/10997	0.0774017	0.614854	0.596519	P_edulia060016628.g/P_edulia040009896.g	2	4.31255	BP
GO:0034440	lipid oxidation	2/255	20/10997	0.0774017	0.614854	0.596519	P_edulia020005891.g/P_edulia020005894.g	2	4.31255	BP
GO:0072593	reactive oxygen species metabolic process	2/255	20/10997	0.0774017	0.614854	0.596519	P_edulia040010351.g/P_edulia050011592.g	2	4.31255	BP
GO:0016570	histone modification	2/255	21/10997	0.0842826	0.614854	0.596519	P_edulia040010334.g/P_edulia050012665.g	2	4.10719	BP
GO:0046395	carboxylic acid catabolic process	2/255	21/10997	0.0842826	0.614854	0.596519	P_edulia020005891.g/P_edulia020005894.g	2	4.10719	BP
GO:0044281	small molecule metabolic process	8/255	196/10997	0.086031	0.614854	0.596519	P_edulia010001931.g/P_edulia020005891.g/P_edulia020005894.g/P_edulia020005827.g/P_edulia040009803.g/P_edulia040009554.g/P_edulia080020310.g/P_edulia040009993.g	8	1.76022	BP
GO:0006950	response to stress	9/255	230/10997	0.0873706	0.614854	0.596519	P_edulia040010351.g/P_edulia060016250.g/P_edulia010004882.g/P_edulia010005021.g/P_edulia060016628.g/P_edulia050011592.g/P_edulia020005733.g/P_edulia040009896.g/P_edulia020005739.g	9	1.68752	BP
GO:0001101	response to acid chemical	2/255	22/10997	0.091341	0.614854	0.596519	P_edulia060016628.g/P_edulia040009896.g	2	3.9205	BP
GO:0009414	response to water deprivation	2/255	22/10997	0.091341	0.614854	0.596519	P_edulia060016628.g/P_edulia040009896.g	2	3.9205	BP
GO:0016054	organic acid catabolic process	2/255	22/10997	0.091341	0.614854	0.596519	P_edulia020005891.g/P_edulia020005894.g	2	3.9205	BP
GO:0043207	response to external biotic stimulus	3/255	47/10997	0.0949943	0.614854	0.596519	P_edulia010004882.g/P_edulia010005021.g/P_edulia050011592.g	3	2.75269	BP
GO:0051707	response to other organism	3/255	47/10997	0.0949943	0.614854	0.596519	P_edulia010004882.g/P_edulia010005021.g/P_edulia050011592.g	3	2.75269	BP
GO:0016114	terpenoid biosynthetic process	2/255	23/10997	0.098565	0.614854	0.596519	P_edulia060014398.g/P_edulia060014147.g	2	3.75004	BP
GO:0043414	macromolecule methylation	2/255	23/10997	0.098565	0.614854	0.596519	P_edulia040010352.g/P_edulia040010334.g	2	3.75004	BP
GO:0044242	cellular lipid catabolic process	2/255	23/10997	0.098565	0.614854	0.596519	P_edulia020005891.g/P_edulia020005894.g	2	3.75004	BP
GO:0007017	microtubule-based process	3/255	48/10997	0.0996773	0.614854	0.596519	P_edulia070018809.g/P_edulia040009816.g/P_edulia010002259.g	3	2.69534	BP
GO:0044419	interspecies interaction between organisms	3/255	49/10997	0.104451	0.614854	0.596519	P_edulia010004882.g/P_edulia010005021.g/P_edulia050011592.g	3	2.64034	BP
GO:0006721	terpenoid metabolic process	2/255	24/10997	0.105943	0.614854	0.596519	P_edulia060014398.g/P_edulia060014147.g	2	3.59379	BP
GO:0006099	tricarboxylic acid cycle	2/255	25/10997	0.113465	0.614854	0.596519	P_edulia020007130.g/P_edulia010001302.g	2	3.45004	BP
GO:0006325	chromatin organization	3/255	51/10997	0.114263	0.614854	0.596519	P_edulia050012665.g/P_edulia080019850.g/P_edulia020005739.g	3	2.53679	BP
GO:0008299	isoprenoid biosynthetic process	2/255	26/10997	0.121119	0.614854	0.596519	P_edulia060014398.g/P_edulia060014147.g	2	3.31735	BP
GO:0006749	glutathione metabolic process	2/255	27/10997	0.128896	0.614854	0.596519	P_edulia010003183.g/P_edulia010001292.g	2	3.19448	BP
GO:0016567	protein ubiquitination	11/255	322/10997	0.12915	0.614854	0.596519	P_edulia090021362.g/P_edulia060016250.g/P_edulia010004878.g/P_edulia010003621.g/P_edulia020007265.g/P_edulia030007679.g/P_edulia010004872.g/P_edulia070018220.g/P_edulia010003359.g/P_edulia010002505.g/P_edulia010004994.g	11	1.47323	BP
GO:0050896	response to stimulus	15/255	470/10997	0.131251	0.614854	0.596519	P_edulia040010351.g/P_edulia060016250.g/P_edulia010004882.g/P_edulia010005021.g/P_edulia020006253.g/P_edulia010005208.g/P_edulia040009936.g/P_edulia060016628.g/P_edulia040010631.g/P_edulia040009996.g/P_edulia050011592.g/P_edulia020005733.g/P_edulia040009896.g/P_edulia020005739.g/P_edulia040009543.g	15	1.37635	BP
GO:0010556	regulation of macromolecule biosynthetic process	8/255	217/10997	0.132161	0.614854	0.596519	P_edulia040010244.g/P_edulia010001961.g/P_edulia090021301.g/P_edulia010005208.g/P_edulia040009790.g/P_edulia040010767.g/P_edulia090022079.g/P_edulia020005739.g	8	1.58988	BP
GO:0051252	regulation of RNA metabolic process	8/255	218/10997	0.134626	0.614854	0.596519	P_edulia040010244.g/P_edulia010001961.g/P_edulia090021301.g/P_edulia010005208.g/P_edulia040009790.g/P_edulia040010767.g/P_edulia090022079.g/P_edulia020005739.g	8	1.58259	BP
GO:0048878	chemical homeostasis	3/255	55/10997	0.134865	0.614854	0.596519	P_edulia020005891.g/P_edulia020005894.g/P_edulia010003359.g	3	2.3523	BP
GO:0006720	isoprenoid metabolic process	2/255	28/10997	0.136786	0.614854	0.596519	P_edulia060014398.g/P_edulia060014147.g	2	3.08039	BP
GO:0030258	lipid modification	2/255	28/10997	0.136786	0.614854	0.596519	P_edulia020005891.g/P_edulia020005894.g	2	3.08039	BP
GO:0031326	regulation of cellular biosynthetic process	8/255	219/10997	0.137115	0.614854	0.596519	P_edulia040010244.g/P_edulia010001961.g/P_edulia090021301.g/P_edulia010005208.g/P_edulia040009790.g/P_edulia040010767.g/P_edulia090022079.g/P_edulia020005739.g	8	1.57536	BP
GO:0006397	mRNA processing	4/255	86/10997	0.138956	0.614854	0.596519	P_edulia060016250.g/P_edulia040009557.g/P_edulia060013975.g/P_edulia060014172.g	4	2.00584	BP
GO:0040007	growth	2/255	29/10997	0.144779	0.614854	0.596519	P_edulia050011592.g/P_edulia040009896.g	2	2.97417	BP
GO:0042592	homeostatic process	3/255	57/10997	0.145614	0.614854	0.596519	P_edulia020005891.g/P_edulia020005894.g/P_edulia010003359.g	3	2.26976	BP
GO:0048583	regulation of response to stimulus	2/255	30/10997	0.152867	0.614854	0.596519	P_edulia050011592.g/P_edulia040009896.g	2	2.87503	BP
GO:1902600	proton transmembrane transport	2/255	30/10997	0.152867	0.614854	0.596519	P_edulia010001931.g/P_edulia030009132.g	2	2.87503	BP
GO:0019219	regulation of nucleobase-containing compound metabolic process	8/255	226/10997	0.155177	0.614854	0.596519	P_edulia040010244.g/P_edulia010001961.g/P_edulia090021301.g/P_edulia010005208.g/P_edulia040009790.g/P_edulia040010767.g/P_edulia090022079.g/P_edulia020005739.g	8	1.52657	BP
GO:0043412	macromolecule modification	13/255	410/10997	0.157614	0.614854	0.596519	P_edulia060016250.g/P_edulia040010352.g/P_edulia040010334.g/P_edulia050012665.g/P_edulia020006253.g/P_edulia040011146.g/P_edulia040009936.g/P_edulia060016628.g/P_edulia040010628.g/P_edulia050011592.g/P_edulia040009891.g/P_edulia010003359.g/P_edulia040009543.g	13	1.36739	BP
GO:0010035	response to inorganic substance	2/255	31/10997	0.16104	0.614854	0.596519	P_edulia060016628.g/P_edulia040009896.g	2	2.78229	BP
GO:0044282	small molecule catabolic process	2/255	31/10997	0.16104	0.614854	0.596519	P_edulia020005891.g/P_edulia020005894.g	2	2.78229	BP
GO:0023052	signaling	7/255	193/10997	0.161759	0.614854	0.596519	P_edulia020006253.g/P_edulia010005208.g/P_edulia040009936.g/P_edulia040010631.g/P_edulia040009996.g/P_edulia050011592.g/P_edulia040009543.g	7	1.56414	BP
GO:0016192	vesicle-mediated transport	5/255	127/10997	0.172464	0.614854	0.596519	P_edulia060016697.g/P_edulia040009936.g/P_edulia060016745.g/P_edulia090020630.g/P_edulia040010568.g	5	1.69785	BP
GO:0065008	regulation of biological quality	4/255	95/10997	0.178645	0.614854	0.596519	P_edulia020005891.g/P_edulia020005894.g/P_edulia090022079.g/P_edulia010003359.g	4	1.81581	BP
GO:0051716	cellular response to stimulus	10/255	308/10997	0.179029	0.614854	0.596519	P_edulia040010351.g/P_edulia060016250.g/P_edulia020006253.g/P_edulia010005208.g/P_edulia040009936.g/P_edulia040010631.g/P_edulia040009996.g/P_edulia050011592.g/P_edulia020005739.g/P_edulia040009543.g	10	1.40018	BP
GO:0050794	regulation of cellular process	14/255	460/10997	0.182012	0.614854	0.596519	P_edulia040010244.g/P_edulia010001961.g/P_edulia090021301.g/P_edulia020006253.g/P_edulia010005208.g/P_edulia040009790.g/P_edulia040009936.g/P_edulia040010631.g/P_edulia040009996.g/P_edulia040010767.g/P_edulia050011592.g/P_edulia090022079.g/P_edulia020005739.g/P_edulia040009543.g	14	1.31251	BP
GO:0018130	heterocycle biosynthetic process	9/255	273/10997	0.183983	0.614854	0.596519	P_edulia040010244.g/P_edulia010001931.g/P_edulia010001961.g/P_edulia090021301.g/P_edulia010005208.g/P_edulia040009790.g/P_edulia040010767.g/P_edulia040009554.g/P_edulia020005739.g	9	1.42172	BP
GO:0031047	gene silencing by RNA	2/255	34/10997	0.185995	0.614854	0.596519	P_edulia010004882.g/P_edulia010005021.g	2	2.53679	BP
GO:0031323	regulation of cellular metabolic process	9/255	274/10997	0.18666	0.614854	0.596519	P_edulia040010244.g/P_edulia010001961.g/P_edulia090021301.g/P_edulia010005208.g/P_edulia040009790.g/P_edulia040010767.g/P_edulia050011592.g/P_edulia090022079.g/P_edulia020005739.g	9	1.41653	BP
GO:1901605	alpha-amino acid metabolic process	2/255	35/10997	0.194433	0.614854	0.596519	P_edulia040009803.g/P_edulia080020310.g	2	2.46431	BP
GO:1903506	regulation of nucleic acid-templated transcription	7/255	204/10997	0.195807	0.614854	0.596519	P_edulia040010244.g/P_edulia010001961.g/P_edulia090021301.g/P_edulia010005208.g/P_edulia040009790.g/P_edulia040010767.g/P_edulia020005739.g	7	1.4798	BP
GO:2001141	regulation of RNA biosynthetic process	7/255	204/10997	0.195807	0.614854	0.596519	P_edulia040010244.g/P_edulia010001961.g/P_edulia090021301.g/P_edulia010005208.g/P_edulia040009790.g/P_edulia040010767.g/P_edulia020005739.g	7	1.4798	BP
GO:0006413	translational initiation	3/255	66/10997	0.197027	0.614854	0.596519	P_edulia080019863.g/P_edulia080020227.g/P_edulia010001867.g	3	1.96025	BP
GO:0022900	electron transport chain	3/255	66/10997	0.197027	0.614854	0.596519	P_edulia020007134.g/P_edulia010001414.g/P_edulia010004100.g	3	1.96025	BP
GO:0006004	fucose metabolic process	2/255	36/10997	0.202918	0.614854	0.596519	P_edulia090021153.g/P_edulia030009503.g	2	2.39586	BP
GO:0044271	cellular nitrogen compound biosynthetic process	11/255	356/10997	0.204928	0.614854	0.596519	P_edulia040010244.g/P_edulia010001931.g/P_edulia010001961.g/P_edulia090021301.g/P_edulia010005208.g/P_edulia040009790.g/P_edulia040010767.g/P_edulia040009554.g/P_edulia040009896.g/P_edulia090022079.g/P_edulia020005739.g	11	1.33253	BP
GO:0007154	cell communication	7/255	207/10997	0.205559	0.614854	0.596519	P_edulia020006253.g/P_edulia010005208.g/P_edulia040009936.g/P_edulia040010631.g/P_edulia040009996.g/P_edulia050011592.g/P_edulia040009543.g	7	1.45835	BP
GO:0090305	nucleic acid phosphodiester bond hydrolysis	4/255	101/10997	0.206983	0.614854	0.596519	P_edulia090021554.g/P_edulia030007622.g/P_edulia090020630.g/P_edulia040009732.g	4	1.70794	BP
GO:0006952	defense response	9/255	282/10997	0.208676	0.614854	0.596519	P_edulia010004882.g/P_edulia010005021.g/P_edulia010002596.g/P_edulia020005977.g/P_edulia050011375.g/P_edulia020006698.g/P_edulia050011592.g/P_edulia020005733.g/P_edulia070017050.g	9	1.37635	BP
GO:0010605	negative regulation of macromolecule metabolic process	3/255	68/10997	0.209005	0.614854	0.596519	P_edulia010004882.g/P_edulia010005021.g/P_edulia090022079.g	3	1.9026	BP
GO:0006122	mitochondrial electron transport, ubiquinol to cytochrome c	1/255	10/10997	0.209199	0.614854	0.596519	P_edulia010001414.g	1	4.31255	BP
GO:0006164	purine nucleotide biosynthetic process	1/255	10/10997	0.209199	0.614854	0.596519	P_edulia010001931.g	1	4.31255	BP
GO:0010960	magnesium ion homeostasis	1/255	10/10997	0.209199	0.614854	0.596519	P_edulia060014225.g	1	4.31255	BP
GO:0031329	regulation of cellular catabolic process	1/255	10/10997	0.209199	0.614854	0.596519	P_edulia090022079.g	1	4.31255	BP
GO:0032889	regulation of vacuole fusion, non-autophagic	1/255	10/10997	0.209199	0.614854	0.596519	P_edulia020006939.g	1	4.31255	BP
GO:0034599	cellular response to oxidative stress	1/255	10/10997	0.209199	0.614854	0.596519	P_edulia040010351.g	1	4.31255	BP
GO:0042773	ATP synthesis coupled electron transport	1/255	10/10997	0.209199	0.614854	0.596519	P_edulia010001414.g	1	4.31255	BP
GO:0051568	histone H3-K4 methylation	1/255	10/10997	0.209199	0.614854	0.596519	P_edulia040010334.g	1	4.31255	BP
GO:0062197	cellular response to chemical stress	1/255	10/10997	0.209199	0.614854	0.596519	P_edulia040010351.g	1	4.31255	BP
GO:0072522	purine-containing compound biosynthetic process	1/255	10/10997	0.209199	0.614854	0.596519	P_edulia010001931.g	1	4.31255	BP
GO:0019438	aromatic compound biosynthetic process	9/255	283/10997	0.211501	0.614854	0.596519	P_edulia040010244.g/P_edulia010001931.g/P_edulia010001961.g/P_edulia090021301.g/P_edulia010005208.g/P_edulia040009790.g/P_edulia040010767.g/P_edulia040009554.g/P_edulia020005739.g	9	1.37148	BP
GO:1901700	response to oxygen-containing compound	3/255	69/10997	0.215054	0.614854	0.596519	P_edulia040010351.g/P_edulia060016628.g/P_edulia040009896.g	3	1.87502	BP
GO:0006790	sulfur compound metabolic process	2/255	38/10997	0.220006	0.614854	0.596519	P_edulia020005827.g/P_edulia080020310.g	2	2.26976	BP
GO:0009605	response to external stimulus	3/255	70/10997	0.22114	0.614854	0.596519	P_edulia010004882.g/P_edulia010005021.g/P_edulia050011592.g	3	1.84824	BP
GO:0044248	cellular catabolic process	6/255	176/10997	0.22471	0.614854	0.596519	P_edulia040010351.g/P_eduliaContig50022961.g/P_edulia020005891.g/P_edulia020005894.g/P_edulia090022079.g/P_edulia010003359.g	6	1.47019	BP
GO:0009892	negative regulation of metabolic process	3/255	71/10997	0.22726	0.614854	0.596519	P_edulia010004882.g/P_edulia010005021.g/P_edulia090022079.g	3	1.8222	BP
GO:0000209	protein polyubiquitination	1/255	11/10997	0.227553	0.614854	0.596519	P_edulia060016250.g	1	3.9205	BP
GO:0003333	amino acid transmembrane transport	1/255	11/10997	0.227553	0.614854	0.596519	P_edulia010005334.g	1	3.9205	BP
GO:0009894	regulation of catabolic process	1/255	11/10997	0.227553	0.614854	0.596519	P_edulia090022079.g	1	3.9205	BP
GO:0018205	peptidyl-lysine modification	1/255	11/10997	0.227553	0.614854	0.596519	P_edulia040010334.g	1	3.9205	BP
GO:0043628	ncRNA 3-end processing	1/255	11/10997	0.227553	0.614854	0.596519	P_edulia090020630.g	1	3.9205	BP
GO:0045927	positive regulation of growth	1/255	11/10997	0.227553	0.614854	0.596519	P_edulia040009896.g	1	3.9205	BP
GO:0006351	transcription, DNA-templated	8/255	251/10997	0.227925	0.614854	0.596519	P_edulia040010244.g/P_edulia010001961.g/P_edulia090021301.g/P_edulia010005208.g/P_edulia040009790.g/P_edulia040010767.g/P_edulia080020008.g/P_edulia020005739.g	8	1.37452	BP
GO:0006631	fatty acid metabolic process	2/255	40/10997	0.237206	0.614854	0.596519	P_edulia020005891.g/P_edulia020005894.g	2	2.15627	BP
GO:1901615	organic hydroxy compound metabolic process	2/255	40/10997	0.237206	0.614854	0.596519	P_edulia020005827.g/P_edulia040009554.g	2	2.15627	BP
GO:0048518	positive regulation of biological process	3/255	73/10997	0.239596	0.614854	0.596519	P_edulia040009896.g/P_edulia090022079.g/P_edulia020005739.g	3	1.77228	BP
GO:0034654	nucleobase-containing compound biosynthetic process	8/255	255/10997	0.240589	0.614854	0.596519	P_edulia040010244.g/P_edulia010001931.g/P_edulia010001961.g/P_edulia090021301.g/P_edulia010005208.g/P_edulia040009790.g/P_edulia040010767.g/P_edulia020005739.g	8	1.35296	BP
GO:0000302	response to reactive oxygen species	1/255	12/10997	0.245483	0.614854	0.596519	P_edulia040010351.g	1	3.59379	BP
GO:0005985	sucrose metabolic process	1/255	12/10997	0.245483	0.614854	0.596519	P_edulia040009790.g	1	3.59379	BP
GO:0006906	vesicle fusion	1/255	12/10997	0.245483	0.614854	0.596519	P_edulia040010568.g	1	3.59379	BP
GO:0019441	tryptophan catabolic process to kynurenine	1/255	12/10997	0.245483	0.614854	0.596519	P_edulia080020222.g	1	3.59379	BP
GO:0048584	positive regulation of response to stimulus	1/255	12/10997	0.245483	0.614854	0.596519	P_edulia040009896.g	1	3.59379	BP
GO:0070988	demethylation	1/255	12/10997	0.245483	0.614854	0.596519	P_edulia050012665.g	1	3.59379	BP
GO:1903311	regulation of mRNA metabolic process	1/255	12/10997	0.245483	0.614854	0.596519	P_edulia090022079.g	1	3.59379	BP
GO:0006259	DNA metabolic process	3/255	74/10997	0.245806	0.614854	0.596519	P_edulia060016250.g/P_edulia020005739.g/P_edulia010000014.g	3	1.74833	BP
GO:0016042	lipid catabolic process	2/255	41/10997	0.245835	0.614854	0.596519	P_edulia020005891.g/P_edulia020005894.g	2	2.10368	BP
GO:0015031	protein transport	6/255	183/10997	0.251407	0.614854	0.596519	P_edulia010005627.g/P_edulia080019779.g/P_edulia040009936.g/P_edulia050012940.g/P_edulia040010568.g/P_edulia070018487.g	6	1.41395	BP
GO:0006996	organelle organization	6/255	184/10997	0.255293	0.614854	0.596519	P_edulia050012665.g/P_edulia040009896.g/P_edulia040010568.g/P_edulia090022079.g/P_edulia020005739.g/P_edulia010002259.g	6	1.40627	BP
GO:0043436	oxoacid metabolic process	4/255	111/10997	0.256725	0.614854	0.596519	P_edulia020005891.g/P_edulia020005894.g/P_edulia040009803.g/P_edulia080020310.g	4	1.55407	BP
GO:0006598	polyamine catabolic process	1/255	13/10997	0.262998	0.614854	0.596519	P_edulia080020325.g	1	3.31735	BP
GO:0030245	cellulose catabolic process	1/255	13/10997	0.262998	0.614854	0.596519	P_edulia090021077.g	1	3.31735	BP
GO:0042742	defense response to bacterium	1/255	13/10997	0.262998	0.614854	0.596519	P_edulia050011592.g	1	3.31735	BP
GO:0046686	response to cadmium ion	1/255	13/10997	0.262998	0.614854	0.596519	P_edulia010005349.g	1	3.31735	BP
GO:0097659	nucleic acid-templated transcription	7/255	224/10997	0.263959	0.614854	0.596519	P_edulia040010244.g/P_edulia010001961.g/P_edulia090021301.g/P_edulia010005208.g/P_edulia040009790.g/P_edulia040010767.g/P_edulia020005739.g	7	1.34767	BP
GO:0006082	organic acid metabolic process	4/255	113/10997	0.266962	0.614854	0.596519	P_edulia020005891.g/P_edulia020005894.g/P_edulia040009803.g/P_edulia080020310.g	4	1.52657	BP
GO:0018193	peptidyl-amino acid modification	3/255	78/10997	0.270876	0.614854	0.596519	P_edulia040010334.g/P_edulia040011146.g/P_edulia040009543.g	3	1.65867	BP
GO:1901566	organonitrogen compound biosynthetic process	6/255	188/10997	0.270999	0.614854	0.596519	P_edulia010001931.g/P_edulia040009803.g/P_edulia040009554.g/P_edulia040009896.g/P_edulia040009891.g/P_edulia090022079.g	6	1.37635	BP
GO:1901137	carbohydrate derivative biosynthetic process	2/255	44/10997	0.271769	0.614854	0.596519	P_edulia010001931.g/P_edulia040009891.g	2	1.96025	BP
GO:0044255	cellular lipid metabolic process	4/255	114/10997	0.272109	0.614854	0.596519	P_edulia020005891.g/P_edulia020005894.g/P_edulia060014398.g/P_edulia060014147.g	4	1.51318	BP
GO:0036211	protein modification process	11/255	382/10997	0.273267	0.614854	0.596519	P_edulia060016250.g/P_edulia040010334.g/P_edulia050012665.g/P_edulia020006253.g/P_edulia040011146.g/P_edulia040009936.g/P_edulia060016628.g/P_edulia050011592.g/P_edulia040009891.g/P_edulia010003359.g/P_edulia040009543.g	11	1.24183	BP
GO:0051171	regulation of nitrogen compound metabolic process	8/255	266/10997	0.276562	0.614854	0.596519	P_edulia040010244.g/P_edulia010001961.g/P_edulia090021301.g/P_edulia010005208.g/P_edulia040009790.g/P_edulia040010767.g/P_edulia090022079.g/P_edulia020005739.g	8	1.29701	BP
GO:0032774	RNA biosynthetic process	7/255	228/10997	0.27835	0.614854	0.596519	P_edulia040010244.g/P_edulia010001961.g/P_edulia090021301.g/P_edulia010005208.g/P_edulia040009790.g/P_edulia040010767.g/P_edulia020005739.g	7	1.32403	BP
GO:0000956	nuclear-transcribed mRNA catabolic process	1/255	14/10997	0.280108	0.614854	0.596519	P_edulia090022079.g	1	3.08039	BP
GO:0001510	RNA methylation	1/255	14/10997	0.280108	0.614854	0.596519	P_edulia040010352.g	1	3.08039	BP
GO:0009060	aerobic respiration	1/255	14/10997	0.280108	0.614854	0.596519	P_edulia010001414.g	1	3.08039	BP
GO:0009101	glycoprotein biosynthetic process	1/255	14/10997	0.280108	0.614854	0.596519	P_edulia040009891.g	1	3.08039	BP
GO:0009966	regulation of signal transduction	1/255	14/10997	0.280108	0.614854	0.596519	P_edulia050011592.g	1	3.08039	BP
GO:0010646	regulation of cell communication	1/255	14/10997	0.280108	0.614854	0.596519	P_edulia050011592.g	1	3.08039	BP
GO:0023051	regulation of signaling	1/255	14/10997	0.280108	0.614854	0.596519	P_edulia050011592.g	1	3.08039	BP
GO:0032436	positive regulation of proteasomal ubiquitin-dependent protein catabolic process	1/255	14/10997	0.280108	0.614854	0.596519	P_edulia080019798.g	1	3.08039	BP
GO:0042743	hydrogen peroxide metabolic process	1/255	14/10997	0.280108	0.614854	0.596519	P_edulia040010351.g	1	3.08039	BP
GO:0043413	macromolecule glycosylation	1/255	14/10997	0.280108	0.614854	0.596519	P_edulia040009891.g	1	3.08039	BP
GO:0044275	cellular carbohydrate catabolic process	1/255	14/10997	0.280108	0.614854	0.596519	P_eduliaContig50022961.g	1	3.08039	BP
GO:0048284	organelle fusion	1/255	14/10997	0.280108	0.614854	0.596519	P_edulia040010568.g	1	3.08039	BP
GO:0090174	organelle membrane fusion	1/255	14/10997	0.280108	0.614854	0.596519	P_edulia040010568.g	1	3.08039	BP
GO:2000022	regulation of jasmonic acid mediated signaling pathway	1/255	14/10997	0.280108	0.614854	0.596519	P_edulia090021081.g	1	3.08039	BP
GO:2000112	regulation of cellular macromolecule biosynthetic process	1/255	14/10997	0.280108	0.614854	0.596519	P_edulia090022079.g	1	3.08039	BP
GO:1901362	organic cyclic compound biosynthetic process	9/255	306/10997	0.280271	0.614854	0.596519	P_edulia040010244.g/P_edulia010001931.g/P_edulia010001961.g/P_edulia090021301.g/P_edulia010005208.g/P_edulia040009790.g/P_edulia040010767.g/P_edulia040009554.g/P_edulia020005739.g	9	1.2684	BP
GO:0032787	monocarboxylic acid metabolic process	2/255	46/10997	0.289051	0.614854	0.596519	P_edulia020005891.g/P_edulia020005894.g	2	1.87502	BP
GO:0055088	lipid homeostasis	2/255	46/10997	0.289051	0.614854	0.596519	P_edulia020005891.g/P_edulia020005894.g	2	1.87502	BP
GO:0009725	response to hormone	3/255	81/10997	0.28986	0.614854	0.596519	P_edulia010005208.g/P_edulia060016628.g/P_edulia080019288.g	3	1.59724	BP
GO:0006464	cellular protein modification process	11/255	388/10997	0.290011	0.614854	0.596519	P_edulia060016250.g/P_edulia040010334.g/P_edulia050012665.g/P_edulia020006253.g/P_edulia040011146.g/P_edulia040009936.g/P_edulia060016628.g/P_edulia050011592.g/P_edulia040009891.g/P_edulia010003359.g/P_edulia040009543.g	11	1.22263	BP
GO:0080090	regulation of primary metabolic process	8/255	271/10997	0.293389	0.614854	0.596519	P_edulia040010244.g/P_edulia010001961.g/P_edulia090021301.g/P_edulia010005208.g/P_edulia040009790.g/P_edulia040010767.g/P_edulia090022079.g/P_edulia020005739.g	8	1.27308	BP
GO:0006400	tRNA modification	1/255	15/10997	0.296822	0.614854	0.596519	P_edulia060016500.g	1	2.87503	BP
GO:0009809	lignin biosynthetic process	1/255	15/10997	0.296822	0.614854	0.596519	P_edulia080019859.g	1	2.87503	BP
GO:0015980	energy derivation by oxidation of organic compounds	1/255	15/10997	0.296822	0.614854	0.596519	P_edulia010001414.g	1	2.87503	BP
GO:0034248	regulation of cellular amide metabolic process	1/255	15/10997	0.296822	0.614854	0.596519	P_edulia090022079.g	1	2.87503	BP
GO:0072527	pyrimidine-containing compound metabolic process	1/255	15/10997	0.296822	0.614854	0.596519	P_edulia020005827.g	1	2.87503	BP
GO:0080134	regulation of response to stress	1/255	15/10997	0.296822	0.614854	0.596519	P_edulia040009896.g	1	2.87503	BP
GO:0019752	carboxylic acid metabolic process	4/255	119/10997	0.298076	0.614854	0.596519	P_edulia020005891.g/P_edulia020005894.g/P_edulia040009803.g/P_edulia080020310.g	4	1.4496	BP
GO:0016126	sterol biosynthetic process	2/255	48/10997	0.306284	0.614854	0.596519	P_eduliaContig60022422.g/P_eduliaContig120023026.g	2	1.7969	BP
GO:0048519	negative regulation of biological process	3/255	84/10997	0.308939	0.614854	0.596519	P_edulia010004882.g/P_edulia010005021.g/P_edulia090022079.g	3	1.5402	BP
GO:0007165	signal transduction	8/255	276/10997	0.310459	0.614854	0.596519	P_edulia020006253.g/P_edulia010005208.g/P_edulia040009936.g/P_edulia040010631.g/P_edulia040009996.g/P_edulia050011592.g/P_edulia020005902.g/P_edulia040009543.g	8	1.25001	BP
GO:0006260	DNA replication	1/255	16/10997	0.31315	0.614854	0.596519	P_edulia020005739.g	1	2.69534	BP
GO:0006479	protein methylation	1/255	16/10997	0.31315	0.614854	0.596519	P_edulia040010334.g	1	2.69534	BP
GO:0007166	cell surface receptor signaling pathway	1/255	16/10997	0.31315	0.614854	0.596519	P_edulia040009996.g	1	2.69534	BP
GO:0032269	negative regulation of cellular protein metabolic process	1/255	16/10997	0.31315	0.614854	0.596519	P_edulia090022079.g	1	2.69534	BP
GO:0042274	ribosomal small subunit biogenesis	1/255	16/10997	0.31315	0.614854	0.596519	P_edulia050011588.g	1	2.69534	BP
GO:0045333	cellular respiration	1/255	16/10997	0.31315	0.614854	0.596519	P_edulia010001414.g	1	2.69534	BP
GO:0046488	phosphatidylinositol metabolic process	1/255	16/10997	0.31315	0.614854	0.596519	P_edulia010002802.g	1	2.69534	BP
GO:0051248	negative regulation of protein metabolic process	1/255	16/10997	0.31315	0.614854	0.596519	P_edulia090022079.g	1	2.69534	BP
GO:0055065	metal ion homeostasis	1/255	16/10997	0.31315	0.614854	0.596519	P_edulia010003359.g	1	2.69534	BP
GO:0051254	positive regulation of RNA metabolic process	2/255	49/10997	0.314873	0.614854	0.596519	P_edulia090022079.g/P_edulia020005739.g	2	1.76022	BP
GO:0009451	RNA modification	2/255	50/10997	0.323438	0.614854	0.596519	P_edulia040010352.g/P_edulia040010628.g	2	1.72502	BP
GO:0045935	positive regulation of nucleobase-containing compound metabolic process	2/255	50/10997	0.323438	0.614854	0.596519	P_edulia090022079.g/P_edulia020005739.g	2	1.72502	BP
GO:0090407	organophosphate biosynthetic process	2/255	50/10997	0.323438	0.614854	0.596519	P_edulia010001931.g/P_edulia040009554.g	2	1.72502	BP
GO:0006066	alcohol metabolic process	1/255	17/10997	0.3291	0.614854	0.596519	P_edulia020005827.g	1	2.53679	BP
GO:0006402	mRNA catabolic process	1/255	17/10997	0.3291	0.614854	0.596519	P_edulia090022079.g	1	2.53679	BP
GO:0006888	endoplasmic reticulum to Golgi vesicle-mediated transport	1/255	17/10997	0.3291	0.614854	0.596519	P_edulia040010568.g	1	2.53679	BP
GO:0009100	glycoprotein metabolic process	1/255	17/10997	0.3291	0.614854	0.596519	P_edulia040009891.g	1	2.53679	BP
GO:0016573	histone acetylation	1/255	17/10997	0.3291	0.614854	0.596519	P_edulia080019196.g	1	2.53679	BP
GO:0017148	negative regulation of translation	1/255	17/10997	0.3291	0.614854	0.596519	P_edulia090022079.g	1	2.53679	BP
GO:0033169	histone H3-K9 demethylation	1/255	17/10997	0.3291	0.614854	0.596519	P_edulia010003751.g	1	2.53679	BP
GO:0042221	response to chemical	5/255	164/10997	0.33192	0.617113	0.59871	P_edulia040010351.g/P_edulia010005208.g/P_edulia060016628.g/P_edulia050011592.g/P_edulia040009896.g	5	1.3148	BP
GO:0051276	chromosome organization	2/255	52/10997	0.340483	0.619778	0.601296	P_edulia050012665.g/P_edulia020005739.g	2	1.65867	BP
GO:0006338	chromatin remodeling	1/255	18/10997	0.344681	0.619778	0.601296	P_edulia050012665.g	1	2.39586	BP
GO:0009260	ribonucleotide biosynthetic process	1/255	18/10997	0.344681	0.619778	0.601296	P_edulia010001931.g	1	2.39586	BP
GO:0018212	peptidyl-tyrosine modification	1/255	18/10997	0.344681	0.619778	0.601296	P_edulia040011146.g	1	2.39586	BP
GO:0042744	hydrogen peroxide catabolic process	1/255	18/10997	0.344681	0.619778	0.601296	P_edulia040010351.g	1	2.39586	BP
GO:0045492	xylan biosynthetic process	1/255	18/10997	0.344681	0.619778	0.601296	P_edulia070018772.g	1	2.39586	BP
GO:0061025	membrane fusion	1/255	18/10997	0.344681	0.619778	0.601296	P_edulia040010568.g	1	2.39586	BP
GO:0046390	ribose phosphate biosynthetic process	1/255	19/10997	0.359901	0.637941	0.618918	P_edulia010001931.g	1	2.26976	BP
GO:0097305	response to alcohol	1/255	19/10997	0.359901	0.637941	0.618918	P_edulia060016628.g	1	2.26976	BP
GO:0009059	macromolecule biosynthetic process	10/255	372/10997	0.361937	0.637941	0.618918	P_edulia040010244.g/P_edulia010001961.g/P_edulia090021301.g/P_edulia010005208.g/P_edulia040009790.g/P_edulia040010767.g/P_edulia040009896.g/P_edulia040009891.g/P_edulia090022079.g/P_edulia020005739.g	10	1.15929	BP
GO:0006974	cellular response to DNA damage stimulus	2/255	55/10997	0.36579	0.637941	0.618918	P_edulia060016250.g/P_edulia020005739.g	2	1.5682	BP
GO:0009056	catabolic process	6/255	212/10997	0.36891	0.637941	0.618918	P_edulia040010351.g/P_eduliaContig50022961.g/P_edulia020005891.g/P_edulia020005894.g/P_edulia090022079.g/P_edulia010003359.g	6	1.22053	BP
GO:0006366	transcription by RNA polymerase II	2/255	56/10997	0.374145	0.637941	0.618918	P_edulia040010767.g/P_edulia020005739.g	2	1.5402	BP
GO:0051173	positive regulation of nitrogen compound metabolic process	2/255	56/10997	0.374145	0.637941	0.618918	P_edulia090022079.g/P_edulia020005739.g	2	1.5402	BP
GO:0008033	tRNA processing	1/255	20/10997	0.37477	0.637941	0.618918	P_edulia090020630.g	1	2.15627	BP
GO:0031123	RNA 3-end processing	1/255	20/10997	0.37477	0.637941	0.618918	P_edulia090020630.g	1	2.15627	BP
GO:0042147	retrograde transport, endosome to Golgi	1/255	20/10997	0.37477	0.637941	0.618918	P_eduliaContig40022322.g	1	2.15627	BP
GO:0051128	regulation of cellular component organization	1/255	20/10997	0.37477	0.637941	0.618918	P_edulia050011592.g	1	2.15627	BP
GO:0070925	organelle assembly	1/255	20/10997	0.37477	0.637941	0.618918	P_edulia090022079.g	1	2.15627	BP
GO:0010604	positive regulation of macromolecule metabolic process	2/255	57/10997	0.382455	0.64389	0.624689	P_edulia090022079.g/P_edulia020005739.g	2	1.51318	BP
GO:0031325	positive regulation of cellular metabolic process	2/255	57/10997	0.382455	0.64389	0.624689	P_edulia090022079.g/P_edulia020005739.g	2	1.51318	BP
GO:0033554	cellular response to stress	3/255	96/10997	0.385208	0.64389	0.624689	P_edulia040010351.g/P_edulia060016250.g/P_edulia020005739.g	3	1.34767	BP
GO:0006417	regulation of translation	1/255	21/10997	0.389294	0.64389	0.624689	P_edulia090022079.g	1	2.05359	BP
GO:0007018	microtubule-based movement	1/255	21/10997	0.389294	0.64389	0.624689	P_edulia040009816.g	1	2.05359	BP
GO:0016049	cell growth	1/255	21/10997	0.389294	0.64389	0.624689	P_edulia050011592.g	1	2.05359	BP
GO:0006520	cellular amino acid metabolic process	2/255	58/10997	0.390718	0.64389	0.624689	P_edulia040009803.g/P_edulia080020310.g	2	1.48709	BP
GO:0035556	intracellular signal transduction	4/255	137/10997	0.392977	0.64389	0.624689	P_edulia020006253.g/P_edulia040009936.g/P_edulia050011592.g/P_edulia040009543.g	4	1.25914	BP
GO:0016043	cellular component organization	7/255	260/10997	0.398393	0.64389	0.624689	P_edulia050012665.g/P_edulia050011592.g/P_edulia040009896.g/P_edulia040010568.g/P_edulia090022079.g/P_edulia020005739.g/P_edulia010002259.g	7	1.16107	BP
GO:0009893	positive regulation of metabolic process	2/255	59/10997	0.398932	0.64389	0.624689	P_edulia090022079.g/P_edulia020005739.g	2	1.46188	BP
GO:0006897	endocytosis	1/255	22/10997	0.403482	0.64389	0.624689	P_edulia060014953.g	1	1.96025	BP
GO:0009150	purine ribonucleotide metabolic process	1/255	22/10997	0.403482	0.64389	0.624689	P_edulia010001931.g	1	1.96025	BP
GO:0010558	negative regulation of macromolecule biosynthetic process	1/255	22/10997	0.403482	0.64389	0.624689	P_edulia090022079.g	1	1.96025	BP
GO:0018209	peptidyl-serine modification	1/255	22/10997	0.403482	0.64389	0.624689	P_edulia040009543.g	1	1.96025	BP
GO:0048589	developmental growth	1/255	22/10997	0.403482	0.64389	0.624689	P_edulia040009896.g	1	1.96025	BP
GO:0006163	purine nucleotide metabolic process	1/255	23/10997	0.417342	0.65027	0.630879	P_edulia010001931.g	1	1.87502	BP
GO:0009737	response to abscisic acid	1/255	23/10997	0.417342	0.65027	0.630879	P_edulia060016628.g	1	1.87502	BP
GO:0015074	DNA integration	1/255	23/10997	0.417342	0.65027	0.630879	P_edulia020007422.g	1	1.87502	BP
GO:0055080	cation homeostasis	1/255	23/10997	0.417342	0.65027	0.630879	P_edulia010003359.g	1	1.87502	BP
GO:0072521	purine-containing compound metabolic process	1/255	23/10997	0.417342	0.65027	0.630879	P_edulia010001931.g	1	1.87502	BP
GO:0009733	response to auxin	2/255	62/10997	0.423255	0.65027	0.630879	P_edulia010005208.g/P_edulia060016628.g	2	1.39114	BP
GO:1901575	organic substance catabolic process	5/255	185/10997	0.428684	0.65027	0.630879	P_eduliaContig50022961.g/P_edulia020005891.g/P_edulia020005894.g/P_edulia090022079.g/P_edulia010003359.g	5	1.16555	BP
GO:0009617	response to bacterium	1/255	24/10997	0.430881	0.65027	0.630879	P_edulia050011592.g	1	1.7969	BP
GO:0009890	negative regulation of biosynthetic process	1/255	24/10997	0.430881	0.65027	0.630879	P_edulia090022079.g	1	1.7969	BP
GO:0016050	vesicle organization	1/255	24/10997	0.430881	0.65027	0.630879	P_edulia040010568.g	1	1.7969	BP
GO:0031327	negative regulation of cellular biosynthetic process	1/255	24/10997	0.430881	0.65027	0.630879	P_edulia090022079.g	1	1.7969	BP
GO:0071365	cellular response to auxin stimulus	1/255	24/10997	0.430881	0.65027	0.630879	P_edulia010005208.g	1	1.7969	BP
GO:0098771	inorganic ion homeostasis	1/255	24/10997	0.430881	0.65027	0.630879	P_edulia010003359.g	1	1.7969	BP
GO:0006281	DNA repair	2/255	63/10997	0.43125	0.65027	0.630879	P_edulia060016250.g/P_edulia020005739.g	2	1.36906	BP
GO:0010033	response to organic substance	3/255	104/10997	0.435053	0.653432	0.633947	P_edulia010005208.g/P_edulia060016628.g/P_edulia050011592.g	3	1.244	BP
GO:1901617	organic hydroxy compound biosynthetic process	1/255	25/10997	0.444107	0.663034	0.643263	P_edulia040009554.g	1	1.72502	BP
GO:0048522	positive regulation of cellular process	2/255	66/10997	0.454875	0.663034	0.643263	P_edulia090022079.g/P_edulia020005739.g	2	1.30683	BP
GO:0000226	microtubule cytoskeleton organization	1/255	26/10997	0.457026	0.663034	0.643263	P_edulia010002259.g	1	1.65867	BP
GO:0006401	RNA catabolic process	1/255	26/10997	0.457026	0.663034	0.643263	P_edulia090022079.g	1	1.65867	BP
GO:0006414	translational elongation	1/255	26/10997	0.457026	0.663034	0.643263	P_edulia040009896.g	1	1.65867	BP
GO:0009165	nucleotide biosynthetic process	1/255	26/10997	0.457026	0.663034	0.643263	P_edulia010001931.g	1	1.65867	BP
GO:0034655	nucleobase-containing compound catabolic process	1/255	26/10997	0.457026	0.663034	0.643263	P_edulia090022079.g	1	1.65867	BP
GO:0097502	mannosylation	1/255	26/10997	0.457026	0.663034	0.643263	P_edulia040009891.g	1	1.65867	BP
GO:1901293	nucleoside phosphate biosynthetic process	1/255	26/10997	0.457026	0.663034	0.643263	P_edulia010001931.g	1	1.65867	BP
GO:0098869	cellular oxidant detoxification	3/255	108/10997	0.459425	0.663999	0.644198	P_edulia040010351.g/P_edulia060013799.g/P_eduliaContig190022819.g	3	1.19793	BP
GO:0034645	cellular macromolecule biosynthetic process	4/255	151/10997	0.46566	0.667145	0.64725	P_edulia040009896.g/P_edulia040009891.g/P_edulia090022079.g/P_edulia020005739.g	4	1.1424	BP
GO:0006399	tRNA metabolic process	1/255	27/10997	0.469647	0.667145	0.64725	P_edulia090020630.g	1	1.59724	BP
GO:0006928	movement of cell or subcellular component	1/255	27/10997	0.469647	0.667145	0.64725	P_edulia040009816.g	1	1.59724	BP
GO:0018108	peptidyl-tyrosine phosphorylation	1/255	27/10997	0.469647	0.667145	0.64725	P_edulia040011146.g	1	1.59724	BP
GO:0032446	protein modification by small protein conjugation	2/255	68/10997	0.470311	0.667145	0.64725	P_edulia060016250.g/P_edulia010003359.g	2	1.2684	BP
GO:0046856	phosphatidylinositol dephosphorylation	1/255	28/10997	0.481975	0.681167	0.660855	P_edulia060015824.g	1	1.5402	BP
GO:0005996	monosaccharide metabolic process	1/255	29/10997	0.494018	0.690543	0.669951	P_edulia040009993.g	1	1.48709	BP
GO:0019318	hexose metabolic process	1/255	29/10997	0.494018	0.690543	0.669951	P_edulia040009993.g	1	1.48709	BP
GO:0050801	ion homeostasis	1/255	29/10997	0.494018	0.690543	0.669951	P_edulia010003359.g	1	1.48709	BP
GO:1901135	carbohydrate derivative metabolic process	2/255	72/10997	0.500384	0.694316	0.673612	P_edulia010001931.g/P_edulia040009891.g	2	1.19793	BP
GO:0046700	heterocycle catabolic process	1/255	30/10997	0.505781	0.694316	0.673612	P_edulia090022079.g	1	1.43752	BP
GO:0070085	glycosylation	1/255	30/10997	0.505781	0.694316	0.673612	P_edulia040009891.g	1	1.43752	BP
GO:0097237	cellular response to toxic substance	1/255	30/10997	0.505781	0.694316	0.673612	P_edulia040010351.g	1	1.43752	BP
GO:1990748	cellular detoxification	1/255	30/10997	0.505781	0.694316	0.673612	P_edulia040010351.g	1	1.43752	BP
GO:0009259	ribonucleotide metabolic process	1/255	31/10997	0.517273	0.700055	0.679179	P_edulia010001931.g	1	1.39114	BP
GO:0010608	posttranscriptional regulation of gene expression	1/255	31/10997	0.517273	0.700055	0.679179	P_edulia090022079.g	1	1.39114	BP
GO:0044270	cellular nitrogen compound catabolic process	1/255	31/10997	0.517273	0.700055	0.679179	P_edulia090022079.g	1	1.39114	BP
GO:0048193	Golgi vesicle transport	1/255	31/10997	0.517273	0.700055	0.679179	P_edulia040010568.g	1	1.39114	BP
GO:0006629	lipid metabolic process	5/255	206/10997	0.522487	0.704097	0.683101	P_edulia020005891.g/P_edulia020005894.g/P_edulia010004555.g/P_edulia060014398.g/P_edulia060014147.g	5	1.04674	BP
GO:0008104	protein localization	3/255	119/10997	0.523937	0.704097	0.683101	P_edulia040009936.g/P_edulia060015762.g/P_edulia040010568.g	3	1.0872	BP
GO:0044262	cellular carbohydrate metabolic process	2/255	76/10997	0.529343	0.706405	0.68534	P_eduliaContig50022961.g/P_edulia040009790.g	2	1.13488	BP
GO:0070647	protein modification by small protein conjugation or removal	2/255	76/10997	0.529343	0.706405	0.68534	P_edulia060016250.g/P_edulia010003359.g	2	1.13488	BP
GO:0045893	positive regulation of transcription, DNA-templated	2/255	77/10997	0.536403	0.709331	0.688178	P_edulia020006423.g/P_edulia020005739.g	2	1.12014	BP
GO:0000272	polysaccharide catabolic process	1/255	33/10997	0.539463	0.709331	0.688178	P_edulia060013588.g	1	1.30683	BP
GO:0019693	ribose phosphate metabolic process	1/255	33/10997	0.539463	0.709331	0.688178	P_edulia010001931.g	1	1.30683	BP
GO:0033993	response to lipid	1/255	33/10997	0.539463	0.709331	0.688178	P_edulia060016628.g	1	1.30683	BP
GO:0051301	cell division	3/255	122/10997	0.540795	0.709331	0.688178	P_edulia060014067.g/P_edulia060014924.g/P_edulia010004110.g	3	1.06046	BP
GO:0019439	aromatic compound catabolic process	1/255	34/10997	0.550174	0.711881	0.690653	P_edulia090022079.g	1	1.2684	BP
GO:0031324	negative regulation of cellular metabolic process	1/255	34/10997	0.550174	0.711881	0.690653	P_edulia090022079.g	1	1.2684	BP
GO:0051172	negative regulation of nitrogen compound metabolic process	1/255	34/10997	0.550174	0.711881	0.690653	P_edulia090022079.g	1	1.2684	BP
GO:0061024	membrane organization	1/255	34/10997	0.550174	0.711881	0.690653	P_edulia040010568.g	1	1.2684	BP
GO:0019637	organophosphate metabolic process	2/255	80/10997	0.557146	0.716271	0.694912	P_edulia010001931.g/P_edulia040009554.g	2	1.07814	BP
GO:0016311	dephosphorylation	3/255	125/10997	0.557308	0.716271	0.694912	P_edulia060015390.g/P_edulia010004306.g/P_edulia010004264.g	3	1.03501	BP
GO:1901361	organic cyclic compound catabolic process	1/255	35/10997	0.560637	0.718141	0.696726	P_edulia090022079.g	1	1.23216	BP
GO:0009628	response to abiotic stimulus	2/255	82/10997	0.570605	0.721579	0.700062	P_edulia060016628.g/P_edulia040009896.g	2	1.05184	BP
GO:0009719	response to endogenous stimulus	2/255	82/10997	0.570605	0.721579	0.700062	P_edulia010005208.g/P_edulia060016628.g	2	1.05184	BP
GO:0006091	generation of precursor metabolites and energy	1/255	36/10997	0.570858	0.721579	0.700062	P_edulia010001414.g	1	1.19793	BP
GO:0006486	protein glycosylation	1/255	36/10997	0.570858	0.721579	0.700062	P_edulia040009891.g	1	1.19793	BP
GO:0006396	RNA processing	5/255	220/10997	0.581232	0.732275	0.710439	P_edulia060016250.g/P_edulia040009557.g/P_edulia060013975.g/P_edulia060014172.g/P_edulia090020630.g	5	0.980125	BP
GO:0006357	regulation of transcription by RNA polymerase II	6/255	267/10997	0.588956	0.736799	0.714828	P_edulia070018688.g/P_edulia020007103.g/P_edulia040010767.g/P_edulia010004578.g/P_edulia060014022.g/P_edulia020005739.g	6	0.969112	BP
GO:0008610	lipid biosynthetic process	2/255	85/10997	0.590235	0.736799	0.714828	P_edulia060014398.g/P_edulia060014147.g	2	1.01472	BP
GO:0016052	carbohydrate catabolic process	1/255	38/10997	0.590594	0.736799	0.714828	P_eduliaContig50022961.g	1	1.13488	BP
GO:0043043	peptide biosynthetic process	2/255	86/10997	0.596629	0.741439	0.719329	P_edulia040009896.g/P_edulia090022079.g	2	1.00292	BP
GO:0018105	peptidyl-serine phosphorylation	1/255	39/10997	0.60012	0.741439	0.719329	P_edulia040009543.g	1	1.10578	BP
GO:0098754	detoxification	1/255	39/10997	0.60012	0.741439	0.719329	P_edulia040010351.g	1	1.10578	BP
GO:0032268	regulation of cellular protein metabolic process	1/255	40/10997	0.609425	0.747291	0.725007	P_edulia090022079.g	1	1.07814	BP
GO:0071840	cellular component organization or biogenesis	7/255	319/10997	0.61277	0.747291	0.725007	P_edulia050012665.g/P_edulia050011592.g/P_edulia040009896.g/P_edulia040010568.g/P_edulia090022079.g/P_edulia020005739.g/P_edulia010002259.g	7	0.946327	BP
GO:0006979	response to oxidative stress	1/255	41/10997	0.618515	0.747291	0.725007	P_edulia040010351.g	1	1.05184	BP
GO:0009117	nucleotide metabolic process	1/255	41/10997	0.618515	0.747291	0.725007	P_edulia010001931.g	1	1.05184	BP
GO:0051246	regulation of protein metabolic process	1/255	41/10997	0.618515	0.747291	0.725007	P_edulia090022079.g	1	1.05184	BP
GO:1902680	positive regulation of RNA biosynthetic process	1/255	41/10997	0.618515	0.747291	0.725007	P_edulia020005739.g	1	1.05184	BP
GO:1903508	positive regulation of nucleic acid-templated transcription	1/255	41/10997	0.618515	0.747291	0.725007	P_edulia020005739.g	1	1.05184	BP
GO:0006511	ubiquitin-dependent protein catabolic process	2/255	90/10997	0.621458	0.748486	0.726166	P_edulia010003792.g/P_edulia010003359.g	2	0.958344	BP
GO:0010557	positive regulation of macromolecule biosynthetic process	1/255	42/10997	0.627394	0.750913	0.72852	P_edulia020005739.g	1	1.0268	BP
GO:0031328	positive regulation of cellular biosynthetic process	1/255	42/10997	0.627394	0.750913	0.72852	P_edulia020005739.g	1	1.0268	BP
GO:0009891	positive regulation of biosynthetic process	1/255	43/10997	0.636067	0.758922	0.736291	P_edulia020005739.g	1	1.00292	BP
GO:0044265	cellular macromolecule catabolic process	2/255	94/10997	0.645096	0.767303	0.744423	P_edulia090022079.g/P_edulia010003359.g	2	0.917564	BP
GO:0007010	cytoskeleton organization	1/255	45/10997	0.652815	0.77408	0.750997	P_edulia010002259.g	1	0.958344	BP
GO:0043604	amide biosynthetic process	2/255	96/10997	0.656472	0.77408	0.750997	P_edulia040009896.g/P_edulia090022079.g	2	0.898448	BP
GO:0006753	nucleoside phosphate metabolic process	1/255	46/10997	0.660899	0.77408	0.750997	P_edulia010001931.g	1	0.937511	BP
GO:0045944	positive regulation of transcription by RNA polymerase II	1/255	46/10997	0.660899	0.77408	0.750997	P_edulia020005739.g	1	0.937511	BP
GO:0048523	negative regulation of cellular process	1/255	46/10997	0.660899	0.77408	0.750997	P_edulia090022079.g	1	0.937511	BP
GO:0031146	SCF-dependent proteasomal ubiquitin-dependent protein catabolic process	1/255	47/10997	0.668795	0.776207	0.753061	P_edulia070018095.g	1	0.917564	BP
GO:0043086	negative regulation of catalytic activity	1/255	47/10997	0.668795	0.776207	0.753061	P_edulia050011364.g	1	0.917564	BP
GO:0055086	nucleobase-containing small molecule metabolic process	1/255	47/10997	0.668795	0.776207	0.753061	P_edulia010001931.g	1	0.917564	BP
GO:0006518	peptide metabolic process	2/255	101/10997	0.68364	0.791039	0.767451	P_edulia040009896.g/P_edulia090022079.g	2	0.85397	BP
GO:0009636	response to toxic substance	1/255	51/10997	0.69859	0.801644	0.777739	P_edulia040010351.g	1	0.845598	BP
GO:0098662	inorganic cation transmembrane transport	1/255	51/10997	0.69859	0.801644	0.777739	P_edulia010001931.g	1	0.845598	BP
GO:0045184	establishment of protein localization	2/255	104/10997	0.699084	0.801644	0.777739	P_edulia040009936.g/P_edulia040010568.g	2	0.829336	BP
GO:0019941	modification-dependent protein catabolic process	1/255	52/10997	0.705611	0.801926	0.778013	P_edulia010003359.g	1	0.829336	BP
GO:0043632	modification-dependent macromolecule catabolic process	1/255	52/10997	0.705611	0.801926	0.778013	P_edulia010003359.g	1	0.829336	BP
GO:0090501	RNA phosphodiester bond hydrolysis	1/255	52/10997	0.705611	0.801926	0.778013	P_edulia090020630.g	1	0.829336	BP
GO:0070887	cellular response to chemical stimulus	2/255	108/10997	0.718701	0.814386	0.790101	P_edulia040010351.g/P_edulia010005208.g	2	0.79862	BP
GO:0098660	inorganic ion transmembrane transport	1/255	55/10997	0.725714	0.819907	0.795457	P_edulia010001931.g	1	0.7841	BP
GO:0043603	cellular amide metabolic process	2/255	116/10997	0.754721	0.850171	0.824819	P_edulia040009896.g/P_edulia090022079.g	2	0.743543	BP
GO:0042254	ribosome biogenesis	1/255	61/10997	0.761908	0.85575	0.830232	P_edulia010002460.g	1	0.706975	BP
GO:0032870	cellular response to hormone stimulus	1/255	62/10997	0.76746	0.85696	0.831405	P_edulia010005208.g	1	0.695572	BP
GO:0044283	small molecule biosynthetic process	1/255	62/10997	0.76746	0.85696	0.831405	P_edulia040009554.g	1	0.695572	BP
GO:0009057	macromolecule catabolic process	2/255	120/10997	0.771198	0.85863	0.833026	P_edulia090022079.g/P_edulia010003359.g	2	0.718758	BP
GO:0006812	cation transport	1/255	64/10997	0.778179	0.859668	0.834033	P_edulia010001931.g	1	0.673836	BP
GO:0098655	cation transmembrane transport	1/255	64/10997	0.778179	0.859668	0.834033	P_edulia010001931.g	1	0.673836	BP
GO:0046907	intracellular transport	2/255	122/10997	0.77907	0.859668	0.834033	P_edulia040009936.g/P_edulia040010568.g	2	0.706975	BP
GO:0065009	regulation of molecular function	1/255	65/10997	0.783353	0.859668	0.834033	P_edulia040009936.g	1	0.663469	BP
GO:0071495	cellular response to endogenous stimulus	1/255	65/10997	0.783353	0.859668	0.834033	P_edulia010005208.g	1	0.663469	BP
GO:0071555	cell wall organization	1/255	66/10997	0.788407	0.86271	0.836984	P_edulia060016499.g	1	0.653417	BP
GO:0005975	carbohydrate metabolic process	4/255	232/10997	0.79063	0.86271	0.836984	P_eduliaContig50022961.g/P_edulia040009790.g/P_edulia060015826.g/P_edulia040009993.g	4	0.743543	BP
GO:0044257	cellular protein catabolic process	1/255	67/10997	0.793343	0.863211	0.83747	P_edulia010003359.g	1	0.643664	BP
GO:0006886	intracellular protein transport	2/255	127/10997	0.797724	0.86355	0.837799	P_edulia040009936.g/P_edulia060013148.g	2	0.679142	BP
GO:0034470	ncRNA processing	1/255	68/10997	0.798164	0.86355	0.837799	P_edulia090020630.g	1	0.634198	BP
GO:0051649	establishment of localization in cell	2/255	130/10997	0.808237	0.871985	0.845983	P_edulia040009936.g/P_edulia040010568.g	2	0.663469	BP
GO:0033036	macromolecule localization	2/255	132/10997	0.814974	0.873071	0.847036	P_edulia040009936.g/P_edulia040010568.g	2	0.653417	BP
GO:0071310	cellular response to organic substance	1/255	72/10997	0.816355	0.873071	0.847036	P_edulia010005208.g	1	0.598965	BP
GO:0071705	nitrogen compound transport	2/255	133/10997	0.818263	0.873071	0.847036	P_edulia040009936.g/P_edulia040010568.g	2	0.648504	BP
GO:0030163	protein catabolic process	1/255	73/10997	0.820641	0.873071	0.847036	P_edulia010003359.g	1	0.59076	BP
GO:0051603	proteolysis involved in cellular protein catabolic process	1/255	73/10997	0.820641	0.873071	0.847036	P_edulia010003359.g	1	0.59076	BP
GO:0006508	proteolysis	5/255	299/10997	0.82781	0.878258	0.852069	P_edulia060013025.g/P_edulia020006787.g/P_edulia050012930.g/P_edulia010003873.g/P_edulia010003359.g	5	0.721162	BP
GO:0006457	protein folding	1/255	76/10997	0.832912	0.88123	0.854952	P_edulia020007496.g	1	0.567441	BP
GO:0009755	hormone-mediated signaling pathway	1/255	77/10997	0.836813	0.882919	0.85659	P_edulia010005208.g	1	0.560071	BP
GO:0034220	ion transmembrane transport	1/255	81/10997	0.851532	0.89234	0.86573	P_edulia010001931.g	1	0.532413	BP
GO:0050790	regulation of catalytic activity	2/255	146/10997	0.856493	0.89234	0.86573	P_edulia060013205.g/P_edulia040009936.g	2	0.59076	BP
GO:0034660	ncRNA metabolic process	1/255	83/10997	0.858388	0.89234	0.86573	P_edulia090020630.g	1	0.519584	BP
GO:0006810	transport	6/255	367/10997	0.858634	0.89234	0.86573	P_edulia010001931.g/P_edulia040009890.g/P_edulia040009936.g/P_edulia010004285.g/P_edulia090020630.g/P_edulia040010568.g	6	0.705049	BP
GO:0051641	cellular localization	2/255	147/10997	0.859108	0.89234	0.86573	P_edulia040009936.g/P_edulia040010568.g	2	0.586741	BP
GO:1901565	organonitrogen compound catabolic process	1/255	84/10997	0.861697	0.89234	0.86573	P_edulia010003359.g	1	0.513399	BP
GO:0051234	establishment of localization	6/255	369/10997	0.862051	0.89234	0.86573	P_edulia010001931.g/P_edulia040009890.g/P_edulia040009936.g/P_edulia010004285.g/P_edulia090020630.g/P_edulia040010568.g	6	0.701227	BP
GO:0022607	cellular component assembly	1/255	86/10997	0.868085	0.896163	0.869439	P_edulia090022079.g	1	0.501459	BP
GO:0070727	cellular macromolecule localization	1/255	87/10997	0.871168	0.896928	0.870182	P_edulia040009936.g	1	0.495695	BP
GO:0034613	cellular protein localization	1/255	88/10997	0.874179	0.897615	0.870849	P_edulia040009936.g	1	0.490062	BP
GO:0051179	localization	6/255	383/10997	0.884115	0.903526	0.876583	P_edulia010001931.g/P_edulia040009890.g/P_edulia040009936.g/P_edulia010004285.g/P_edulia090020630.g/P_edulia040010568.g	6	0.675595	BP
GO:0006793	phosphorus metabolic process	6/255	385/10997	0.887012	0.903526	0.876583	P_edulia010001931.g/P_edulia020006253.g/P_edulia040011146.g/P_edulia040009554.g/P_edulia050011592.g/P_edulia040009543.g	6	0.672086	BP
GO:0006796	phosphate-containing compound metabolic process	6/255	385/10997	0.887012	0.903526	0.876583	P_edulia010001931.g/P_edulia020006253.g/P_edulia040011146.g/P_edulia040009554.g/P_edulia050011592.g/P_edulia040009543.g	6	0.672086	BP
GO:0071702	organic substance transport	2/255	161/10997	0.891418	0.905605	0.8786	P_edulia040009936.g/P_edulia040010568.g	2	0.53572	BP
GO:0006811	ion transport	1/255	98/10997	0.900691	0.912605	0.885391	P_edulia010001931.g	1	0.440056	BP
GO:0055085	transmembrane transport	6/255	399/10997	0.905627	0.915185	0.887894	P_edulia010003584.g/P_edulia010001931.g/P_edulia040009890.g/P_edulia060013260.g/P_edulia010004285.g/P_edulia050011533.g	6	0.648504	BP
GO:0032502	developmental process	2/255	180/10997	0.924374	0.931672	0.903889	P_edulia060014712.g/P_edulia040009896.g	2	0.479172	BP
GO:0006412	translation	4/255	310/10997	0.932535	0.937431	0.909476	P_eduliaContig270022510.g/P_edulia040009896.g/P_edulia080019127.g/P_edulia090022079.g	4	0.556458	BP
GO:0016310	phosphorylation	6/255	451/10997	0.953544	0.95604	0.927531	P_eduliaContig260022338.g/P_edulia020006253.g/P_edulia040011146.g/P_edulia050011592.g/P_edulia030009528.g/P_edulia040009543.g	6	0.573732	BP
GO:0044085	cellular component biogenesis	1/255	153/10997	0.97308	0.97308	0.944063	P_edulia090022079.g	1	0.281866	BP
ID	Description	GeneRatio	BgRatio	pvalue	p.adjust	qvalue	geneID	Count	FoldEnrichment	ONTOLOGY
GO:0016630	protochlorophyllide reductase activity	2/193	10/7160	0.0282113	0.911673	0.911673	P_edulia010002076.g/P_edulia010001972.g	2	7.41969	MF
GO:0016866	intramolecular transferase activity	2/193	10/7160	0.0282113	0.911673	0.911673	P_edulia060014398.g/P_edulia060014147.g	2	7.41969	MF
GO:0005504	fatty acid binding	2/193	11/7160	0.0338779	0.911673	0.911673	P_edulia020005891.g/P_edulia020005894.g	2	6.74517	MF
GO:0003997	acyl-CoA oxidase activity	2/193	12/7160	0.0399446	0.911673	0.911673	P_edulia020005891.g/P_edulia020005894.g	2	6.18307	MF
GO:0016634	oxidoreductase activity, acting on the CH-CH group of donors, oxygen as acceptor	2/193	12/7160	0.0399446	0.911673	0.911673	P_edulia020005891.g/P_edulia020005894.g	2	6.18307	MF
GO:0004069	L-aspartate:2-oxoglutarate aminotransferase activity	2/193	13/7160	0.046386	0.911673	0.911673	P_edulia010003246.g/P_edulia040009803.g	2	5.70745	MF
GO:0070279	vitamin B6 binding	2/193	14/7160	0.0531776	0.911673	0.911673	P_edulia040009803.g/P_edulia080020310.g	2	5.29978	MF
GO:0033293	monocarboxylic acid binding	2/193	15/7160	0.0602962	0.911673	0.911673	P_edulia020005891.g/P_edulia020005894.g	2	4.94646	MF
GO:0019842	vitamin binding	2/193	16/7160	0.0677194	0.911673	0.911673	P_edulia040009803.g/P_edulia080020310.g	2	4.63731	MF
GO:0031406	carboxylic acid binding	2/193	16/7160	0.0677194	0.911673	0.911673	P_edulia020005891.g/P_edulia020005894.g	2	4.63731	MF
GO:0102483	scopolin beta-glucosidase activity	2/193	17/7160	0.0754258	0.911673	0.911673	P_edulia010000662.g/P_edulia010000664.g	2	4.36452	MF
GO:0016627	oxidoreductase activity, acting on the CH-CH group of donors	4/193	60/7160	0.0777387	0.911673	0.911673	P_edulia020005891.g/P_edulia020005894.g/P_edulia040009890.g/P_edulia040011146.g	4	2.47323	MF
GO:0005525	GTP binding	5/193	86/7160	0.0819438	0.911673	0.911673	P_edulia070017349.g/P_edulia010002499.g/P_edulia010005106.g/P_eduliaContig150022981.g/P_edulia020006451.g	5	2.15689	MF
GO:0030170	pyridoxal phosphate binding	2/193	18/7160	0.0833949	0.911673	0.911673	P_edulia040009803.g/P_edulia080020310.g	2	4.12205	MF
GO:0016853	isomerase activity	4/193	66/7160	0.101789	0.911673	0.911673	P_edulia010001631.g/P_edulia060014398.g/P_edulia060014147.g/P_edulia090022079.g	4	2.24839	MF
GO:0004713	protein tyrosine kinase activity	2/193	21/7160	0.108687	0.911673	0.911673	P_edulia020006253.g/P_edulia040011146.g	2	3.53319	MF
GO:0061630	ubiquitin protein ligase activity	2/193	22/7160	0.117519	0.911673	0.911673	P_edulia060016250.g/P_edulia010003359.g	2	3.37259	MF
GO:0061659	ubiquitin-like protein ligase activity	2/193	22/7160	0.117519	0.911673	0.911673	P_edulia060016250.g/P_edulia010003359.g	2	3.37259	MF
GO:0008422	beta-glucosidase activity	3/193	47/7160	0.132468	0.911673	0.911673	P_edulia090021868.g/P_edulia050012904.g/P_edulia050012921.g	3	2.36799	MF
GO:0000049	tRNA binding	2/193	24/7160	0.135687	0.911673	0.911673	P_edulia030009041.g/P_edulia030009102.g	2	3.09154	MF
GO:0051539	4 iron, 4 sulfur cluster binding	2/193	25/7160	0.144992	0.911673	0.911673	P_edulia010002328.g/P_edulia010002164.g	2	2.96788	MF
GO:0043565	sequence-specific DNA binding	5/193	105/7160	0.153126	0.911673	0.911673	P_edulia040010244.g/P_edulia090021301.g/P_edulia060015778.g/P_edulia040009790.g/P_edulia040010767.g	5	1.76659	MF
GO:0051287	NAD binding	2/193	26/7160	0.154426	0.911673	0.911673	P_edulia060014622.g/P_edulia070018595.g	2	2.85373	MF
GO:0003682	chromatin binding	2/193	27/7160	0.163974	0.911673	0.911673	P_edulia040010334.g/P_edulia020005739.g	2	2.74803	MF
GO:0030247	polysaccharide binding	3/193	54/7160	0.177679	0.911673	0.911673	P_edulia010001827.g/P_edulia010001837.g/P_eduliaContig200022671.g	3	2.06102	MF
GO:0003700	DNA-binding transcription factor activity	5/193	115/7160	0.198311	0.911673	0.911673	P_edulia040010244.g/P_edulia010001961.g/P_edulia090021301.g/P_edulia040009790.g/P_edulia040010767.g	5	1.61298	MF
GO:0004565	beta-galactosidase activity	2/193	32/7160	0.213003	0.911673	0.911673	P_eduliaContig50022961.g/P_edulia010000626.g	2	2.31865	MF
GO:0015631	tubulin binding	2/193	33/7160	0.222988	0.911673	0.911673	P_edulia040009816.g/P_edulia010002259.g	2	2.24839	MF
GO:0008289	lipid binding	3/193	61/7160	0.226412	0.911673	0.911673	P_edulia020005891.g/P_edulia020005894.g/P_edulia090020630.g	3	1.82451	MF
GO:0030276	clathrin binding	1/193	10/7160	0.239232	0.911673	0.911673	P_edulia090020630.g	1	3.70984	MF
GO:0140110	transcription regulator activity	5/193	125/7160	0.247444	0.911673	0.911673	P_edulia040010244.g/P_edulia010001961.g/P_edulia090021301.g/P_edulia040009790.g/P_edulia040010767.g	5	1.48394	MF
GO:0008483	transaminase activity	1/193	11/7160	0.259767	0.911673	0.911673	P_edulia040009803.g	1	3.37259	MF
GO:0004674	protein serine/threonine kinase activity	7/193	192/7160	0.260384	0.911673	0.911673	P_edulia020006253.g/P_edulia050011319.g/P_edulia040011146.g/P_edulia050012300.g/P_edulia050011592.g/P_edulia080018983.g/P_edulia040009543.g	7	1.35255	MF
GO:0071949	FAD binding	2/193	37/7160	0.263199	0.911673	0.911673	P_edulia020005891.g/P_edulia020005894.g	2	2.00532	MF
GO:0004842	ubiquitin-protein transferase activity	2/193	39/7160	0.283351	0.911673	0.911673	P_edulia060016250.g/P_edulia010003359.g	2	1.90248	MF
GO:0016874	ligase activity	4/193	100/7160	0.283459	0.911673	0.911673	P_edulia010001931.g/P_edulia030008973.g/P_edulia060014004.g/P_edulia010004887.g	4	1.48394	MF
GO:0004523	RNA-DNA hybrid ribonuclease activity	1/193	13/7160	0.299198	0.911673	0.911673	P_edulia010004320.g	1	2.85373	MF
GO:0009931	calcium-dependent protein serine/threonine kinase activity	1/193	14/7160	0.318123	0.911673	0.911673	P_edulia040009543.g	1	2.64989	MF
GO:0010857	calcium-dependent protein kinase activity	1/193	14/7160	0.318123	0.911673	0.911673	P_edulia040009543.g	1	2.64989	MF
GO:0035091	phosphatidylinositol binding	1/193	14/7160	0.318123	0.911673	0.911673	P_edulia090020630.g	1	2.64989	MF
GO:0004540	ribonuclease activity	2/193	44/7160	0.333406	0.911673	0.911673	P_edulia090020630.g/P_edulia040009732.g	2	1.68629	MF
GO:0016628	oxidoreductase activity, acting on the CH-CH group of donors, NAD or NADP as acceptor	2/193	44/7160	0.333406	0.911673	0.911673	P_edulia040009890.g/P_edulia040011146.g	2	1.68629	MF
GO:0019787	ubiquitin-like protein transferase activity	2/193	44/7160	0.333406	0.911673	0.911673	P_edulia060016250.g/P_edulia010003359.g	2	1.68629	MF
GO:0004683	calmodulin-dependent protein kinase activity	1/193	15/7160	0.336539	0.911673	0.911673	P_edulia040009543.g	1	2.47323	MF
GO:0001067	regulatory region nucleic acid binding	2/193	45/7160	0.343314	0.911673	0.911673	P_edulia090021301.g/P_edulia040010767.g	2	1.64882	MF
GO:0004252	serine-type endopeptidase activity	2/193	45/7160	0.343314	0.911673	0.911673	P_edulia080019908.g/P_edulia090020725.g	2	1.64882	MF
GO:0000030	mannosyltransferase activity	1/193	16/7160	0.354461	0.911673	0.911673	P_edulia040009891.g	1	2.31865	MF
GO:0005261	cation channel activity	1/193	16/7160	0.354461	0.911673	0.911673	P_edulia010001931.g	1	2.31865	MF
GO:0015078	proton transmembrane transporter activity	1/193	16/7160	0.354461	0.911673	0.911673	P_edulia010001931.g	1	2.31865	MF
GO:0043130	ubiquitin binding	1/193	16/7160	0.354461	0.911673	0.911673	P_edulia090020630.g	1	2.31865	MF
GO:0060090	molecular adaptor activity	1/193	16/7160	0.354461	0.911673	0.911673	P_edulia040010568.g	1	2.31865	MF
GO:0005543	phospholipid binding	1/193	17/7160	0.3719	0.911673	0.911673	P_edulia090020630.g	1	2.18226	MF
GO:0004519	endonuclease activity	2/193	48/7160	0.372737	0.911673	0.911673	P_edulia090020630.g/P_edulia040009732.g	2	1.54577	MF
GO:0047213	anthocyanidin 3-O-glucosyltransferase activity	2/193	48/7160	0.372737	0.911673	0.911673	P_edulia080020478.g/P_edulia080020111.g	2	1.54577	MF
GO:1990837	sequence-specific double-stranded DNA binding	2/193	49/7160	0.38243	0.911673	0.911673	P_edulia090021301.g/P_edulia040010767.g	2	1.51422	MF
GO:0003777	microtubule motor activity	1/193	18/7160	0.388871	0.911673	0.911673	P_edulia040009816.g	1	2.06102	MF
GO:0030674	protein-macromolecule adaptor activity	1/193	18/7160	0.388871	0.911673	0.911673	P_edulia040010568.g	1	2.06102	MF
GO:0140101	catalytic activity, acting on a tRNA	1/193	18/7160	0.388871	0.911673	0.911673	P_edulia090020630.g	1	2.06102	MF
GO:0050660	flavin adenine dinucleotide binding	2/193	50/7160	0.39206	0.911673	0.911673	P_edulia020005891.g/P_edulia020005894.g	2	1.48394	MF
GO:0003723	RNA binding	9/193	294/7160	0.396487	0.911673	0.911673	P_edulia010000520.g/P_edulia010000386.g/P_edulia010002175.g/P_edulia040010352.g/P_edulia040009557.g/P_edulia040010628.g/P_edulia040009896.g/P_edulia090022079.g/P_edulia040009732.g	9	1.13567	MF
GO:0032440	2-alkenal reductase [NAD(P)+] activity	2/193	51/7160	0.401622	0.911673	0.911673	P_edulia040009890.g/P_edulia040011146.g	2	1.45484	MF
GO:0004709	MAP kinase kinase kinase activity	1/193	19/7160	0.405386	0.911673	0.911673	P_edulia020006253.g	1	1.95255	MF
GO:0005096	GTPase activator activity	1/193	19/7160	0.405386	0.911673	0.911673	P_edulia040009936.g	1	1.95255	MF
GO:0008047	enzyme activator activity	1/193	19/7160	0.405386	0.911673	0.911673	P_edulia040009936.g	1	1.95255	MF
GO:0016765	transferase activity, transferring alkyl or aryl (other than methyl) groups	1/193	19/7160	0.405386	0.911673	0.911673	P_edulia060016628.g	1	1.95255	MF
GO:0019843	rRNA binding	1/193	19/7160	0.405386	0.911673	0.911673	P_edulia060013194.g	1	1.95255	MF
GO:0000976	transcription regulatory region sequence-specific DNA binding	2/193	53/7160	0.42053	0.911673	0.911673	P_edulia090021301.g/P_edulia040010767.g	2	1.39994	MF
GO:0005516	calmodulin binding	2/193	53/7160	0.42053	0.911673	0.911673	P_edulia070017461.g/P_edulia040009543.g	2	1.39994	MF
GO:0030695	GTPase regulator activity	1/193	20/7160	0.421457	0.911673	0.911673	P_edulia040009936.g	1	1.85492	MF
GO:0038023	signaling receptor activity	1/193	20/7160	0.421457	0.911673	0.911673	P_edulia020006253.g	1	1.85492	MF
GO:0051537	2 iron, 2 sulfur cluster binding	1/193	20/7160	0.421457	0.911673	0.911673	P_edulia010000729.g	1	1.85492	MF
GO:0060589	nucleoside-triphosphatase regulator activity	1/193	20/7160	0.421457	0.911673	0.911673	P_edulia040009936.g	1	1.85492	MF
GO:0000978	RNA polymerase II cis-regulatory region sequence-specific DNA binding	1/193	21/7160	0.437095	0.911673	0.911673	P_edulia040010767.g	1	1.76659	MF
GO:0000987	cis-regulatory region sequence-specific DNA binding	1/193	21/7160	0.437095	0.911673	0.911673	P_edulia040010767.g	1	1.76659	MF
GO:0004715	non-membrane spanning protein tyrosine kinase activity	1/193	21/7160	0.437095	0.911673	0.911673	P_edulia040011146.g	1	1.76659	MF
GO:0060089	molecular transducer activity	1/193	21/7160	0.437095	0.911673	0.911673	P_edulia020006253.g	1	1.76659	MF
GO:0051117	ATPase binding	1/193	22/7160	0.452313	0.911673	0.911673	P_edulia080019870.g	1	1.68629	MF
GO:0008092	cytoskeletal protein binding	2/193	57/7160	0.457405	0.911673	0.911673	P_edulia040009816.g/P_edulia010002259.g	2	1.3017	MF
GO:0000977	RNA polymerase II transcription regulatory region sequence-specific DNA binding	1/193	23/7160	0.467122	0.911673	0.911673	P_edulia040010767.g	1	1.61298	MF
GO:0004601	peroxidase activity	1/193	23/7160	0.467122	0.911673	0.911673	P_edulia040010351.g	1	1.61298	MF
GO:0016684	oxidoreductase activity, acting on peroxide as acceptor	1/193	23/7160	0.467122	0.911673	0.911673	P_edulia040010351.g	1	1.61298	MF
GO:0003676	nucleic acid binding	14/193	498/7160	0.475634	0.911673	0.911673	P_edulia040010244.g/P_edulia040010352.g/P_edulia010004882.g/P_edulia010005021.g/P_edulia010001961.g/P_edulia090021301.g/P_edulia040009557.g/P_edulia010005208.g/P_edulia040009790.g/P_edulia040010628.g/P_edulia040010767.g/P_edulia040009896.g/P_edulia090022079.g/P_edulia040009732.g	14	1.04293	MF
GO:0005216	ion channel activity	1/193	24/7160	0.481532	0.911673	0.911673	P_edulia010001931.g	1	1.54577	MF
GO:0016887	ATPase activity	2/193	60/7160	0.484161	0.911673	0.911673	P_edulia010003739.g/P_edulia040011009.g	2	1.23661	MF
GO:0004712	protein serine/threonine/tyrosine kinase activity	1/193	25/7160	0.495554	0.911673	0.911673	P_edulia050011592.g	1	1.48394	MF
GO:0003774	motor activity	1/193	26/7160	0.509199	0.911673	0.911673	P_edulia040009816.g	1	1.42686	MF
GO:0008135	translation factor activity, RNA binding	1/193	26/7160	0.509199	0.911673	0.911673	P_edulia040009896.g	1	1.42686	MF
GO:0016614	oxidoreductase activity, acting on CH-OH group of donors	1/193	26/7160	0.509199	0.911673	0.911673	P_edulia070018595.g	1	1.42686	MF
GO:0045182	translation regulator activity	1/193	26/7160	0.509199	0.911673	0.911673	P_edulia040009896.g	1	1.42686	MF
GO:0090079	translation regulator activity, nucleic acid binding	1/193	26/7160	0.509199	0.911673	0.911673	P_edulia040009896.g	1	1.42686	MF
GO:0020037	heme binding	8/193	288/7160	0.517211	0.911673	0.911673	P_edulia040010351.g/P_eduliaContig260022339.g/P_edulia050011198.g/P_edulia030008698.g/P_edulia060015406.g/P_edulia050012023.g/P_edulia050012019.g/P_edulia070018482.g	8	1.03051	MF
GO:0003690	double-stranded DNA binding	2/193	66/7160	0.53516	0.911673	0.911673	P_edulia090021301.g/P_edulia040010767.g	2	1.1242	MF
GO:0016209	antioxidant activity	1/193	28/7160	0.535398	0.911673	0.911673	P_edulia040010351.g	1	1.32494	MF
GO:0015267	channel activity	1/193	29/7160	0.54797	0.911673	0.911673	P_edulia010001931.g	1	1.27926	MF
GO:0022803	passive transmembrane transporter activity	1/193	29/7160	0.54797	0.911673	0.911673	P_edulia010001931.g	1	1.27926	MF
GO:0016741	transferase activity, transferring one-carbon groups	2/193	69/7160	0.55934	0.911673	0.911673	P_edulia040010352.g/P_edulia050012665.g	2	1.07532	MF
GO:0003779	actin binding	1/193	30/7160	0.560205	0.911673	0.911673	P_edulia010002994.g	1	1.23661	MF
GO:0008168	methyltransferase activity	2/193	70/7160	0.5672	0.911673	0.911673	P_edulia040010352.g/P_edulia050012665.g	2	1.05996	MF
GO:0016616	oxidoreductase activity, acting on the CH-OH group of donors, NAD or NADP as acceptor	1/193	31/7160	0.572109	0.911673	0.911673	P_edulia070018595.g	1	1.19672	MF
GO:0016891	endoribonuclease activity, producing 5-phosphomonoesters	1/193	31/7160	0.572109	0.911673	0.911673	P_edulia090020630.g	1	1.19672	MF
GO:0016298	lipase activity	1/193	32/7160	0.583693	0.911673	0.911673	P_edulia070018193.g	1	1.15933	MF
GO:0016893	endonuclease activity, active with either ribo- or deoxyribonucleic acids and producing 5-phosphomonoesters	1/193	32/7160	0.583693	0.911673	0.911673	P_edulia090020630.g	1	1.15933	MF
GO:0030599	pectinesterase activity	1/193	32/7160	0.583693	0.911673	0.911673	P_edulia090021090.g	1	1.15933	MF
GO:0043531	ADP binding	1/193	32/7160	0.583693	0.911673	0.911673	P_edulia020005733.g	1	1.15933	MF
GO:0051536	iron-sulfur cluster binding	1/193	32/7160	0.583693	0.911673	0.911673	P_edulia090020636.g	1	1.15933	MF
GO:0004553	hydrolase activity, hydrolyzing O-glycosyl compounds	2/193	74/7160	0.597627	0.920122	0.920122	P_eduliaContig50022961.g/P_edulia040009993.g	2	1.00266	MF
GO:0004518	nuclease activity	2/193	75/7160	0.60498	0.920122	0.920122	P_edulia090020630.g/P_edulia040009732.g	2	0.989292	MF
GO:0004222	metalloendopeptidase activity	1/193	34/7160	0.605934	0.920122	0.920122	P_edulia060016426.g	1	1.09113	MF
GO:0140359	ABC-type transmembrane transporter activity	1/193	35/7160	0.616607	0.925538	0.925538	P_edulia040009890.g	1	1.05996	MF
GO:0000981	DNA-binding transcription factor activity, RNA polymerase II-specific	2/193	78/7160	0.626431	0.925538	0.925538	P_edulia040010767.g/P_edulia030009361.g	2	0.951242	MF
GO:0030246	carbohydrate binding	2/193	78/7160	0.626431	0.925538	0.925538	P_eduliaContig50022961.g/P_edulia040009993.g	2	0.951242	MF
GO:0004521	endoribonuclease activity	1/193	38/7160	0.64693	0.938969	0.938969	P_edulia090020630.g	1	0.976275	MF
GO:0016758	transferase activity, transferring hexosyl groups	2/193	81/7160	0.646973	0.938969	0.938969	P_edulia040009790.g/P_edulia040009891.g	2	0.916011	MF
GO:0044877	protein-containing complex binding	1/193	43/7160	0.692258	0.965103	0.965103	P_edulia020005739.g	1	0.862755	MF
GO:0016301	kinase activity	7/193	297/7160	0.695844	0.965103	0.965103	P_edulia060015945.g/P_edulia020006253.g/P_edulia040011146.g/P_edulia050011592.g/P_edulia010005232.g/P_edulia090021080.g/P_edulia040009543.g	7	0.874374	MF
GO:0016491	oxidoreductase activity	9/193	383/7160	0.712503	0.965103	0.965103	P_edulia060013102.g/P_edulia040010351.g/P_edulia020005891.g/P_edulia020005894.g/P_edulia040009890.g/P_edulia050012665.g/P_edulia040011146.g/P_edulia040009554.g/P_edulia070018595.g	9	0.871765	MF
GO:0080044	quercetin 7-O-glucosyltransferase activity	1/193	47/7160	0.724313	0.965103	0.965103	P_edulia060015371.g	1	0.789329	MF
GO:0140098	catalytic activity, acting on RNA	2/193	94/7160	0.725792	0.965103	0.965103	P_edulia090020630.g/P_edulia040009732.g	2	0.789329	MF
GO:0008017	microtubule binding	2/193	97/7160	0.741733	0.965103	0.965103	P_edulia040009816.g/P_edulia010002259.g	2	0.764916	MF
GO:0010333	terpene synthase activity	1/193	51/7160	0.753044	0.965103	0.965103	P_edulia060013825.g	1	0.727421	MF
GO:0016798	hydrolase activity, acting on glycosyl bonds	2/193	100/7160	0.756879	0.965103	0.965103	P_eduliaContig50022961.g/P_edulia040009993.g	2	0.741969	MF
GO:0042626	ATPase-coupled transmembrane transporter activity	1/193	53/7160	0.766272	0.965103	0.965103	P_edulia040009890.g	1	0.699971	MF
GO:0046906	tetrapyrrole binding	1/193	53/7160	0.766272	0.965103	0.965103	P_edulia040010351.g	1	0.699971	MF
GO:0004672	protein kinase activity	4/193	193/7160	0.769978	0.965103	0.965103	P_edulia020006253.g/P_edulia040011146.g/P_edulia050011592.g/P_edulia040009543.g	4	0.76888	MF
GO:0015399	primary active transmembrane transporter activity	1/193	55/7160	0.778795	0.965103	0.965103	P_edulia040009890.g	1	0.674517	MF
GO:0022890	inorganic cation transmembrane transporter activity	1/193	55/7160	0.778795	0.965103	0.965103	P_edulia010001931.g	1	0.674517	MF
GO:0016757	transferase activity, transferring glycosyl groups	3/193	151/7160	0.779093	0.965103	0.965103	P_edulia070018299.g/P_edulia040009790.g/P_edulia040009891.g	3	0.737055	MF
GO:0003729	mRNA binding	2/193	105/7160	0.780426	0.965103	0.965103	P_edulia020007089.g/P_edulia040009732.g	2	0.706637	MF
GO:0035251	UDP-glucosyltransferase activity	1/193	56/7160	0.784804	0.965103	0.965103	P_edulia040009790.g	1	0.662472	MF
GO:0003677	DNA binding	7/193	331/7160	0.796185	0.965103	0.965103	P_edulia040010244.g/P_edulia030008558.g/P_edulia010001961.g/P_edulia090021301.g/P_edulia010005208.g/P_edulia040009790.g/P_edulia040010767.g	7	0.784559	MF
GO:0008324	cation transmembrane transporter activity	1/193	58/7160	0.796338	0.965103	0.965103	P_edulia010001931.g	1	0.639628	MF
GO:0046527	glucosyltransferase activity	1/193	59/7160	0.801873	0.965103	0.965103	P_edulia040009790.g	1	0.628787	MF
GO:0016705	oxidoreductase activity, acting on paired donors, with incorporation or reduction of molecular oxygen	1/193	60/7160	0.807258	0.965103	0.965103	P_edulia050012665.g	1	0.618307	MF
GO:0098772	molecular function regulator	1/193	60/7160	0.807258	0.965103	0.965103	P_edulia040009936.g	1	0.618307	MF
GO:0030234	enzyme regulator activity	1/193	64/7160	0.82738	0.965103	0.965103	P_edulia040009936.g	1	0.579663	MF
GO:0016773	phosphotransferase activity, alcohol group as acceptor	4/193	216/7160	0.840119	0.965103	0.965103	P_edulia020006253.g/P_edulia040011146.g/P_edulia050011592.g/P_edulia040009543.g	4	0.687008	MF
GO:0140096	catalytic activity, acting on a protein	8/193	399/7160	0.851357	0.965103	0.965103	P_edulia060016250.g/P_edulia050012665.g/P_edulia020006253.g/P_edulia040011146.g/P_edulia060016628.g/P_edulia050011592.g/P_edulia010003359.g/P_edulia040009543.g	8	0.743828	MF
GO:0015318	inorganic molecular entity transmembrane transporter activity	1/193	74/7160	0.869005	0.965103	0.965103	P_edulia010001931.g	1	0.50133	MF
GO:0051213	dioxygenase activity	1/193	74/7160	0.869005	0.965103	0.965103	P_edulia050012665.g	1	0.50133	MF
GO:0016788	hydrolase activity, acting on ester bonds	4/193	234/7160	0.88173	0.965103	0.965103	P_edulia070016904.g/P_edulia020005923.g/P_edulia090020630.g/P_edulia040009732.g	4	0.634161	MF
GO:0032553	ribonucleotide binding	9/193	462/7160	0.884007	0.965103	0.965103	P_edulia040009890.g/P_edulia020006253.g/P_edulia040011146.g/P_edulia040009554.g/P_edulia050011592.g/P_edulia020005733.g/P_edulia040011009.g/P_edulia040009816.g/P_edulia040009543.g	9	0.722697	MF
GO:0022857	transmembrane transporter activity	3/193	187/7160	0.88536	0.965103	0.965103	P_edulia010001931.g/P_edulia040009890.g/P_edulia040009689.g	3	0.595162	MF
GO:0032559	adenyl ribonucleotide binding	8/193	419/7160	0.885512	0.965103	0.965103	P_edulia040009890.g/P_edulia020006253.g/P_edulia040011146.g/P_edulia050011592.g/P_edulia020005733.g/P_edulia040011009.g/P_edulia040009816.g/P_edulia040009543.g	8	0.708324	MF
GO:0030554	adenyl nucleotide binding	8/193	422/7160	0.890033	0.965103	0.965103	P_edulia040009890.g/P_edulia020006253.g/P_edulia040011146.g/P_edulia050011592.g/P_edulia020005733.g/P_edulia040011009.g/P_edulia040009816.g/P_edulia040009543.g	8	0.703288	MF
GO:0015075	ion transmembrane transporter activity	1/193	81/7160	0.892038	0.965103	0.965103	P_edulia010001931.g	1	0.458006	MF
GO:0097367	carbohydrate derivative binding	9/193	468/7160	0.892631	0.965103	0.965103	P_edulia040009890.g/P_edulia020006253.g/P_edulia040011146.g/P_edulia040009554.g/P_edulia050011592.g/P_edulia020005733.g/P_edulia040011009.g/P_edulia040009816.g/P_edulia040009543.g	9	0.713432	MF
GO:0017111	nucleoside-triphosphatase activity	1/193	82/7160	0.894982	0.965103	0.965103	P_edulia040011009.g	1	0.45242	MF
GO:0005215	transporter activity	3/193	192/7160	0.895821	0.965103	0.965103	P_edulia010001931.g/P_edulia040009890.g/P_edulia040009689.g	3	0.579663	MF
GO:0005509	calcium ion binding	1/193	90/7160	0.915829	0.965103	0.965103	P_edulia040009543.g	1	0.412205	MF
GO:0022804	active transmembrane transporter activity	1/193	91/7160	0.918126	0.965103	0.965103	P_edulia040009890.g	1	0.407675	MF
GO:0016829	lyase activity	1/193	92/7160	0.920362	0.965103	0.965103	P_edulia080020310.g	1	0.403244	MF
GO:0008270	zinc ion binding	3/193	206/7160	0.920716	0.965103	0.965103	P_edulia030009021.g/P_edulia050012379.g/P_edulia010003359.g	3	0.540269	MF
GO:0016462	pyrophosphatase activity	1/193	94/7160	0.924652	0.965103	0.965103	P_edulia040011009.g	1	0.394664	MF
GO:0016818	hydrolase activity, acting on acid anhydrides, in phosphorus-containing anhydrides	1/193	95/7160	0.92671	0.965103	0.965103	P_edulia040011009.g	1	0.39051	MF
GO:0016817	hydrolase activity, acting on acid anhydrides	1/193	96/7160	0.928712	0.965103	0.965103	P_edulia040011009.g	1	0.386442	MF
GO:0032555	purine ribonucleotide binding	8/193	456/7160	0.931687	0.965103	0.965103	P_edulia040009890.g/P_edulia020006253.g/P_edulia040011146.g/P_edulia050011592.g/P_edulia020005733.g/P_edulia040011009.g/P_edulia040009816.g/P_edulia040009543.g	8	0.65085	MF
GO:0017076	purine nucleotide binding	8/193	459/7160	0.934605	0.965103	0.965103	P_edulia040009890.g/P_edulia020006253.g/P_edulia040011146.g/P_edulia050011592.g/P_edulia020005733.g/P_edulia040011009.g/P_edulia040009816.g/P_edulia040009543.g	8	0.646596	MF
GO:0046983	protein dimerization activity	1/193	100/7160	0.936191	0.965103	0.965103	P_edulia080019900.g	1	0.370984	MF
GO:0005524	ATP binding	7/193	416/7160	0.937926	0.965103	0.965103	P_edulia040009890.g/P_edulia020006253.g/P_edulia040011146.g/P_edulia050011592.g/P_edulia040011009.g/P_edulia040009816.g/P_edulia040009543.g	7	0.624253	MF
GO:0035639	purine ribonucleoside triphosphate binding	7/193	425/7160	0.94601	0.965103	0.965103	P_edulia040009890.g/P_edulia020006253.g/P_edulia040011146.g/P_edulia050011592.g/P_edulia040011009.g/P_edulia040009816.g/P_edulia040009543.g	7	0.611033	MF
GO:0008194	UDP-glycosyltransferase activity	1/193	107/7160	0.947449	0.965103	0.965103	P_edulia040009790.g	1	0.346714	MF
GO:0016772	transferase activity, transferring phosphorus-containing groups	4/193	301/7160	0.96536	0.971112	0.971112	P_edulia020006253.g/P_edulia040011146.g/P_edulia050011592.g/P_edulia040009543.g	4	0.493003	MF
GO:0046914	transition metal ion binding	1/193	126/7160	0.969002	0.971112	0.971112	P_edulia010003359.g	1	0.294432	MF
GO:0043169	cation binding	6/193	414/7160	0.971112	0.971112	0.971112	P_edulia040010351.g/P_edulia040010628.g/P_edulia040009993.g/P_edulia010003359.g/P_edulia040009799.g/P_edulia040009543.g	6	0.537659	MF
GO:0098791	Golgi apparatus subcompartment	3/115	13/4638	0.00354238	0.182079	0.177774	P_edulia050011592.g/P_edulia090020630.g/P_edulia040010568.g	3	9.30702	CC
GO:0005681	spliceosomal complex	4/115	29/4638	0.00527766	0.182079	0.177774	P_edulia060016250.g/P_edulia040009557.g/P_edulia060013975.g/P_edulia060014172.g	4	5.56282	CC
GO:0098800	inner mitochondrial membrane protein complex	2/115	10/4638	0.0240831	0.485624	0.474141	P_edulia010001931.g/P_edulia010001414.g	2	8.06609	CC
GO:0005777	peroxisome	3/115	31/4638	0.0403334	0.485624	0.474141	P_edulia020005891.g/P_edulia020005894.g/P_edulia040009732.g	3	3.90295	CC
GO:0042579	microbody	3/115	31/4638	0.0403334	0.485624	0.474141	P_edulia020005891.g/P_edulia020005894.g/P_edulia040009732.g	3	3.90295	CC
GO:1902494	catalytic complex	6/115	109/4638	0.0524575	0.485624	0.474141	P_edulia060016250.g/P_eduliaContig50022961.g/P_edulia040010334.g/P_edulia040009936.g/P_edulia060016628.g/P_edulia010001414.g	6	2.22002	CC
GO:0099080	supramolecular complex	3/115	39/4638	0.0712225	0.485624	0.474141	P_edulia090022079.g/P_edulia040009552.g/P_edulia010002259.g	3	3.10234	CC
GO:0098798	mitochondrial protein complex	2/115	18/4638	0.0720371	0.485624	0.474141	P_edulia010001931.g/P_edulia010001414.g	2	4.48116	CC
GO:0031969	chloroplast membrane	2/115	19/4638	0.0792449	0.485624	0.474141	P_edulia060015853.g/P_edulia040010891.g	2	4.24531	CC
GO:0005768	endosome	2/115	20/4638	0.086667	0.485624	0.474141	P_edulia050011592.g/P_edulia090020630.g	2	4.03304	CC
GO:0019866	organelle inner membrane	2/115	24/4638	0.11821	0.485624	0.474141	P_edulia010001931.g/P_edulia010001414.g	2	3.36087	CC
GO:0005740	mitochondrial envelope	2/115	25/4638	0.126493	0.485624	0.474141	P_edulia010001931.g/P_edulia010001414.g	2	3.22643	CC
GO:0031966	mitochondrial membrane	2/115	25/4638	0.126493	0.485624	0.474141	P_edulia010001931.g/P_edulia010001414.g	2	3.22643	CC
GO:0032991	protein-containing complex	12/115	339/4638	0.13237	0.485624	0.474141	P_edulia060016250.g/P_eduliaContig50022961.g/P_edulia040010334.g/P_edulia010001931.g/P_edulia040009557.g/P_edulia040009936.g/P_edulia060016628.g/P_edulia010001414.g/P_edulia060013975.g/P_edulia060014172.g/P_edulia040010568.g/P_edulia020005739.g	12	1.42763	CC
GO:1990904	ribonucleoprotein complex	5/115	111/4638	0.14019	0.485624	0.474141	P_edulia060016250.g/P_edulia040009557.g/P_edulia060013975.g/P_edulia060014172.g/P_edulia010003558.g	5	1.81669	CC
GO:0043228	non-membrane-bounded organelle	7/115	187/4638	0.180661	0.485624	0.474141	P_edulia040009896.g/P_edulia060014398.g/P_edulia060014147.g/P_edulia090022079.g/P_edulia020005739.g/P_edulia040009552.g/P_edulia010002259.g	7	1.5097	CC
GO:0043232	intracellular non-membrane-bounded organelle	7/115	188/4638	0.184032	0.485624	0.474141	P_edulia040009896.g/P_edulia060014398.g/P_edulia060014147.g/P_edulia090022079.g/P_edulia020005739.g/P_edulia040009552.g/P_edulia010002259.g	7	1.50167	CC
GO:0099081	supramolecular polymer	2/115	32/4638	0.187601	0.485624	0.474141	P_edulia040009552.g/P_edulia010002259.g	2	2.52065	CC
GO:0099512	supramolecular fiber	2/115	32/4638	0.187601	0.485624	0.474141	P_edulia040009552.g/P_edulia010002259.g	2	2.52065	CC
GO:0099513	polymeric cytoskeletal fiber	2/115	32/4638	0.187601	0.485624	0.474141	P_edulia040009552.g/P_edulia010002259.g	2	2.52065	CC
GO:0005739	mitochondrion	4/115	95/4638	0.208887	0.485624	0.474141	P_edulia020006461.g/P_edulia010001931.g/P_edulia040010628.g/P_edulia010001414.g	4	1.69812	CC
GO:0015630	microtubule cytoskeleton	2/115	35/4638	0.214918	0.485624	0.474141	P_edulia040009552.g/P_edulia010002259.g	2	2.3046	CC
GO:0005654	nucleoplasm	3/115	65/4638	0.217608	0.485624	0.474141	P_edulia040010334.g/P_edulia040009557.g/P_edulia020005739.g	3	1.8614	CC
GO:0000124	SAGA complex	1/115	10/4638	0.22223	0.485624	0.474141	P_edulia090020535.g	1	4.03304	CC
GO:0005684	U2-type spliceosomal complex	1/115	10/4638	0.22223	0.485624	0.474141	P_edulia060016250.g	1	4.03304	CC
GO:0005765	lysosomal membrane	1/115	10/4638	0.22223	0.485624	0.474141	P_edulia010003240.g	1	4.03304	CC
GO:0031410	cytoplasmic vesicle	2/115	36/4638	0.22411	0.485624	0.474141	P_edulia050011592.g/P_edulia090020630.g	2	2.24058	CC
GO:0097708	intracellular vesicle	2/115	36/4638	0.22411	0.485624	0.474141	P_edulia050011592.g/P_edulia090020630.g	2	2.24058	CC
GO:0031967	organelle envelope	3/115	68/4638	0.237371	0.485624	0.474141	P_edulia010001931.g/P_edulia010001414.g/P_edulia040010891.g	3	1.77928	CC
GO:0031975	envelope	3/115	68/4638	0.237371	0.485624	0.474141	P_edulia010001931.g/P_edulia010001414.g/P_edulia040010891.g	3	1.77928	CC
GO:0016607	nuclear speck	1/115	11/4638	0.241557	0.485624	0.474141	P_edulia040009557.g	1	3.6664	CC
GO:0031984	organelle subcompartment	3/115	69/4638	0.24403	0.485624	0.474141	P_edulia050011592.g/P_edulia090020630.g/P_edulia040010568.g	3	1.7535	CC
GO:0005743	mitochondrial inner membrane	2/115	39/4638	0.251841	0.485624	0.474141	P_edulia010001931.g/P_edulia010001414.g	2	2.06823	CC
GO:0098796	membrane protein complex	3/115	71/4638	0.257436	0.485624	0.474141	P_edulia010001931.g/P_edulia010001414.g/P_edulia040010568.g	3	1.7041	CC
GO:0005741	mitochondrial outer membrane	1/115	12/4638	0.260407	0.485624	0.474141	P_edulia010000191.g	1	3.36087	CC
GO:0005819	spindle	1/115	12/4638	0.260407	0.485624	0.474141	P_edulia010002259.g	1	3.36087	CC
GO:0030135	coated vesicle	1/115	12/4638	0.260407	0.485624	0.474141	P_edulia090020630.g	1	3.36087	CC
GO:1990234	transferase complex	3/115	74/4638	0.277727	0.504294	0.492369	P_edulia040010334.g/P_edulia040009936.g/P_edulia060016628.g	3	1.63502	CC
GO:0031090	organelle membrane	5/115	153/4638	0.32962	0.545593	0.532692	P_edulia010001931.g/P_edulia010001414.g/P_edulia090020630.g/P_edulia040010568.g/P_edulia040010891.g	5	1.31799	CC
GO:0009941	chloroplast envelope	1/115	16/4638	0.331276	0.545593	0.532692	P_edulia040010891.g	1	2.52065	CC
GO:0030687	preribosome, large subunit precursor	1/115	16/4638	0.331276	0.545593	0.532692	P_edulia060015986.g	1	2.52065	CC
GO:0031982	vesicle	2/115	48/4638	0.334984	0.545593	0.532692	P_edulia050011592.g/P_edulia090020630.g	2	1.68043	CC
GO:0005874	microtubule	2/115	49/4638	0.344104	0.545593	0.532692	P_edulia040009552.g/P_edulia010002259.g	2	1.64614	CC
GO:0016604	nuclear body	1/115	17/4638	0.347914	0.545593	0.532692	P_edulia040009557.g	1	2.37238	CC
GO:0005856	cytoskeleton	2/115	52/4638	0.371217	0.5692	0.55574	P_edulia040009552.g/P_edulia010002259.g	2	1.55117	CC
GO:0031981	nuclear lumen	3/115	99/4638	0.44721	0.665683	0.649942	P_edulia040010334.g/P_edulia040009557.g/P_edulia020005739.g	3	1.22213	CC
GO:0042170	plastid membrane	1/115	24/4638	0.453436	0.665683	0.649942	P_edulia040010891.g	1	1.68043	CC
GO:0005794	Golgi apparatus	3/115	102/4638	0.466772	0.670984	0.655118	P_edulia050011592.g/P_edulia090020630.g/P_edulia040010568.g	3	1.18619	CC
GO:0022625	cytosolic large ribosomal subunit	1/115	26/4638	0.480345	0.676404	0.66041	P_edulia050011909.g	1	1.55117	CC
GO:0009579	thylakoid	1/115	29/4638	0.518264	0.681916	0.665791	P_edulia060014263.g	1	1.3907	CC
GO:0000139	Golgi membrane	2/115	70/4638	0.522252	0.681916	0.665791	P_edulia090021022.g/P_edulia040010568.g	2	1.1523	CC
GO:0009526	plastid envelope	1/115	31/4638	0.542007	0.681916	0.665791	P_edulia040010891.g	1	1.30098	CC
GO:0031974	membrane-enclosed lumen	3/115	115/4638	0.547701	0.681916	0.665791	P_edulia040010334.g/P_edulia040009557.g/P_edulia020005739.g	3	1.0521	CC
GO:0043233	organelle lumen	3/115	115/4638	0.547701	0.681916	0.665791	P_edulia040010334.g/P_edulia040009557.g/P_edulia020005739.g	3	1.0521	CC
GO:0070013	intracellular organelle lumen	3/115	115/4638	0.547701	0.681916	0.665791	P_edulia040010334.g/P_edulia040009557.g/P_edulia020005739.g	3	1.0521	CC
GO:0000785	chromatin	1/115	32/4638	0.553439	0.681916	0.665791	P_edulia020005739.g	1	1.26033	CC
GO:0005829	cytosol	5/115	206/4638	0.584888	0.708023	0.691281	P_edulia060014355.g/P_edulia020005827.g/P_edulia040009936.g/P_edulia040010767.g/P_edulia070018595.g	5	0.978894	CC
GO:0005764	lysosome	1/115	37/4638	0.606493	0.721518	0.704457	P_edulia010004723.g	1	1.09001	CC
GO:0005694	chromosome	1/115	40/4638	0.635275	0.737377	0.719941	P_edulia020005739.g	1	1.00826	CC
GO:0005576	extracellular region	2/115	87/4638	0.641197	0.737377	0.719941	P_edulia090021344.g/P_edulia090021188.g	2	0.927136	CC
GO:0071944	cell periphery	5/115	225/4638	0.663634	0.743529	0.725947	P_edulia020006253.g/P_edulia040011146.g/P_edulia040009689.g/P_edulia050011592.g/P_edulia040009552.g	5	0.896232	CC
GO:0012505	endomembrane system	4/115	182/4638	0.668098	0.743529	0.725947	P_edulia050011592.g/P_edulia040009891.g/P_edulia090020630.g/P_edulia040010568.g	4	0.886383	CC
GO:0046658	anchored component of plasma membrane	1/115	49/4638	0.70968	0.777269	0.758889	P_edulia010005653.g	1	0.82307	CC
GO:0009507	chloroplast	2/115	105/4638	0.740663	0.798527	0.779645	P_edulia040010351.g/P_edulia040010891.g	2	0.768199	CC
GO:0005730	nucleolus	1/115	63/4638	0.796602	0.836431	0.816653	P_edulia070018100.g	1	0.640166	CC
GO:0009535	chloroplast thylakoid membrane	1/115	65/4638	0.8067	0.836431	0.816653	P_edulia010003500.g	1	0.620468	CC
GO:0009536	plastid	2/115	122/4638	0.812187	0.836431	0.816653	P_edulia040010351.g/P_edulia040010891.g	2	0.661155	CC
GO:0098588	bounding membrane of organelle	1/115	78/4638	0.861246	0.873912	0.853247	P_edulia040010568.g	1	0.517057	CC
GO:0005783	endoplasmic reticulum	1/115	91/4638	0.900496	0.900496	0.879202	P_edulia040009891.g	1	0.443192	CC

## Sheet: KEGG enrichment of target gene
ID	Description	GeneRatio	BgRatio	pvalue	p.adjust	qvalue	Gene ID	Count	FoldEnrichment	ONTOLOGY
ko04138	Autophagy - yeast	7/147	90/5297	0.0120179	0.893459	0.893459	P_edulia010002922.g/P_edulia010002969.g/P_edulia060015217.g/P_edulia020007283.g/P_edulia020007298.g/P_edulia060013148.g/P_edulia030009413.g	7	2.80265	KEGG
ko00511	Other glycan degradation	3/147	25/5297	0.0308092	0.893459	0.893459	P_eduliaContig50022961.g/P_edulia040009993.g/P_edulia010000626.g	3	4.32408	KEGG
ko00521	Streptomycin biosynthesis	2/147	11/5297	0.035701	0.893459	0.893459	P_edulia030009095.g/P_edulia030009038.g	2	6.55164	KEGG
ko00100	Steroid biosynthesis	4/147	52/5297	0.0551993	0.893459	0.893459	P_eduliaContig60022422.g/P_edulia050011229.g/P_eduliaContig10022915.g/P_eduliaContig120023026.g	4	2.77185	KEGG
ko00830	Retinol metabolism	2/147	14/5297	0.055962	0.893459	0.893459	P_edulia010002076.g/P_edulia010001972.g	2	5.14772	KEGG
ko00052	Galactose metabolism	4/147	56/5297	0.068889	0.893459	0.893459	P_eduliaContig50022961.g/P_edulia010000626.g/P_edulia030009095.g/P_edulia030009038.g	4	2.57386	KEGG
ko00190	Oxidative phosphorylation	6/147	108/5297	0.0787114	0.893459	0.893459	P_edulia010001931.g/P_edulia090020789.g/P_edulia010001414.g/P_edulia010003392.g/P_edulia030009132.g/P_edulia080019870.g	6	2.00189	KEGG
ko00500	Starch and sucrose metabolism	8/147	163/5297	0.0823975	0.893459	0.893459	P_edulia090021868.g/P_edulia060013588.g/P_edulia010000664.g/P_edulia010005466.g/P_edulia060016737.g/P_edulia060015390.g/P_edulia030009095.g/P_edulia030009038.g	8	1.76854	KEGG
ko03018	RNA degradation	6/147	116/5297	0.102407	0.893459	0.893459	P_edulia020006999.g/P_edulia010004533.g/P_edulia020006939.g/P_edulia080019540.g/P_eduliaContig90023081.g/P_edulia090022079.g	6	1.86383	KEGG
ko04361	Axon regeneration	3/147	41/5297	0.104048	0.893459	0.893459	P_edulia010004882.g/P_edulia010005021.g/P_edulia060015970.g	3	2.63664	KEGG
ko00510	N-Glycan biosynthesis	3/147	42/5297	0.109885	0.893459	0.893459	P_edulia010004067.g/P_edulia040009891.g/P_edulia010003114.g	3	2.57386	KEGG
ko00561	Glycerolipid metabolism	4/147	66/5297	0.109888	0.893459	0.893459	P_edulia020006641.g/P_edulia070018193.g/P_edulia050012904.g/P_edulia050012921.g	4	2.18388	KEGG
ko00909	Sesquiterpenoid and triterpenoid biosynthesis	3/147	47/5297	0.14084	0.893459	0.893459	P_eduliaContig120023026.g/P_edulia060014398.g/P_edulia060014147.g	3	2.30004	KEGG
ko03022	Basal transcription factors	3/147	48/5297	0.147353	0.893459	0.893459	P_edulia080019863.g/P_edulia090020535.g/P_edulia010001867.g	3	2.25213	KEGG
ko00600	Sphingolipid metabolism	2/147	27/5297	0.171562	0.893459	0.893459	P_eduliaContig50022961.g/P_edulia010000626.g	2	2.66919	KEGG
ko04966	Collecting duct acid secretion	2/147	29/5297	0.191683	0.893459	0.893459	P_edulia030009132.g/P_edulia080019870.g	2	2.4851	KEGG
ko00330	Arginine and proline metabolism	3/147	56/5297	0.202561	0.893459	0.893459	P_edulia010003246.g/P_edulia080020325.g/P_edulia030008852.g	3	1.93039	KEGG
ko00030	Pentose phosphate pathway	3/147	57/5297	0.209783	0.893459	0.893459	P_edulia010001631.g/P_edulia030009095.g/P_edulia030009038.g	3	1.89653	KEGG
ko00710	Carbon fixation in photosynthetic organisms	3/147	60/5297	0.231774	0.893459	0.893459	P_edulia010003246.g/P_edulia020007130.g/P_edulia030008257.g	3	1.8017	KEGG
ko04962	Vasopressin-regulated water reabsorption	2/147	33/5297	0.232709	0.893459	0.893459	P_edulia070017349.g/P_edulia070018809.g	2	2.18388	KEGG
ko04122	Sulfur relay system	1/147	10/5297	0.245486	0.893459	0.893459	P_edulia070017022.g	1	3.6034	KEGG
ko04975	Fat digestion and absorption	1/147	10/5297	0.245486	0.893459	0.893459	P_edulia010003246.g	1	3.6034	KEGG
ko00480	Glutathione metabolism	4/147	92/5297	0.251541	0.893459	0.893459	P_edulia040010351.g/P_eduliaContig260022339.g/P_edulia010003183.g/P_edulia010001292.g	4	1.5667	KEGG
ko00513	Various types of N-glycan biosynthesis	2/147	35/5297	0.25344	0.893459	0.893459	P_edulia010004067.g/P_edulia040009891.g	2	2.05909	KEGG
ko02010	ABC transporters	2/147	35/5297	0.25344	0.893459	0.893459	P_edulia010003584.g/P_edulia040009890.g	2	2.05909	KEGG
ko04976	Bile secretion	2/147	36/5297	0.263827	0.893459	0.893459	P_edulia010003584.g/P_edulia040009890.g	2	2.00189	KEGG
ko04714	Thermogenesis	5/147	125/5297	0.265992	0.893459	0.893459	P_edulia010001931.g/P_edulia070018193.g/P_edulia010001414.g/P_edulia010003392.g/P_edulia010003751.g	5	1.44136	KEGG
ko04624	Toll and Imd signaling pathway	1/147	11/5297	0.266465	0.893459	0.893459	P_edulia010003792.g	1	3.27582	KEGG
ko01040	Biosynthesis of unsaturated fatty acids	3/147	67/5297	0.284467	0.893459	0.893459	P_edulia060016510.g/P_edulia020005891.g/P_edulia020005894.g	3	1.61346	KEGG
ko00514	Other types of O-glycan biosynthesis	1/147	12/5297	0.286864	0.893459	0.893459	P_edulia070018299.g	1	3.00283	KEGG
ko00750	Vitamin B6 metabolism	1/147	12/5297	0.286864	0.893459	0.893459	P_edulia040009554.g	1	3.00283	KEGG
ko03070	Bacterial secretion system	1/147	12/5297	0.286864	0.893459	0.893459	P_edulia010002647.g	1	3.00283	KEGG
ko04144	Endocytosis	6/147	161/5297	0.288805	0.893459	0.893459	P_edulia060014953.g/P_edulia060013205.g/P_edulia070017349.g/P_edulia010002499.g/P_eduliaContig40022322.g/P_edulia030009528.g	6	1.34288	KEGG
ko00562	Inositol phosphate metabolism	3/147	68/5297	0.292096	0.893459	0.893459	P_edulia010002802.g/P_edulia030009528.g/P_edulia070017300.g	3	1.58974	KEGG
ko04130	SNARE interactions in vesicular transport	2/147	41/5297	0.315638	0.893459	0.893459	P_edulia040010568.g/P_edulia060013148.g	2	1.75776	KEGG
ko00980	Metabolism of xenobiotics by cytochrome P450	2/147	42/5297	0.325926	0.893459	0.893459	P_edulia010003183.g/P_edulia010001292.g	2	1.71591	KEGG
ko00982	Drug metabolism - cytochrome P450	2/147	42/5297	0.325926	0.893459	0.893459	P_edulia010003183.g/P_edulia010001292.g	2	1.71591	KEGG
ko04011	MAPK signaling pathway - yeast	2/147	42/5297	0.325926	0.893459	0.893459	P_edulia030008698.g/P_edulia030009528.g	2	1.71591	KEGG
ko04330	Notch signaling pathway	1/147	14/5297	0.325987	0.893459	0.893459	P_edulia060013710.g	1	2.57386	KEGG
ko04142	Lysosome	4/147	104/5297	0.326579	0.893459	0.893459	P_edulia030009132.g/P_edulia080019870.g/P_edulia050011644.g/P_edulia010004723.g	4	1.38592	KEGG
ko04978	Mineral absorption	1/147	15/5297	0.344742	0.893459	0.893459	P_edulia010001186.g	1	2.40227	KEGG
ko00940	Phenylpropanoid biosynthesis	4/147	107/5297	0.345661	0.893459	0.893459	P_edulia080019859.g/P_edulia090022051.g/P_edulia060013799.g/P_eduliaContig190022819.g	4	1.34707	KEGG
ko00410	beta-Alanine metabolism	3/147	75/5297	0.345731	0.893459	0.893459	P_edulia020005891.g/P_edulia020005894.g/P_edulia080020325.g	3	1.44136	KEGG
ko04211	Longevity regulating pathway	2/147	44/5297	0.346376	0.893459	0.893459	P_edulia080019288.g/P_edulia030008698.g	2	1.63791	KEGG
ko03060	Protein export	2/147	45/5297	0.356527	0.893459	0.893459	P_edulia010002647.g/P_edulia080019272.g	2	1.60151	KEGG
ko04120	Ubiquitin mediated proteolysis	4/147	110/5297	0.364771	0.893459	0.893459	P_edulia060016250.g/P_edulia010003792.g/P_edulia080019855.g/P_edulia070018220.g	4	1.31033	KEGG
ko00640	Propanoate metabolism	2/147	50/5297	0.406355	0.893459	0.893459	P_edulia020005891.g/P_edulia020005894.g	2	1.44136	KEGG
ko04146	Peroxisome	4/147	117/5297	0.40922	0.893459	0.893459	P_edulia020005891.g/P_edulia020005894.g/P_edulia060014701.g/P_edulia030008698.g	4	1.23193	KEGG
ko04140	Autophagy - animal	3/147	84/5297	0.414071	0.893459	0.893459	P_edulia010005349.g/P_edulia060015217.g/P_edulia030009413.g	3	1.28693	KEGG
ko00450	Selenocompound metabolism	1/147	19/5297	0.414716	0.893459	0.893459	P_edulia080020310.g	1	1.89653	KEGG
ko00670	One carbon pool by folate	1/147	19/5297	0.414716	0.893459	0.893459	P_edulia020006090.g	1	1.89653	KEGG
ko00950	Isoquinoline alkaloid biosynthesis	1/147	19/5297	0.414716	0.893459	0.893459	P_edulia010003246.g	1	1.89653	KEGG
ko04260	Cardiac muscle contraction	1/147	19/5297	0.414716	0.893459	0.893459	P_edulia010001414.g	1	1.89653	KEGG
ko04145	Phagosome	3/147	85/5297	0.421548	0.893459	0.893459	P_edulia010002802.g/P_edulia030009132.g/P_edulia080019870.g	3	1.27179	KEGG
ko00460	Cyanoamino acid metabolism	2/147	52/5297	0.425777	0.893459	0.893459	P_edulia090021868.g/P_edulia010000664.g	2	1.38592	KEGG
ko00680	Methane metabolism	2/147	52/5297	0.425777	0.893459	0.893459	P_edulia030008257.g/P_edulia020006939.g	2	1.38592	KEGG
ko03320	PPAR signaling pathway	2/147	52/5297	0.425777	0.893459	0.893459	P_edulia020005891.g/P_edulia020005894.g	2	1.38592	KEGG
ko03440	Homologous recombination	2/147	52/5297	0.425777	0.893459	0.893459	P_edulia080019848.g/P_edulia040009799.g	2	1.38592	KEGG
ko00630	Glyoxylate and dicarboxylate metabolism	3/147	86/5297	0.428994	0.893459	0.893459	P_edulia020007130.g/P_edulia030008698.g/P_edulia070018595.g	3	1.257	KEGG
ko00905	Brassinosteroid biosynthesis	1/147	20/5297	0.431017	0.893459	0.893459	P_edulia070018482.g	1	1.8017	KEGG
ko04979	Cholesterol metabolism	1/147	20/5297	0.431017	0.893459	0.893459	P_edulia010000191.g	1	1.8017	KEGG
ko04623	Cytosolic DNA-sensing pathway	1/147	21/5297	0.446867	0.893459	0.893459	P_edulia080020008.g	1	1.71591	KEGG
ko00340	Histidine metabolism	1/147	22/5297	0.462278	0.893459	0.893459	P_edulia060016603.g	1	1.63791	KEGG
ko04928	Parathyroid hormone synthesis, secretion and action	1/147	22/5297	0.462278	0.893459	0.893459	P_edulia050011818.g	1	1.63791	KEGG
ko00053	Ascorbate and aldarate metabolism	2/147	56/5297	0.463605	0.893459	0.893459	P_edulia040010351.g/P_eduliaContig260022339.g	2	1.28693	KEGG
ko00999	Biosynthesis of various plant secondary metabolites	2/147	56/5297	0.463605	0.893459	0.893459	P_edulia090021868.g/P_edulia010000664.g	2	1.28693	KEGG
ko04070	Phosphatidylinositol signaling system	2/147	57/5297	0.472835	0.893459	0.893459	P_edulia010002802.g/P_edulia030009528.g	2	1.26435	KEGG
ko00230	Purine metabolism	3/147	93/5297	0.480077	0.893459	0.893459	P_edulia020006090.g/P_edulia030009095.g/P_edulia030009038.g	3	1.16239	KEGG
ko00020	Citrate cycle (TCA cycle)	2/147	58/5297	0.48197	0.893459	0.893459	P_edulia020007130.g/P_edulia010001302.g	2	1.24255	KEGG
ko03008	Ribosome biogenesis in eukaryotes	3/147	96/5297	0.501324	0.893459	0.893459	P_edulia010005106.g/P_eduliaContig150022981.g/P_edulia010002460.g	3	1.12606	KEGG
ko04961	Endocrine and other factor-regulated calcium reabsorption	1/147	25/5297	0.506	0.893459	0.893459	P_edulia070017349.g	1	1.44136	KEGG
ko02024	Quorum sensing	2/147	61/5297	0.508785	0.893459	0.893459	P_edulia010002647.g/P_edulia070017300.g	2	1.18144	KEGG
ko00010	Glycolysis / Gluconeogenesis	4/147	135/5297	0.519623	0.893459	0.893459	P_edulia010005232.g/P_edulia020006939.g/P_edulia030009095.g/P_edulia030009038.g	4	1.06767	KEGG
ko04721	Synaptic vesicle cycle	2/147	63/5297	0.526157	0.893459	0.893459	P_edulia030009132.g/P_edulia080019870.g	2	1.14394	KEGG
ko00563	Glycosylphosphatidylinositol (GPI)-anchor biosynthesis	1/147	27/5297	0.533167	0.893459	0.893459	P_edulia030009315.g	1	1.33459	KEGG
ko00960	Tropane, piperidine and pyridine alkaloid biosynthesis	1/147	27/5297	0.533167	0.893459	0.893459	P_edulia010003246.g	1	1.33459	KEGG
ko04115	p53 signaling pathway	1/147	27/5297	0.533167	0.893459	0.893459	P_edulia070018220.g	1	1.33459	KEGG
ko04920	Adipocytokine signaling pathway	1/147	27/5297	0.533167	0.893459	0.893459	P_edulia080019288.g	1	1.33459	KEGG
ko00620	Pyruvate metabolism	3/147	101/5297	0.535736	0.893459	0.893459	P_edulia020007130.g/P_edulia030008257.g/P_edulia010005232.g	3	1.07032	KEGG
ko04810	Regulation of actin cytoskeleton	2/147	65/5297	0.543114	0.893459	0.893459	P_edulia010002802.g/P_edulia030009528.g	2	1.10874	KEGG
ko00565	Ether lipid metabolism	1/147	29/5297	0.558849	0.893459	0.893459	P_edulia070017300.g	1	1.24255	KEGG
ko04212	Longevity regulating pathway - worm	3/147	106/5297	0.568784	0.893459	0.893459	P_edulia010003183.g/P_edulia030008698.g/P_edulia010001292.g	3	1.01983	KEGG
ko00360	Phenylalanine metabolism	1/147	30/5297	0.571159	0.893459	0.893459	P_edulia010003246.g	1	1.20113	KEGG
ko00730	Thiamine metabolism	1/147	30/5297	0.571159	0.893459	0.893459	P_edulia020005827.g	1	1.20113	KEGG
ko00906	Carotenoid biosynthesis	1/147	30/5297	0.571159	0.893459	0.893459	P_edulia030007638.g	1	1.20113	KEGG
ko00910	Nitrogen metabolism	1/147	30/5297	0.571159	0.893459	0.893459	P_edulia030009192.g	1	1.20113	KEGG
ko04216	Ferroptosis	1/147	30/5297	0.571159	0.893459	0.893459	P_edulia010000191.g	1	1.20113	KEGG
ko04024	cAMP signaling pathway	2/147	69/5297	0.575757	0.893459	0.893459	P_edulia020005891.g/P_edulia020005894.g	2	1.04446	KEGG
ko00970	Aminoacyl-tRNA biosynthesis	2/147	70/5297	0.58365	0.893459	0.893459	P_edulia060014355.g/P_edulia060013629.g	2	1.02954	KEGG
ko03040	Spliceosome	5/147	184/5297	0.583954	0.893459	0.893459	P_edulia060016250.g/P_edulia010005346.g/P_edulia040009557.g/P_edulia060013975.g/P_edulia060014172.g	5	0.979185	KEGG
ko00983	Drug metabolism - other enzymes	2/147	72/5297	0.599113	0.893459	0.893459	P_edulia010003183.g/P_edulia010001292.g	2	1.00094	KEGG
ko00720	Carbon fixation pathways in prokaryotes	1/147	33/5297	0.606079	0.893459	0.893459	P_edulia030008257.g	1	1.09194	KEGG
ko04510	Focal adhesion	1/147	35/5297	0.627775	0.893459	0.893459	P_edulia030009528.g	1	1.02954	KEGG
ko04723	Retrograde endocannabinoid signaling	1/147	35/5297	0.627775	0.893459	0.893459	P_edulia070018193.g	1	1.02954	KEGG
ko00270	Cysteine and methionine metabolism	3/147	117/5297	0.636232	0.893459	0.893459	P_edulia010003246.g/P_edulia020007130.g/P_edulia040009803.g	3	0.923949	KEGG
ko04136	Autophagy - other	1/147	36/5297	0.638174	0.893459	0.893459	P_edulia060015217.g	1	1.00094	KEGG
ko04210	Apoptosis	1/147	37/5297	0.648284	0.893459	0.893459	P_edulia010004723.g	1	0.973892	KEGG
ko00071	Fatty acid degradation	2/147	80/5297	0.656659	0.893459	0.893459	P_edulia020005891.g/P_edulia020005894.g	2	0.90085	KEGG
ko00592	alpha-Linolenic acid metabolism	2/147	80/5297	0.656659	0.893459	0.893459	P_edulia020005891.g/P_edulia020005894.g	2	0.90085	KEGG
ko00220	Arginine biosynthesis	1/147	39/5297	0.667669	0.893459	0.893459	P_edulia010003246.g	1	0.923949	KEGG
ko00350	Tyrosine metabolism	1/147	39/5297	0.667669	0.893459	0.893459	P_edulia010003246.g	1	0.923949	KEGG
ko00400	Phenylalanine, tyrosine and tryptophan biosynthesis	1/147	39/5297	0.667669	0.893459	0.893459	P_edulia010003246.g	1	0.923949	KEGG
ko04972	Pancreatic secretion	1/147	39/5297	0.667669	0.893459	0.893459	P_edulia070017349.g	1	0.923949	KEGG
ko03020	RNA polymerase	1/147	40/5297	0.676961	0.893459	0.893459	P_edulia080020008.g	1	0.90085	KEGG
ko04137	Mitophagy - animal	1/147	40/5297	0.676961	0.893459	0.893459	P_edulia060015217.g	1	0.90085	KEGG
ko00195	Photosynthesis	1/147	43/5297	0.703314	0.893459	0.893459	P_eduliaContig90023080.g	1	0.838	KEGG
ko04022	cGMP-PKG signaling pathway	1/147	44/5297	0.711615	0.893459	0.893459	P_edulia010000191.g	1	0.818955	KEGG
ko04919	Thyroid hormone signaling pathway	1/147	44/5297	0.711615	0.893459	0.893459	P_edulia070017300.g	1	0.818955	KEGG
ko04072	Phospholipase D signaling pathway	1/147	45/5297	0.719685	0.893459	0.893459	P_edulia030009528.g	1	0.800756	KEGG
ko04139	Mitophagy - yeast	1/147	45/5297	0.719685	0.893459	0.893459	P_edulia030009528.g	1	0.800756	KEGG
ko00520	Amino sugar and nucleotide sugar metabolism	3/147	134/5297	0.725438	0.893459	0.893459	P_edulia010001914.g/P_edulia030009095.g/P_edulia030009038.g	3	0.806732	KEGG
ko04013	MAPK signaling pathway - fly	1/147	46/5297	0.727531	0.893459	0.893459	P_edulia010003792.g	1	0.783348	KEGG
ko04020	Calcium signaling pathway	1/147	46/5297	0.727531	0.893459	0.893459	P_edulia010000191.g	1	0.783348	KEGG
ko04712	Circadian rhythm - plant	1/147	46/5297	0.727531	0.893459	0.893459	P_edulia010004289.g	1	0.783348	KEGG
ko00130	Ubiquinone and other terpenoid-quinone biosynthesis	1/147	47/5297	0.735158	0.89474	0.89474	P_edulia060014039.g	1	0.766681	KEGG
ko00564	Glycerophospholipid metabolism	2/147	94/5297	0.741356	0.89474	0.89474	P_edulia010003394.g/P_edulia070017300.g	2	0.766681	KEGG
ko00250	Alanine, aspartate and glutamate metabolism	1/147	49/5297	0.749783	0.897177	0.897177	P_edulia010003246.g	1	0.735388	KEGG
ko03010	Ribosome	6/147	268/5297	0.762502	0.89836	0.89836	P_eduliaContig270022510.g/P_edulia080020300.g/P_edulia080020356.g/P_edulia060013194.g/P_edulia050011909.g/P_edulia080019127.g	6	0.806732	KEGG
ko04213	Longevity regulating pathway - multiple species	1/147	51/5297	0.763606	0.89836	0.89836	P_edulia030008698.g	1	0.706549	KEGG
ko04612	Antigen processing and presentation	1/147	57/5297	0.800684	0.911835	0.911835	P_edulia020007103.g	1	0.632176	KEGG
ko04666	Fc gamma R-mediated phagocytosis	1/147	57/5297	0.800684	0.911835	0.911835	P_edulia030009528.g	1	0.632176	KEGG
ko03013	Nucleocytoplasmic transport	2/147	110/5297	0.81579	0.911835	0.911835	P_edulia010005346.g/P_edulia050012712.g	2	0.655164	KEGG
ko00051	Fructose and mannose metabolism	1/147	62/5297	0.827126	0.911835	0.911835	P_edulia010001914.g	1	0.581194	KEGG
ko04068	FoxO signaling pathway	1/147	62/5297	0.827126	0.911835	0.911835	P_edulia030008698.g	1	0.581194	KEGG
ko04075	Plant hormone signal transduction	5/147	253/5297	0.839342	0.911835	0.911835	P_edulia060015945.g/P_edulia090021108.g/P_edulia090021081.g/P_edulia020006448.g/P_edulia060014081.g	5	0.712135	KEGG
ko04910	Insulin signaling pathway	1/147	66/5297	0.845746	0.911835	0.911835	P_edulia070018487.g	1	0.54597	KEGG
ko04066	HIF-1 signaling pathway	1/147	68/5297	0.854295	0.911835	0.911835	P_edulia020006939.g	1	0.529912	KEGG
ko03015	mRNA surveillance pathway	2/147	121/5297	0.855295	0.911835	0.911835	P_edulia040010334.g/P_edulia010005346.g	2	0.595604	KEGG
ko04613	Neutrophil extracellular trap formation	1/147	69/5297	0.858391	0.911835	0.911835	P_edulia010000191.g	1	0.522232	KEGG
ko04626	Plant-pathogen interaction	3/147	171/5297	0.8603	0.911835	0.911835	P_edulia040011146.g/P_edulia040009732.g/P_edulia010004723.g	3	0.632176	KEGG
ko04621	NOD-like receptor signaling pathway	1/147	70/5297	0.862372	0.911835	0.911835	P_edulia010000191.g	1	0.514772	KEGG
ko04922	Glucagon signaling pathway	1/147	70/5297	0.862372	0.911835	0.911835	P_edulia010005232.g	1	0.514772	KEGG
ko00260	Glycine, serine and threonine metabolism	1/147	71/5297	0.866243	0.911835	0.911835	P_edulia070018595.g	1	0.507521	KEGG
ko00380	Tryptophan metabolism	1/147	73/5297	0.873663	0.912782	0.912782	P_edulia030008698.g	1	0.493617	KEGG
ko04217	Necroptosis	1/147	77/5297	0.887298	0.9201	0.9201	P_edulia010000191.g	1	0.467974	KEGG
ko04141	Protein processing in endoplasmic reticulum	3/147	185/5297	0.893811	0.9201	0.9201	P_edulia010003792.g/P_edulia010004067.g/P_edulia030009413.g	3	0.584335	KEGG
ko04152	AMPK signaling pathway	1/147	84/5297	0.907734	0.927611	0.927611	P_edulia080019288.g	1	0.428976	KEGG
ko04218	Cellular senescence	1/147	87/5297	0.915322	0.928588	0.928588	P_edulia010000191.g	1	0.414184	KEGG
ko04111	Cell cycle - yeast	1/147	90/5297	0.922291	0.928926	0.928926	P_edulia060014924.g	1	0.400378	KEGG
ko04016	MAPK signaling pathway - plant	2/147	154/5297	0.932029	0.932029	0.932029	P_edulia040011146.g/P_edulia030008698.g	2	0.467974	KEGG
