# Supplementary material for: Genome-Wide Identification and Expression Analysis of LBD Transcription Factor Genes in Passion Fruit (Passiflora edulis)
Source: Int J Mol Sci. 2022 Apr 24;23(9):4700. doi: 10.3390/ijms23094700 (PMC9104060; doi:10.3390/ijms23094700)
Supplement: Supplementary file 1 [file ijms-23-04700-s001.zip › Table S2.xlsx]

## Sheet: Sheet1
Table S2 PeLBD protein multiple sequence alignment results
Gene Name	Sequences
>PeLBD1	CNGCRVLRKACGENCTIRPCLQWISGPE-SQAHATLFLAKFYGRAGLINLINAAPEHLRQAVFRSLLYEACG RIVNPVYGSVGLLGNGNWHLCHEAVEAVLRGEPI
>PeLBD2	CAACKFLRRKCMPGCIFAP---YFPPEE-PQKFANV--HKIFGASNVTKLLNELLPHQREDAVNSLAYEAEA RVRDPVYGCVGAISFLQKQVQRLQKELDAANADL
>PeLBD3	CAACKFLRRKCTPDCIFAP---YFPPEE-PQKFASV--HKIFGASNVSKLLHELLPHQREDAVNSLAYEAEA RIRDPVYGCVGAISFLQLQVQRLQEELDAANADL
>PeLBD4	CAACKFLRRKCTPDCIFAP---YFPPEE-PQKFASV--HKIFGASNVSKLLHELLPHQREDAVNSLAYEAEA RIRDPVYGCVGAISFLQLQVQRLQEELDAANADL
>PeLBD5	CAACKILRRRCADKCVLAP---YFPPTE-PAKFTIA--HRVFGASNIIKLLQELPESQRADAVSSMVYEASA RIRDPVYGCAGAICQLQKQVIELQAQLAKAQADL
>PeLBD6	CAACKLLRRRCAEECPFSP---YFSPHE-PQKFAAV--HKVFGASNVSKMLMEIPESQRADAANSLVYEANL RLRDPVYGSMGAISTLQQQIQALQGELSVVRAEI
>PeLBD7	CAACKLLRRRCAEECPFSP---YFSPQE-PQKFAAV--HKVFGASNVSKMLM-------------------- ----------------------------------
>PeLBD8	CGACKFLRRKCVRGCIFAP---YFDSEQGTVHFAAV--HRVFGASNASKLLQLIPAHRRRDAVVTLCYEALA RVRDPVYGCVGHIFTLQRQVVSLQAELAFVKARL
>PeLBD9	CNGCRVLRKGCSETCILRSCLQWITASE-AQGNATLFLAKFFGRSDLMSLISAVPESQRPALFQSLLFEACG RTVNPVNGAVGLLWSGNWHVCQAAVETVLSGGTL
>PeLBD10	CGACKFLRRKCASDCIFAP---YFCSEQGPARFAAI--HKVFGASNVSKLLLHVPVADRCEAVVTIAYEAQA RIRDPVYGCVAHIFALQQQVACLQAQLMQVKAQL
>PeLBD11	CGACKFLRRKCVPGCIFAP---YFDSEQGAAHFAAV--HKVFGASNVSKLLLHIPVHKRLDAVVTICYEAQA RLRDPVYGCVAHIFTLQQQVVNLQAELSYLQAHI
>PeLBD12	CGACKFLRRKCVKGCIFAP---YFDADHGTTHFAAV--HKVFGASNASKLLQRIPAHRRLDAVVTLCYEALS RVRDPVYGCVGHIFTLQQQVVNLQAELAFVQARL
>PeLBD13	CNGCRVLRKGCREDCMLKQCLEWLDDAQ-AQANATVFVAKFYGRAGLMSSISSVSPSQRPSLFQSLLFEAVG RTVNPVSGAVGLLWTGNWHVCRTAVMTVLRGGTI
>PeLBD14	CAACKLLRRRCAEECPFSP---YFSPHE-PQKFAAV--HKVFGASNVSKMLMEVSESQRADAANSLVYEANL RLRDPVYGSMGAISALQQQIQTLQAELSAVRAEI
>PeLBD15	CNGCRVLRKGCSETCILRPCLQWIESPE-SQGHATVFVAKFFGRAGLMSFISSVPEPQRPSLFQSLLFEACG RTVNPVNGAVGLLWTGNWHVCQAAVETVLRGGTL
>PeLBD16	CAACKLLRRRCTRDCVFAP---YFPADE-PHKFASV--HKVFGASNVNKMLQDLPEHQRCDAVSSMVYEANA RVRDPVYGCVGAISSLQQQIDALQTQLAVAQAEV
>PeLBD17	CAVCKYQRRRCTKECLLAP---YFPGDQ-QKVFQNA--HRLFGVKNITNILKRVPENLREEAMQSIKYQSDM RARFPAHGCLGIVHQLQLQLQWAMEELQFISELL
>PeLBD18	CAACKFLRRKCMPGCIFAP---YFPPEE-PQKFANV--HKIFGASNVSKLLNEVLPHQREDAVNSLAYEAEA RIKDPVYGCVGAISVLQRQVIRLQKELEATNADL
>PeLBD19	CAACKLLRRRCAQDCVFAP---YFPADE-PQKFANV--HKVFGASNVNKMLQELPENQRGDAVSSMVYEANA RVRDPVYGCVGAISSLQHQIDALQTQLALAQAEV
>PeLBD20	CAACKLLKRRCIPSCLFAP---YFRSDE-PNKFAKI--HKVFGASHVSKILSVVPEEQREDTVNSLVYEAEA RLRDPVYGCFGAITMLRRKMAELQMDLAVARARL
>PeLBD21	CAACKLLRRRCAQDCVFAP---YFPADE-PQKFANV--HKVFGASNVNKMLQELPMHQRGDAVSSMVYEANA RVRDPVYGCVGAISSLQHQIDALQTQLALAQAEV
>PeLBD22	CGACKFLRRRCTSECVFAP---YFCHDEAATHFAAV--HKVFGASNVSKLLLKLPEHNRSEAARSISFEALA RMGDPVYGCVAHIFALQEQIASLQEEIELIGNQL
>PeLBD23	CAACKFLRRKCQPECVFAP---YFPPDQ-PQKFANV--HKVFGASNVTKLLNELHPAQREDAVNSLAYEADM RLRDPVYGCVGVISLLQHQLRQLQMDLSCAKSEL
>PeLBD24	CASCKLLRRKCAKDCIFAP---YFPSDD-PHKFAIV--HKVFGASN------ELPVHQRADAVSSLAYEANA RVRDPVYGCVGAISYLENQVTQLKMQLAVAQAEI
>PeLBD25	CAACKLLKRRCTPNCLFAP---YFRSDE-PKKFAKV--HKVFGASNVSKILVEVPEEQREDTVNSLAYEAEA RLRDPVYGCIGAIAMLQRKMVELQFDLAVARARL
>PeLBD26	CAACKLLRRRCAQECPFSP---YFSPHE-PQKFASV--HKVFGASNVSKMLMEVPESQRADAANSLVYEANI RLRDPVYGCMGAISALQHQVQSLQAELNAVRSEI
>PeLBD27	CAACRYQRRRCTAECLLGP---FFPADR-QEEFRNV--HRLFGVRNMINIVKRVPAEKIADTVNSIIYEANA RDINPVQGCVPWIHILRHRINRLEAELDHVLRQI
>PeLBD28	CAACRFQRRRCTAECLLGP---FFPADR-QEEFRNV--HRLFGVRNMINIVKRVPAEKIADTVNSIIYEANA RDINPVQGCVPWIHILRHRINRLEAELDHVLRQI
>PeLBD29	CAACRYQRRRCTAECLLGP---FFPADR-QEEFRNV--HRLFGVRNMINIVKRVPAEKIADTVNSIIYEANA RDINPVQGCVPWIHILRHRINRLEAELDHVLRQI
>PeLBD30	CASCKLLRRRCAKDCIFAP---YFPSDD-PHKFAIV--HKVFGASNVSKMLQEIPVHQRADAVSSLVYEANA RVRDPVYGCVGAISYLQNQVSQLQMQLAVAQAEI
>PeLBD31	CNGCRVLRKGCREDCMLRQCLEWLDDGQ-AQANATVFVAKFFGRAGLMSSISSVPRNQRPSLFQSLLFEAVG RTVNPVSGAVGLLWAGNWQVCQTAVMTVLRGGTV
>PeLBD32	CAACKLLKRRCIPSCLFAP---YFRSDE-PNKFAKI--HKVFGASHVSKILSVVPEEQREDTVNSLVYEAEA RLRDPVYGCFGAITMLQRKMAELQMDLAVARARL
>PeLBD33	CNGCRVLRKGCSENCNIRPCLQWIKNPE-SQANATVFLAKFYGRAGLMNLINGGPEHLRPAIFRSLLYEACG RIVNPIYGSVGLMWSGSWQLCQAAVEAVLKGAPI
