# Supplementary material for: Genome-Wide Identification and Expression Analysis of LBD Transcription Factor Genes in Passion Fruit (Passiflora edulis)
Source: Int J Mol Sci. 2022 Apr 24;23(9):4700. doi: 10.3390/ijms23094700 (PMC9104060; doi:10.3390/ijms23094700)
Supplement: Supplementary file 1 [file ijms-23-04700-s001.zip › Table S3.xlsx]

## Sheet: Sheet1
Table S3-1 Evolutionary tree of LBD gene families in passion fruit
Group	Gene Name	Gene ID
Class Ia	PeLBD24	P_edulia060015864.g
	PeLBD30	P_edulia080020093.g
	PeLBD5	P_edulia010002578.g
	PeLBD16	P_edulia030008742.g
	PeLBD19	P_edulia040010647.g
	PeLBD21	P_edulia050011880.g
Class Ib	PeLBD26	P_edulia070017232.g
	PeLBD14	P_edulia030008046.g
	PeLBD6	P_edulia010002985.g
	PeLBD7	P_edulia010003009.g
Class Ic	PeLBD20	P_edulia050011298.g
	PeLBD32	P_eduliaContig20022702.g
	PeLBD25	P_edulia060015871.g
	PeLBD23	P_edulia060015822.g
	PeLBD18	P_edulia030009282.g
	PeLBD2	P_edulia010000500.g
	PeLBD3	P_edulia010001973.g
	PeLBD4	P_edulia010002080.g
Class Id	PeLBD17	P_edulia030009145.g
	PeLBD28	P_edulia070018138.g
	PeLBD27	P_edulia070018122.g
	PeLBD29	P_edulia070018148.g
Class Ie	PeLBD10	P_edulia010005184.g
	PeLBD22	P_edulia050012869.g
	PeLBD11	P_edulia010005391.g
	PeLBD8	P_edulia010003878.g
	PeLBD12	P_edulia010005394.g
Class IIa	PeLBD1	P_edulia010000163.g
	PeLBD33	P_eduliaContig60022431.g
Class IIb	PeLBD9	P_edulia010004119.g
	PeLBD15	P_edulia030008474.g
	PeLBD13	P_edulia020007264.g
	PeLBD31	P_edulia080020165.g

## Sheet: Sheet2
Table S3-2 Evolutionary tree of LBD gene families in passion fruit, Arabidopsis and rice
Group	Species	Gene Name	Gene ID	ProteinSequence
Class Ia	P. edulis(6)	PeLBD24	P_edulia060015864.g	MGSGSSPCASCKLLRRKCAKDCIFAPYFPSDDPHKFAIVHKVFGASNELPVHQRADAVSSLAYEANARVR DPVYGCVGAISYLENQVTQLKMQLAVAQAEILCIHQMQQEPLLTPLTPQMAHGRQVVSTSEWLSSIPQSC FY
		PeLBD30	P_edulia080020093.g	MAGGSSPCASCKLLRRRCAKDCIFAPYFPSDDPHKFAIVHKVFGASNVSKMLQEIPVHQRADAVSSLVYE ANARVRDPVYGCVGAISYLQNQVSQLQMQLAVAQAEILCIQMQQQEPTLPAQLDQDEKSLLLSSNNFTSI PQYFNLPSSSNVIQDPLKRESLWT
		PeLBD5	P_edulia010002578.g	MVISPCAACKILRRRCADKCVLAPYFPPTEPAKFTIAHRVFGASNIIKLLQELPESQRADAVSSMVYEAS ARIRDPVYGCAGAICQLQKQVIELQAQLAKAQADLVNMQCQQTNLVALFCMEMSQSPQQSSQQSIDDFIS TPQSYQSNNCFLDESNLGLTWEPLWT
		PeLBD16	P_edulia030008742.g	MKENGRKAGAVSPCAACKLLRRRCTRDCVFAPYFPADEPHKFASVHKVFGASNVNKMLQDLPEHQRCDAV SSMVYEANARVRDPVYGCVGAISSLQQQIDALQTQLAVAQAEVVHMRMRQYTPSVSNPGTIDMGADQANT GEADDLHYLTRRSEAMII
		PeLBD19	P_edulia040010647.g	MKEGGRKQGALSPCAACKLLRRRCAQDCVFAPYFPADEPQKFANVHKVFGASNVNKMLQELPENQRGDAV SSMVYEANARVRDPVYGCVGAISSLQHQIDALQTQLALAQAEVVHLRVRQTAVLPNHGFGPSSPCTSGSP SSMLMAGSQVKPIFDMDMGDQARLGESMWSY
		PeLBD21	P_edulia050011880.g	MGSMKEGGRKQGAASPCAACKLLRRRCAQDCVFAPYFPADEPQKFANVHKVFGASNVNKMLQELPMHQRG DAVSSMVYEANARVRDPVYGCVGAISSLQHQIDALQTQLALAQAEVVHLRVRQTATLSNHGLSPASPSAS GSPSSRLLGSHVKPIFDMDMVDQASLGESMWSC
	A.thaliana(5)	AtLBD1	AT1G07900.1	MESKSDASVATTPIISSSSSPPPSLSPRVVLSPCAACKILRRRCAERCVLAPYFPPTDPA KFTIAHRVFGASNIIKFLQELPESQRTDAVNSMVYEAEARIRDPVYGCAGAIYHLQRQVS ELQAQLAKAQVEMVNMQFQRSNLLELIYNMDQQQKQEQDNMSFESNDLGFLEDKSNTNSS MLWWDPLWTC
		AtLBD3	AT1G16530.1	MRQKGHRHGRTVSPCAGCKLLRRKCVKDSCVFAPYFPAKEPYKFAIVHKIFGASNVNKML QELSENHRSDAVDSMVYEANARIQDPVYGCVGTISSLHRQLETLQTQLAFAQAELIHIRT LHRIHTKPPPYTASTVTFPSNKDFYSDIDMAVAYTDDAGDFLWSC
		AtLBD4	AT1G16530.1	MKESSRKQGAASPCAACKLLRRRCAQDCVFSPYFPADEPQKFANVHRVFGASNVNKMLQE LPIHQRGDAVSSMVYEANARVRDPVYGCVGAISSLQQQIDVLQAQLALAQAEVVHLRVRQ STNFPGHGLCPDSPSSSGSPSSKQVSPQDNKGMFSHMDIVDEASLGESMWSC
		AtLBD11	AT2G28500.1	MLKMEINGGVATPTASAVAKVTETTTPVNSPSPTSSPPPPPSPQQPPQPPVVLSPCAACK ILRRRCADKCVLAPYFPPTDPAKFTIAHRVFGASNIIKFLQELPESQRTDAVNSMVYEAG ARMRDPVYGCAGAIYHLQRQVSELQAQLAKTQVELVGMQLQRSSLLELIYNMEQTKLSVQ EQGQQKMSFESSFESGDEFISSPDEESNDLGFLEDNNNNNNSSMSWWDPLWT
		AtLBD12	AT2G30130.1	MGGPGSSPCASCKLLRRRCAKDCIFAPYFPPDDPHKFAIVHKVFGASNVSKMLQELPVHQ RADAVNSLVFEANARVRDPVYGCVGAISYLQNQVSQLQMQLAVAQAEILCIQMQNEPTLQ SHHQVLELDQDHKALLLNNNNINNCNTNNNNNNFGYAMSSGQFNSNFASPSSIMQMQMQM QMQDPLKQESLWT
	O.sativa(7)	OsLBD14	LOC_Os02g48270.1	MLARCSSLQELLARQQGDAVSSLVYEANDRMRDPVYGCVGAISFMQNQVSQLQMQLAVAQ GEILCIQMQHRDGNENKKNLRDLGCTFFASCGPSRSVAGQAERFGGLQFIMGRNHFWASI WPIGI
		OsLBD19	LOC_Os03g17810.1	MDHAGNTVANVTVAQQPHYGRSVSPPSRVSSCSPPPPPVGTASLLVGNTSSSSSPTTTVV LSPCAACKVLRRRCADGCVLAPYFPPTEPTKFTTAHRVFGASNIIKLLQELPESARADAV SSMVYEAEARLRDPVYGCAGAVCRLQKEANELKVQLARAQADLLNARAQHDNLVALVCVE LAHRRRDDDQQLEYQAPAPPLPHPAEYCSGGAGFGATVYQPFYDSDLDSAAWGEPQLWT
		OsLBD23	LOC_Os03g45750.1	MRDVVVAVGGGTKAASRQQGQGGVTLAAAAAGSGSGSAASPCAACKLLRRRCAAGCVFAP YFPPGEPHKFANVHKVFGASNVSKLLQEIPVQHRGDAVSSLVYEANARVRDPIYGCVGAI SSLQQQVEALQAQLALAQAEMVRLRMSNDYIGRRLRARGCGGGGGGGGGSTTTTTGSPSS MSSPAKTAEPEPLCKPTPELDMVVDQPDFGFWSY
		OsLBD25	LOC_Os05g03160.1	MASSPLMSPSWLQELPEEQRADAVSSMVYEANARIRDPVYGCAGAICQLQKQVNDLKAQL ARAHAELAGARAQHAHLVALLCMEMAAAAPPQHPTTTAAAAAYCAAVGGAASPAAPVDAL YVVDGAGAAAMQASPIGWVDEPLWT
		OsLBD27	LOC_Os05g27980.1	MGGGSPCASCKLLRRRCTKDCIFAPFFPADDPHKFAIVHKVFGASNVSKMLQELPAQQRG DAVSSLVYEANARMRDPVYGCVGAISFLQNQVSQLQMQLAVAQAEILCIQMQHRDDGAAH QLDAAADHHPLLDQQQQQQMVVDAADAAASFLVQNGGGGGGPAAQLISGYGSPAAGGGGG HGVVHYAAAQEHLKRESLWT
		OsLBD35	LOC_Os11g01550.1	MAGSGSGTPCASCKLLRRRCTSECVFAPYFPAEEAQRFAMVHRVFGASNVSKMLLDVPPP QRPDAVSSLVYEANARMRDPVYGCVAAISFLQNQVSQLQMQLALAHAETAALQLQLQQQH QDQDDHHHQQCILENAAAHHQLMLQEAFLKKESMWT
		OsLBD36	LOC_Os12g01550.1	MAGSGSGTPCASCKLLRRRCTSECVFAPYFPAEEAQRFAMVHRVFGASNVSKMLLDVPPP QRPDAVSSLVYEANARMRDPVYGCVAAISFLQNQVSQLQMQLALAHAETAALQLQLQQQH QDQDDHHHQQCILENAAAHHQLMLQEAFLKKESMWT
Class Ib	P. edulis(4)	PeLBD26	P_edulia070017232.g	MSRERERFEEIGKKIKRETDVSYQMGRRQIMGSPGTLNTITPCAACKLLRRRCAQECPFSPYFSPHEPQK FASVHKVFGASNVSKMLMEVPESQRADAANSLVYEANIRLRDPVYGCMGAISALQHQVQSLQAELNAVRS EILKYKYSETNIIPSSSGIALFSAGAVSVIAAPPASSPPVPPPAAAPSSLPTSAEQPRGAGYDTLSNENV SFFG
		PeLBD14	P_edulia030008046.g	MSRDRDRFEEIGKKLKRESDAYQMGRRHMLAPPAGMLNTVTPCAACKLLRRRCAEECPFSPYFSPHEPQK FAAVHKVFGASNVSKMLMEVSESQRADAANSLVYEANLRLRDPVYGSMGAISALQQQIQTLQAELSAVRA EILKYKYKEATTPENFVYGRAMGRRQFTVKKALVFGSLNSDREEPAAAWFLPGEEDDVTIRLPL
		PeLBD6	P_edulia010002985.g	MSRDRERYEEIGKKLKTETDASQMGRRHMLAPPRTLNTITPCAACKLLRRRCAEECPFSPYFSPHEPQKF AAVHKVFGASNVSKMLMEIPESQRADAANSLVYEANLRLRDPVYGSMGAISTLQQQIQALQGELSVVRAE ILKYKYKEATSNIISSSTHASIVPTGAARNNAAAFSSISSDNNSVPYFD
		PeLBD7	P_edulia010003009.g	MSRDRERYEEIGKKLKTETDASQMGRRHMLAPPRTLNTITPCAACKLLRRRCAEECPFSPYFSPQEPQKF AAVHKVFGASNVSKMLMVSPTTPTL
	A.thaliana(4)	AtLBD13	AT2G30340.1	MSREREGFGEYYETVKKIKKDPAFETTTDHAVMGIRRHVAVPPGTTLNTVTPCAACKLLR RRCAEECPFSPYFSPHEPHKFAAVHKVFGASNVSKMLLEVGESQRGDAANSLVYEANLRL RDPIYGCMGAISALQHHIQSLQSELTTVRTEILRHKYQEATTITSLQNNFNSTTTTSSVS CDQHALASAILLPPPPPPPPTPRPPRLLSSQPAPPPTPPVSLPSPSMVVSSSSSSNSSAT NSMYNPPPSSTAGYSNSLSSDNNVHYFD
		AtLBD15	AT2G40470.1	MSRERERFEEIGKKIKREADAWPHQMAGIRRPMSGPPGTLNTITPCAACKLLRRRCAQEC PFSPYFSPHEPHKFASVHKVFGASNVSKMLMEVPESQRADAANSLVYEANVRLRDPVYGC MGAISALQQQVQALQAELTAVRSEILKYKQREAVATLIVPSNSQVAGFHNSGGVSVIAPP PQRPTTPPQPTTAHPPSPSSCVFSQPTTRDLEYGNIESENNYFG
		AtLBD23	AT3G26620.1	MNPKRCAACKYLRRRCPKDCVFSPYFPPNDPQKFACVHRIYGAGNVSKMLQQLPDQTRAE AVESLCFEAKCRVDDPVYGCVGIIHLLKTQIQKTQNELAKTQAEIAVAQTKLSQTHISDF M
		AtLBD24	AT3G26660.1	MNPKRCAACKYLRRRCPKDCVFSPYFPPNDPQKFACVHRIYGAGNVSKMLQQLPDQTRAE AVESLCFEAKCRVDDPVYGCVGIIHLLKTQIQKTQNELAKTQAEIAVAQTKLSQTQNSDF M
	O.sativa(3)	OsLBD12	LOC_Os01g60960.1	MSTERERLDEIGKKIKREPDTAGVVVAAVAGTGTGTATPIEHRVPHRLGLGGAVNTVTPC AACKLLRRRCAQECPFAPYFSPHEPHKFAAVHKVFGASNVSKMLLEVGEAERADAASSLV YEANLRLRDPVYGCMGAISMLQQQVNALEAELEAVRAEIFKRRYRQAGAATGLMDDVQVH ITAGFAAPPPPPSMHARDVVSVADAGGQGQELAGAPVISSASPPVYPAGQPSTSTTDYSS LNTSEHAAYFG
		OsLBD24	LOC_Os03g57670.1	MSPGEEDVEASSDSGGSATRRCAACKFLRRRCSRDCVLAPHFPASDPHRYACVQRVFGAG NTARMLQQLPVQERGRAADSMAAEAYRRVQDPVYGCAGVINRLQDQIRAAQCELAWTHAQ IAMHSAAAAHARTTLPPGQRDGGGGGAPSTQQATTSAAWQLEDFASEFSFP
		OsLBD26	LOC_Os05g07270.1	MARRSCSMPAAGAGPGSAAAAVNTITPCAACKLLRRRCAQECPFSPYFSPLEPHKFASVH KVFGASNVSKMLLEVHESQRGDAANSLVYEANLRLRDPVYGCMGAILTLQQQVQALEAEL AAVRADIVRHKYRLPSAAAVLPSSHASHLLAAAAAARQLPVAGTMGVVTTATLPASASSS STTAVYAAASSSTDYSSITNENVPYFS
Class Ic	P. edulis(8)	PeLBD20	P_edulia050011298.g	MKSQEPRSSSSCAACKLLKRRCIPSCLFAPYFRSDEPNKFAKIHKVFGASHVSKILSVVPEEQREDTVNS LVYEAEARLRDPVYGCFGAITMLRRKMAELQMDLAVARARLARYTANSPTILNDCTSMPTYTEAPSCGGL VDSFVQNLLLLSPDGSMDDDFSQFPCGF
		PeLBD32	P_eduliaContig20022702.g	MKSQEPRSSSSCAACKLLKRRCIPSCLFAPYFRSDEPNKFAKIHKVFGASHVSKILSVVPEEQREDTVNS LVYEAEARLRDPVYGCFGAITMLQRKMAELQMDLAVARARLARYTANSPTILNDCTSMPTYTEAPSCGGL VDSFVQNLLLLSPDGSMDDDFSQFPCGF
		PeLBD25	P_edulia060015871.g	MRSHEPRSSSSCAACKLLKRRCTPNCLFAPYFRSDEPKKFAKVHKVFGASNVSKILVEVPEEQREDTVNS LAYEAEARLRDPVYGCIGAIAMLQRKMVELQFDLAVARARLARYAANSATIINDRCDGMPITFSEVPVCG GLIDSFNQNSMEWCPDGSMNDLSQFPFGF
		PeLBD23	P_edulia060015822.g	MASSSSSQPTGPCAACKFLRRKCQPECVFAPYFPPDQPQKFANVHKVFGASNVTKLLNELHPAQREDAVN SLAYEADMRLRDPVYGCVGVISLLQHQLRQLQMDLSCAKSELSKYQSLGITGHAGIIAAAAAAATASTHN HHHHPQSLGINLIGAGSGGGREHHYHHHQFFPREQQQMIRGFDAANNYDAGLLAMNVSASIGQLSQFQQP RAAAGDDRRTIDPS
		PeLBD18	P_edulia030009282.g	MASSSSYSNSPCAACKFLRRKCMPGCIFAPYFPPEEPQKFANVHKIFGASNVSKLLNEVLPHQREDAVNS LAYEAEARIKDPVYGCVGAISVLQRQVIRLQKELEATNADLIRYACNEIPTTVPQSETKMGHHGGGPYDD SSAGSYYHSSWNNDPCGDTYERDASF
		PeLBD2	P_edulia010000500.g	MLFCLLLYNCVAEFASSLLPIFLSPVNNKTMASSSSYNSPCAACKFLRRKCMPGCIFAPYFPPEEPQKFA NVHKIFGASNVTKLLNELLPHQREDAVNSLAYEAEARVRDPVYGCVGAISFLQKQVQRLQKELDAANADL IRFACNEIPTTLPAPPPGATSVQPMGPHQRQVEFNRRMRDEGGFYQYPAGLSFPYTLPWNDNPSGDASEG GGEGNM
		PeLBD3	P_edulia010001973.g	MSIFSSISMASSSSYNSPCAACKFLRRKCTPDCIFAPYFPPEEPQKFASVHKIFGASNVSKLLHELLPHQ REDAVNSLAYEAEARIRDPVYGCVGAISFLQLQVQRLQEELDAANADLIRVACNEIPTTNTFQTMAPPRP MQVDFHRRVGNEGGYYQSPGLSLPCSTLHWNDNHSGDATEGGSGEGNM
		PeLBD4	P_edulia010002080.g	MSIFSSITMASSSSYNSPCAACKFLRRKCTPDCIFAPYFPPEEPQKFASVHKIFGASNVSKLLHELLPHQ REDAVNSLAYEAEARIRDPVYGCVGAISFLQLQVQRLQEELDAANADLIRVACNEIPTTNTFQTMALPRP MQVDFHRRVGNEGGYYQSPGLSLPCSTLHWNDNHSGDATEGGSGEGNM
	A.thaliana(10)	AtLOB	AT5G63090.1	MASSSNSYNSPCAACKFLRRKCMPGCIFAPYFPPEEPHKFANVHKIFGASNVTKLLNELL PHQREDAVNSLAYEAEARVRDPVYGCVGAISYLQRQVHRLQKELDAANADLAHYGLSTSA AGAPGNVVDLVFQPQPLPSQQLPPLNPVYRLSGASPVMNQMPRGTGGSYGTFLPWNNGHD QQGGNM
		AtLBD6	AT1G65620.1	MASSSTNSPCAACKFLRRKCQPECVFAPYFPPDQPQKFANVHKVFGASNVTKLLNELHPS QREDAVNSLAYEADMRLRDPVYGCVGVISLLQHQLRQLQIDLSCAKSELSKYQSLGILAA THQSLGINLLAGAADGTATAVRDHYHHHQFFPREQMFGGLDVPAGNNYDGGILAIGQITQ FQQPRAAAGDDGRRTVDPS
		AtLBD10	AT2G23660.1	MASTPCAACKLLRRKCTQECVFAPYFPPTNPQKFIFVHRVFGASNVTKILNDLPPDQRED TVNSLFYEAEARIRDPIYGCVGLISFLQQYLKKIQQDLLTAKEELVGYLGPDAVIPPPYL PPIGNNPPPNFMMSMEGMPPGVIPQGEPLMIREPNMSQQHHHQQPQDEQLQFIASDAQRM AAMMLERGDQQGMFNGYGIDNNGSVTATGFNQMDVNDQGAGGSLSGPSLALGSFGDAYQM GQETEHGHINHDQLQTQLMLQPPLQEGQEQTEEGQFLMQPMGQENLHDEEEEEELEPPVK WRMSENKEASF
		AtLBD21	AT3G11090.1	MRGHEPRSSSSCAACKLLKRRCTPTCIFAPYFRSSDLITFAKVHKVFGASNVSKLLGEVP EEQRQETVNSLAYEAEVRLKDPVYGCIGAIASLQKKMLELQHDLAVARTRLLAHSGVNNS QVSPLDDSPELAAFLDLVPYSDLMLLDGSTNLDAYLYDLGQPPFV
		AtLBD25	AT3G27650.1	MPKRETKKIKPSQEVIKEGPFLVAIHLKGIYMSNYTNSPCAACKFLRRKCTSDCVFAPYF PPEEPTKFANVHRIFGASNVSKILHEVAPHQREDAVNSLAYEAEARLKDPVYGCVGAISV LQRQVLRLQRELEETNADLMRYAGCLGGETTSAYGGRRG
		AtLBD26	AT3G27940.1	MNANPCEVCRFQNKQCVNNCMFALLFPSSDLEKFDVVNRIFGLETLTFYLKDLSPMERID TTRTLYYEAKPCFLNPPKNPSKFLEALLNYPYQKAEEVSKTKKLLASYSRPCVVLALPAP KYTQSKSKPSVLRKRKRKTKSSDESAIRVVEDS
		AtLBD28	AT3G50510.1	MMFHQMDKISTPCAACKHLRRKCTEDCVFAPYFPSTKLDNYEAVHKVFGASHVATLINSL HPCQREFAMDTLAWEAQVQANDPVNGCLGIIYNLLSQIKDLEEQLAIVKNELASYCIVPT FVPPPSMTNLEMHNNPMMIPEHTPNNGGCLTGQQLYNEAQRFASTQSAQMQETQMQHDEE SYRDKSSYQKFGPCFNLH
		AtLBD32	AT4G22700.1	MASNRCAVCKILNETCAPMCIYAPHFPSNDASFKVIIQIFGAVNVCNILDNLEFPEQREI AANCLRYAAEARIRNPISGCHDMILQYKNILNNVEQDIESAVNELGTYVGHDQVPKFYDL PMPDDFLMTPVSLDSFIAKIKSLNEVQKNQLMQLPTAADNAPMIMNSIFGKMEDKNLKDG HRADGASTSAGK
		AtLBD35	AT5G35900.1	MNSTCCSACKVMKCDCAPNCIFAPHFPLTNLETFERLHRIFGAGNVFKILANLDPIQRET AVNALCYEAEALERDPIFGCVGIFNHYKNQLQNLDEQINSAKNELAAIIGLDNVPQYSSI PMPADFLTNKFSLHPYIEKMEGLDEVQKKELMQLPPVDAQVIVNEMFRKRGNIKICGGHG DACASTSGGTSATQKTLPFPQNHNQP
		AtLBD36	AT5G66870.1	MASSSSPCAACKFLRRKCTQECVFAPYFPPDQPQKFAFVHKVFGASNVAKLLNELASNQR EDAVNSLFYEAEARLRDPVYGCVGLISILQHRLKQVNHDLENAKKELATYVGPQAMLPIL QPHFMSLPPQPQRPSSSSASVLTQHHHNLLPMMAIPTGQLYHQQQQQIFEAQQLAAVARE QQNEMFRAYGGGGGSSSPHHQNQAQAEILRFNNGFDSVPAGSVTVTGFNQLSSGGTAVTG MSLGGNFVDSPSTNNNYHTDQQLHHHHQPQQHHEAQLFIPSQSSQPLPLQTQETQTQTQP NSESEEGRRNVIG
	O.sativa(4)	OsLBD2	LOC_Os01g07480.1	MASSSSTSNSAISSVVASAVATTTPGAGSPCAACKFLRRKCLPGCVFAPYFPPEEPQKFA NVHKVFGASNVTKLLNELLPHQREDAVSSLAYEAEARVKDPVYGCVGAISVLQRQVHRLQ KELDTAHAELLRYACGEVGIPTALPVTAAPRLAAAMPAPGQLAAAVSAGMYGGGRRLGVI DGGGIAPPSPHTAGCYYARNNNAGSIGADVAPVLPYASVANWTVNAISTTTTNSGSESIG MDHKEGGDSSM
		OsLBD13	LOC_Os01g66590.1	MASSSASSVPAPSGSVITIASASASAAANTAACGTGSPCAACKFLRRKCQPDCVFAPYFP PDNPQKFVHVHRVFGASNVTKLLNELHPYQREDAVNSLAYEADMRLRDPVYGCVAIISIL QRNLRQLQQDLARAKFELSKYQQAAAAAAAASASTGTNNGPHSMAEFIGNAVPNGAQSFI NVGHSAALASVGGAAACFGQEQQFSAVHMLSRSYEGEPIARLGGNGGYEFGYSTSMAGGG HMSGLGALGGAPFLKSGIAGSDERQGAGQ
		OsLBD22	LOC_Os03g41600.1	MSSSSSPCAACKLLRRKCTQGCVFAPYFPPDQPAKFANVHKVFGASNVTKLLNDLQPEQR EDAVNSLAYEAEARLRDPVYGCVAYISILQLRIKQVRDQIVDARKELAAYIGPTAFAPVV AAAAPHTHYLPPADYHHQQLQAQGGGGGAGMGAAGYAHQVVQHQMAGLQVQNPHPHPHPH HHHHHQQMVNAQHMALVEVARDQDMLRARQAGHANAGATVAVEAPGSSSLNADTFDGGPF LLRQQPPSSVQTEPAMALPYHMEPSPPQPSSGHSHDEVSQQQHHHHHHRHHHTDGSDEGS GGAAPPG
		OsLBD28	LOC_Os05g34450.1	MAASSSASSLPLSSGSVITVSSSPAVGASSGGGGGTGSPCAACKFLRRKCQPDCVFAPYF PPDNPQKFVHVHRVFGASNVTKLLNELHPYQREDAVNSLAYEADMRLRDPVYGCVGVISV LQHQLRQLQQDLSRARFELSKYQAAVAVSSSNGQAAAAAAMVDHFIGSAVQPNCTQNFIS GGGVAAAAIGIGGGAGGGFVNDHHQFSAVQMLARSYDGESAVARLGGAVNVSGGGGYEFG YSSAMGGAGGPMSGLGPLGGGTFLKPGTAGGGDRPTAAQ
Class Id	P. edulis(4)	PeLBD17	P_edulia030009145.g	MLLKLFHVTIISTTVRYVYLFNHKQPRSAPVADGLFIESWLRIVITIITIKGGAQHVDDITRQAHTTLMT LKGGAHQACAVCKYQRRRCTKECLLAPYFPGDQQKVFQNAHRLFGVKNITNILKRVPENLREEAMQSIKY QSDMRARFPAHGCLGIVHQLQLQLQWAMEELQFISELLAMFRNNQTSQLVSTQQQHQHHFDKSARPPSYF PQPPVSSLDDNLGGARGYPENNYRDSMMSVIDIKNQSRSFMRSIQREVQDYYDENDSSPFDAATDDSQSD KDPKESWKSCRDSLRKAETASDPSWKEEPLWKASVHPPGFTRDNELSRNFCLRYGMV
		PeLBD28	P_edulia070018138.g	MLVAEEDVGGNISSKRPACAACRFQRRRCTAECLLGPFFPADRQEEFRNVHRLFGVRNMINIVKRVPAEK IADTVNSIIYEANARDINPVQGCVPWIHILRHRINRLEAELDHVLRQIELCKKAITEARVEDELGKGNAN RCFDQYIGKSNDSISLKENHTEICDDMFSFLWEDKSVDL
		PeLBD27	P_edulia070018122.g	MLVAEEDVGGNISSKRPACAACRYQRRRCTAECLLGPFFPADRQEEFRNVHRLFGVRNMINIVKRVPAEK IADTVNSIIYEANARDINPVQGCVPWIHILRHRINRLEAELDHVLRQIELCKKAITEARVEDELGKGNAN RCFDQYIGKSNDSISLKENHTEICDDMFSFLWEDKSVDL
		PeLBD29	P_edulia070018148.g	MLVAEEDVGGNISSKRPACAACRYQRRRCTAECLLGPFFPADRQEEFRNVHRLFGVRNMINIVKRVPAEK IADTVNSIIYEANARDINPVQGCVPWIHILRHRINRLEAELDHVLRQIELCKKAITEARVEDELGKGNAN RCFDQYIGKSNDSISLKENHTEICDDMFSFLWEDKSVDL
	A.thaliana(8)	AtLBD2	AT1G06280.1	MMQRNSNNTSITSNISNNSSSHQACASCKHQRKKCNNECILSPYFPARKTKEFQAVHKVF GVSNVQKMVRTVREEDRTKLSDSLTWEALWRQKDPVLGSYGEYRRICEELKLYKSLVHNQ PLIGWDNNQRVFNNNSNNKNGLAMTNSSGSGGFSVNNNGVGVNREIVNGGYASRNVQGGW ENLKHDQRQQCYAVINNGFKQHYLPL
		AtLBD5	AT1G36000.1	MEPLGNRRPCSVCITKNRNCPRFCEYAEYFPYELQSQYESANELFGTPNIITMMQHAPEE KKQMLATSIIMEGNAWTEDPISGGFGMIQKLMWKIMLHKAYLRELQEKIKEEKEKKPASS LY
		AtLBD7	AT1G65620.1	MSLSTFSGGSTTACAACKHQRKKCKKNCILARYFPQDGTNKFLNAHKLFGVSNITKMLKR IEESQRDIAMENLIYHANARALDPVGGVYRTICDLKCKIEFVQTELNLTRQQIDMCRSLA QEQHRQRQNLPYRCNSFESLLQQDGDEYVNVDGLDHQNMQQQQEMQQQQQNPSNYDMFLE MPEQTSKVKLEEEKISDQRKNNLMRQILMSSAII
		AtLBD8	AT2G19510.1	MEPLGDRRPCCVCITKNRNCPRFCEYAEYFPYELRSHYESTNELFGTPKIIKMMRHAPEE KKQMLATSIIMEGNAWTNDPVSGGFGMVQKIMWKIMLHKAYLHELEEKIKEEKEKIELHL
		AtLBD9	AT2G19820.1	MDVSRVNVKRAPCALCTTKNKRCPKKCDFAPYFPAERKGEYENAHKLFGTSNIIKMMRFA SKDKQRDMLASSILMEGDAWKKDPARGGFGMIQKLKWQIELRKIYLNELKEKIKVEKEKT ELRL
		AtLBD22	AT3G13850.1	MPSGKPSSVFPLHPKPTPLKPSSSTSSSNNNSTNQACAACKYQRRKCAPDCLLAPYFPHD RHRQFLNAHKLFGVSNITKIIKSLTPPEKDAAMHTIMFQSDARANDPVDGCYGIIKKLQY QIEYTRNELEIVLQQLAMFRDRAHQHHHQEPHIQMQEQEDLSSFSSSCDLNNNNSIPYNY PLNHIQEPNQQQYCSSGNNFSGLQEDMWCLQLQDSSTIVNMKAGFIDECEDVKPVEEVSS ERHEFEPHEAFVEQRKLDLPSAQYIISS
		AtLBD27	AT3G47870.1	MSNTKHIHKGLQERLLDLLLIALIVYMTLKGGTSGACAACKYQRRRCAADCPLAPYFPAE QPKLFQNVHRLFGVRSIVKILEKLDETQKPEAMKSIIFQSYVRDRSPVHGCLGVTQQLQY MIWFAEEELKAVNSQLQLYRSQPQNGQNQNQNHNHNQMIHELGSDHNKQQEDVTSQQLDL GMGLNVNNNQSNVVTPFFSSLLPVSETQQPQMSYTYSCSEVNNNGYSPPAYNTDSGKEIL TNNNNVWGDQNRFLYNNNNGGGYSNQNESCHEMKSNGVMAIQSQLVNLQMVSNHQRVEEE EADHEYDELHQFLDIIDDRQSFGDSKEA
		AtLBD34	AT5G15060.1	MTLQGSSGVNNGGYVNQCAACRHQRRRCTPDCFFRPYFPAERHQEFQNFHRLHSNTRLQK KLKELGLSPEEQREAMSSIIYESNIRSQFPGPSVAVTNTFSIFEPKSHSSPLNYVAPVIK SPPLSSIPPPPASLIPPLTTS
	O.sativa(10)	OsLBD3	LOC_Os01g14030.1	MTGGGSGGAGACAVCKHQRRKCEPNCELAAYFPANRMNDFRALHLVFGVANLTKLIKANA TEAARRRAAETLTWEARWRERDPSEGCYREVSCLRRDNAALRAENAALRRQADQCACCAG AAGVRHASSPTTLQHQLLLVSAYNGATAARPGNVVPHNATVVPGGFVAAAAGVRGANGNG AMSSVRPPPHHVQAPATQTVTGFVAHAQDDRYRAVSVCPPAANAAAVPRSGAAVRGQGDY RDKISDAAR
		OsLBD5	LOC_Os01g39040.1	MADPSRSTSSGAAKKPSPRNPRCAACKFLRRACSPEECRLAPHFPASQPERLQSVERVFG MRKVLELAHKAGPEYLDDILSSIVYEAEAWGRDPVWGPTGVVGALELEIGTARADLAVLQ GQDQDQPPAVATLPEPELVVHPPTMAQDESKPSSTTSSSSGTTTTTTKKKNKPRCAACRY LSRSCWPECLLAPYFPAGQPPAQFGNVHRLFRLNNVLRMMEETRREERDDLMAAIVYEAD AWARDPRYGVAGVVRSLTNELARVRLDEIAFHLLGTDETYDGYKEEDALAVDPVSGAQAG IGVLGGSGADLQENTGILLGADEPGPGELAVDPIKDVFDIDRLLAVDDDLSSGTQP
		OsLBD6	LOC_Os01g39070.1	MADPTPPPPCAACAHQGRPSCPAGCPLAPYFPADRPERFEYANLLYGVDGILRRLEAAGP DPGTRRATMASIVFVSDARAADPVHGAYGVIRNLQQELASVKAEIAAIRQKQQQAQPPPP PEDGH
		OsLBD7	LOC_Os01g39150.1	MGDEEAGPSSSGHSSPTSNTSTTPPPQPPPPPPPPPHPQACAACKHQRRRCTPECRLARY FPANQPARFRNAHRLFGIKNILRVMASASEELRDDAMKSVVYESDAWVIDPLGGAAGIVK GLSQELARLKAELDAVKGLIELHRRAAAQQQQQPPVAVASNGGFLPSPPPPPQGQQQLLF LPPPPPTMMLQDGHCDDETVEDDYLVDPPAVDAAAATSTAPERHGDGHAPPANVKEEGNV DHTSSISFRDR
		OsLBD8	LOC_Os01g39160.1	MAQPWRPFVADISPVAVADDDDPPAACAACAHLGRACPTGCPLARCFPAAGDQPADGRLF RNAFRLFGVGNVVGFLLAAGGDPGKRRDAAVSVAYEADARADDPVRGAHGVVMDLERELD CLKAELATAQSALARHRQYAQPPPPPPDALDRARALNYFCHGCCGDVDGAA
		OsLBD9	LOC_Os01g39180.1	MAISPAATASTPRWSSSSTISACPSQAAMCITVLDPSSEISNHTSTAAQSPPKSGRRGGF DIGDNGGRSVPCAQVISTAAASVPAAAAEAAMRHLQGAKDGVLAGVPARVILHGDEKVRL LNAQRLFGTRNIRRFVQATLPEKRDDLMSSIKYEAQVWARNPQSGATGVMWHLERKVERE LAKLSKLRQKLEMCKNLAAKKSILEAKGVGVRQVTFKEQEQERQYQACPARISAWTLRLF VHRSACEIPISQMESHIACMQFFGRAFMAFVGQIQEEAINHEAEDAHYDFFPLQPHLVLD SPRNPHPLGRPPLTRSHNVHG
		OsLBD10	LOC_Os01g39220.1	MADPPPPHHPPCAACAHQGRPSCPAGCPLAPYFPADRPERFEYANLLFGVDGILRRLEAA GPDTVTRLATMASIVFVSDARAADPVHGAYGVIRNLQQELASVKAEIAAIRQKQQQAQQP PPALEDPPPPPVIFFSSPL
		OsLBD30	LOC_Os08g06659.1	MAEPPPSPTTTTTQQACAACAHHGASSCPPNCAPPPPPADKPKRFWYARLMFGMERILGF SEAEKQGIRPNGSTVISMAAVVYLADARVEDPILGAYGRILKLQQQLDRLKAERARQHHP ATSSPAPADDVALQPEPFHQPPAQPSTPPALAIPDEEEEEDNDDDEDEDEEEGQEDGEGH APADDDVPCAKRRKHN
		OsLBD31	LOC_Os08g31080.1	MTSTTTITTTNTTTTTTNNNNNPVSTTTTTTASHQRQSLPVAARPPHSSGSGSGSGGSHR GASGGGSGGGGGGGGGGGGGGGGTNQACAACKYQRRKCNPDCPMAPYFPADQQRRFLNAH RLFGVSNILKTLRHLKPELCDDAMRTLIYQAEMRAHDPVGGCCRVICDLERQLELDTAEL NTVLHHLAMCRQAAAAGASGSVAAALPAGVLDDACADLDVTSSNQPLLLSAEHEVVDALY ANQEADAAILHADGHHNQDESQREHHHGQPQQLYDYFYYDSTAGDDVSSKPHLDINVDGM QHFDFDTNYDAEHKVELTSDHQMPVGVDEHNQIDDKGFEIKSGPSLVDVFDLRQEEEQVQ TVDVNTDIEVKEMVDMNADIDVKTMVDENSNID…
		OsLBD33	LOC_Os09g19950.1	MTASSSTTNSSSSVSTADTSSSNPPPQHALHRQHIASSSASSGGGGAAAPLPPRAPPRVG GGGGGGVGQSQACAACKYQRRKCNADCPLARYFPADEQRRFLNAHHLFGVSKIQKTLRDT PPELHADAMQALTFEANARASDPVGGAARVVVELCRQYEMLHAELAAVQHHLKLCRQQHA AAAAAAANDPLVANVDPLADPAAEMLFAGAVVPNQNDDAMVDAFYADQQTAGDGDQEQYL VKDEALAAQPPPQQPYEYLNYGTAGDEGSSHAWYTGNGGDADASPPMGLSDQLQQCQIGA APPFDVKPELPATMEHGGSVFVEQPEQKILPAAGSSSSAAAHCQLELGCSSNAWKVGTHV IN
Class Ie	P. edulis(5)	PeLBD10	P_edulia010005184.g	MASSGSGSGTGSPCGACKFLRRKCASDCIFAPYFCSEQGPARFAAIHKVFGASNVSKLLLHVPVADRCEA VVTIAYEAQARIRDPVYGCVAHIFALQQQVACLQAQLMQVKAQLAQNLVDPSRNIDNIQCQGNISGVPSY PAYPTYISPISPQSSLESVDHNTDAIIRDLQSREEFAFPAYSKKRPYNGDLSELQALALRMMRN
		PeLBD22	P_edulia050012869.g	MTGQGSSSCGACKFLRRRCTSECVFAPYFCHDEAATHFAAVHKVFGASNVSKLLLKLPEHNRSEAARSIS FEALARMGDPVYGCVAHIFALQEQIASLQEEIELIGNQLANLTFGVPGLGSSEISIASHANYDIQFSSEE YYVDPECYQNYELATTLVNQSGYTAGSQDFDSQMNLPPSFAWEDQNPALYPYPNPAERLLEGVNDDVLTY CSWLDMETAQSTGIIPASGNIFTSC
		PeLBD11	P_edulia010005391.g	MSATSNPINSTGPCGACKFLRRKCVPGCIFAPYFDSEQGAAHFAAVHKVFGASNVSKLLLHIPVHKRLDA VVTICYEAQARLRDPVYGCVAHIFTLQQQVVNLQAELSYLQAHIATLELPSPPPPPPPPPQTLATPSHLS IGDLPSAASSMPTTYDLSSLFDPMSQSSWTMQQQRQVDPRQFGGSSGSLASGSGELQALARELLQRHGSP PSGSGPCCEALSSPSISR
		PeLBD8	P_edulia010003878.g	MSNGGGPCGACKFLRRKCVRGCIFAPYFDSEQGTVHFAAVHRVFGASNASKLLQLIPAHRRRDAVVTLCY EALARVRDPVYGCVGHIFTLQRQVVSLQAELAFVKARLETLQSLPTVATRSDEPAKASPPSPKLMSMHSD QLQVLQQQLAPKLTSNVSYDEEFDGGDVQAIAREFVSRYLLGVRTKPTLPP
		PeLBD12	P_edulia010005394.g	MSGASNGGGPCGACKFLRRKCVKGCIFAPYFDADHGTTHFAAVHKVFGASNASKLLQRIPAHRRLDAVVT LCYEALSRVRDPVYGCVGHIFTLQQQRSEVVLAGMAKPVVNLQAELAFVQARLATLQRLPPLPVSSDHQP TGIPSRASLPPPSELASNSDLLAHLDQLQRQQLAPEPTCNIPVGDEPYDGDLQTLAREFVSWYLPGVRTK PPRSP
	A.thaliana(10)	AtLBD14	AT2G31310.1	MGGLGSPCGGCKFLRRKCVEGCVFAPYFCYEEGSSNFAAIHKVFGASNFSKLISHLPDHD RCDAVRTISYEAHSRLHDPIYGCVSQIFSLQQQVVSLQAQVVLLREEASRRFPQDDPGCN MKQQEKVLAQQMPQDLHNWFHQGILDSDFDPMSGTTRDNERSMDHNESPCSSNESLNYYQ EVNFPWSV
		AtLBD16	AT2G42430.1	MASSGNGTTAGTGSPCGACKFLRRKCASDCIFAPYFSSEQGAARFAAIHKVFGASNVSKL LLNVPIHDRCEAVVTIAYEAQARLHDPVYGCVSHIFALQQQVAFLQSQVMQMKAQIAGHQ TSAAGDLRHSSESTNQFMTWQQTSVSPIGSAYSTPYNHHQPYYGHVNPNNPVSPQSSLEE SFSNTSSDVTTTANVRETHHQTGGGVYGHDGIGFHEGYPNKKRSVSYCSSDLGELQALAL RMMKN
		AtLBD17	AT2G42440.1	MTGSGSPCGACKFLRRRCVKGCVFAPYFCHEQGASHFAAIHQVFGASNASKLLSHLPMED RREAATTIYYEAQARRQDPIYGCVSHIFSLQQQVVNLQTQLEILKQQATQSMMAIDSPSI ENPNYYQDTKPQYLQESHDLHHHHLTTSNCQTEQNSDLKNIMTSCYHQMEIETTPFTGAG GDTMAGSYYYNSSSGCSEELKSVSTNGEFSKYSELDQHLTNTFNQYRHGGNNLISESLGY ITYS
		AtLBD18	AT2G45420.1	MSGGGNTITAVGGGGGGCGGGGSSGGGGSSGGGGGGPCGACKFLRRKCVPGCIFAPYFDS EQGSAYFAAVHKVFGASNVSKLLLHIPVHRRSDAVVTICYEAQARIRDPIYGCVAHIFAL QQQVVNLQAEVSYLQAHLASLELPQPQTRPQPMPQPQPLFFTPPPPLAITDLPASVSPLP STYDLASIFDQTTSSSAWATQQRRFIDPRHQYGVSSSSSSVAVGLGGENSHDLQALAHEL LHRQGSPPPAATDHSPSRTMSR
		AtLBD19	AT2G45410.1	MMTGNLNGGGRGGEGPCGACKFLRRKCVKGCVFAPYFDAEQGTARFAAVHKVFGASNASK MLLRLPLHKRLDAVVTLCYEAMARIRDPVYGSVGHLFSLQHQVMNLQAELAHVQARLSTI QRFPLQSPQQMQPPSFDPAHNNEYAMEPSNLDSVWGEEHLLQDGTGDGDFQELASQFVSR YLPAVKLPACT
		AtLBD20	AT3G03760.1	MADQQRGHNTSDSRRKSLAGKRTSQQTPTSSLSSGGVSMAAATTGTGTASPCGACKFLRR KCVSGCIFAPHFGSDQGAARFAAVHKVFGASNVSKLLHHIPVNRRHDAVVTISYEAQARL SDPVYGCVSTILALQQQVASLQAELSVVQSQLINSRVAMANVMQQQTHHQQQQQQLVVMQ QPEYSNNSSASTTLAGAAMNSFTMTADAAAVSYDVMAPTNLEHSLQPMPPHQQRRGDYQH EDEEESGADFSVAVGSTAVASKVIFPAEDFHRR
		AtLBD29	AT3G58190.1	MTSSSSSSGSPCGACKFLRRKCAKGCVFAPYFCHEQGASHFAAIHKVFGASNASKLLSHL PISDRCEAAITISYEAQARLQDPIYGCVSHIFALQQQVVNLQAELEILKQQAAQSMIFAD SPTSENPNSYYGDTTKAPYHHDHQNIYHHHDQTHLVYQTGSSGTVQHGDATESSYHNETS SGMGEFSIYSDLEQHLNTFNQDHLKELQSANFGYISFS
		AtLBD30	AT4G00220.1	MSSSGNPSSSSGGGGGPCGACKFLRRKCVAGCIFAPYFDSEQGAAHFAAVHKVFGASNVS KLLHHVPEHKRPDAVVSICFEAQARLRDPIYGCVSHIVSLQQQVVSLQTELSYLQAHLAT LELPQPQPPQVPVSSSGSLQALSITDLPTISPSVYDLSSIFEPVMSSTWAMQQQPRPSDH LFGVPSSSNMGGGGELQALAREFIHGGQMPAQPSPGTSGSASSVIKRE
		AtLBD31	AT4G00210.1	MSGSTTGCGGPCGACKFLRRKCVADCVFAPYFDSVEGTSHFTAVHKVFGASNASKLLMMI PASRRLDAVVTLTYEALARLRDPVYGCVGHIFALQHQVMNLQAELAYVQTQLSTLQGLPP PNSQNNSRTEAASSSNVPLISSVDSKDNMSSSSSHIPCMSQQQEQEQPKEAIEVPTESVD LSTFFGLENPVDEDGDLNALAREFFTKYLTGGKYRPSSLI
		AtLBD33	AT5G06080.1	MASHGSSCGACKFLRRKCNRDCVFSPYFSYEQASSHFAAVHKVFGASNVSKHLLHLPQHQ RNIAAITISYEALSRMRDPVYGCVAHIFALHQQVVTLQEEIEFLGSQMKNFSYSNQNGSQ LNNIPEFVNQMTMATTNFVDESVLNNADGRNCYDGFFTNSEEMLVNHQWLQNMDYYY
	O.sativa(7)	OsLBD11	LOC_Os01g56530.1	MHAAQPPGSSKRRGAVERPASGAGLQAEEASSAGPGAPCGACKFLRRRCVPGCVFAPHFS GCGGSGVGAGVGGRGRERGAAEFAAVHRVFGASNVAKLLSRVPAALRREAARTVCYEAQA RIADPVYGSVGTILALQHQVSLLQGQLSVLESQLFNLRVALASAHPDTPPQHFVVLQPAH SAASTLNQVVVNYDDLPHAVDFMDAEPAALRGLESLQLSQPLQREEDEGHRDMNLFSDSV GQRQL
		OsLBD15	LOC_Os02g57490.1	MAGATAAGAAAAAAGTGAGSPCGACKFLRRRCVPECVFAPYFSSEQGAARFAAIHKVFGA SNASKLLSHLPVADRCEAVVTITYEAQARLRDPVYGCVAQIFALQQQVAILQAQLMQARA QLACGIQSSSHSPVSWPDSGSISALLRQDMARRPPGGALDDCFGGGGALLPELMAAGFKD DVAAVQMQQHCSKAVDAGELQYLAQAMMRSTSNYSQ
		OsLBD16	LOC_Os03g05500.1	MASSGVGGVPGSPCGACKFLRRKCAAECVFAPYFCAEDGAAQFAAIHKVFGASNAAKLLQ QVAPGDRSEVAATVTYEAQARLRDPVYGCVAHIFALQQQLATLQVQVAQAKTQVAQTLAA AGMLTAGNPLLQHQQQQQQAWQIEHESTMTSTQSSGCYSAPRSDGSTSLQDMYCFGEQEE GSYSR
		OsLBD17	LOC_Os03g05510.1	MTGFGSPCGACKFLRRKCVRGCVFAPYFCHEQGAAHFAAIHKVFGASNVSKLLAHLPLAD RPEAAVTISYEAQARLRDPIYGCVAHIFALQQQVMTLQAQLASLKAAAAQGIHHQDVGAT TKGGYMSAAATAADDQLGYGGYNQWCGSNGGGAPAASQPGAYSSNGGAGHGHDSITALLA AGSDYMQHSLYHAFEHSEGAGAVDDGHAAAAAFEAAAESSSCGMAASFAADESVWRSSSS GYQDCEDLQSVAYAYLNRS
		OsLBD18	LOC_Os03g14270.1	MSSGGGASSALGGGGGGGGSGGGGGGPSGGGGGGGGPCGACKFLRRKCVSGCIFAPYFDS EQGAAHFAAVHKVFGASNVSKLLLQIPAHKRPDAVVTICYEAQARLRDPVYGCVAHIFAL QQQVVNLQAELTYLQAHLATLELPSPPPLMPAPPQMPMPAPFSISDLPSSTSVPTTVDLS ALFDPPPQPQWASPLQQQQHHHHQHHHHQQQQHQLRQPSYATLARAPSGMTAAAESSGGG GGGGGGDLQALARELLDRHRSAVKLEQPPPPHSRS
		OsLBD32	LOC_Os08g44940.1	MTGLGSPCGACKFLRRKCVKGCVFAPYFCHEQGAAHFAAIHKVFGASNASKILMHLPVSD RCEAAVTMSYEAQARLRDPIYGCVAHIFSLQQQVVSLQAQLESLKAQATQGYGDGCSISS PQNDSCGNMLTSIVQDEQQFVGPTMASNSSVKNENHSYIANGHLAPMSAQSSQGFEAELC MAEYSNTNPCCSVQGNWYHDMEDLQSVAFAYLNQA
		OsLBD34	LOC_Os10g07510.1	MSSSVVVSASGSGSGGGGGGGGGGAGGGGGGGPCGACKFLRRKCVQGCIFAPYFDSEAGA AHFAAVHKVFGASNVSKLLQQIPAHRRLDAVVTICYEAQARLRDPVYGCVAHIFHLQHQV AGLQSELNYLQGHLSTMELPSPPPYVAGPTLAPPQPQPLMPMTAAANFNFSDLPSSSAAN IPVTADLSTLFDPLPAAQPQWGLYQQQQHHHQQLHHHPYDRMGDGSSSSRGGDDDGSDGG DLQALARELLDRHGRSSSSSKLEPPPHTQ
Class IIa	P. edulis(2)	PeLBD1	P_edulia010000163.g	MRLSCNGCRVLRKACGENCTIRPCLQWISGPESQAHATLFLAKFYGRAGLINLINAAPEHLRQAVFRSLL YEACGRIVNPVYGSVGLLGNGNWHLCHEAVEAVLRGEPIDLVPSSTELDIRHGDIRHITKDDNSVDSRRP CKVKTKAEFKRSAAKPKHKRTTVGFVEELDVTGSLSHDPLLGWLPSSGSVGAWDADSVSVETVEPSLAKP DDPADLSGVDLELTLGLK
		PeLBD33	P_eduliaContig60022431.g	MRMSCNGCRVLRKGCSENCNIRPCLQWIKNPESQANATVFLAKFYGRAGLMNLINGGPEHLRPAIFRSLL YEACGRIVNPIYGSVGLMWSGSWQLCQAAVEAVLKGAPITPINSEAAANGNGPPLKAYDIRHVSKDENSA ASSDPNRVKTRCRVRRVVKPKASKRRNGFGLAVDSQARSTSHESSLSHHHSEAAVVDGDSKGSDESMVSV ETAEASPLFPAEPEPGTPTKRHEGVHNTDTCPEMEGIGLELTLGFERVSPGHHVVPVKKRRVDACGSSDA GMTCKVGLGLEYPA
	A.thaliana(3)	AtLBD40	AT1G67100.1	MRMSCNGCRVLRKGCSENCSIRPCLQWIKSAESQANATVFLAKFYGRAGLMNLLNTGPDH LRPAIFRSLLYEACGRIVNPIYGSVGLLWSGNWHLCQAAVEAVMRGSPVTPIACDAAVTG QAPPFNNKLCDIRHVSSRDENVKRRSRGACKEERNVRSLSHESSLSHESPVSSEETTTEE PKTWIGLELTLGLEPLARGNHVVVPMKKRKLERCGTSEDEDTCKIELGLVCSE
		AtLBD41	AT3G02550.1	MRMSCNGCRVLRKGCSEDCSIRPCLAWIKSPEAQANATVFLAKFYGRAGLMNLINAGPNH LRPGIFRSLLHEACGRIVNPIYGSVGLLWSGNWQLCQDAVEAVMKGEPVKEIATDAATIG QGPPLKIYDIRHISKDDNSAAAATGSTDLKLAKTRRAKRVSTVAIQAESEGKSDEASHDS SLSHQSEIVAAHEGESKESESNVSEVLAFSPPAVKGSGEIKLDLTLRLEPVSRAYHVVPV KKRRIGVFGTCQKESTCKTELML
		AtLBD42	AT1G68510.1	MRISCNGCRVLRKGCNQDCTIRPCLQWIKSADSQANATLFLAKFYGRAGLLNLIESGPDH LRPAIFRSLLYEACGRIVNPVDGSVGLMWSGNWAQCQAAVDAVLNGLPITHTPLPSASAS HQIIPPHRTYDIRHVAKDPTTGGDSSENLATRVNANKSKTQTGRFKRESVNQLGECSHDM WQLPSSSATHGYGHFTLENVESRREAPFNQSSPNLGFDDQVDINEVGLELRLG
	O.sativa(2)	OsLBD1	LOC_Os01g03890.1	MRMSCNGCRVLRKGCSDNCAIRPCLQWIRSPDAQANATVFLAKFYGRAGLINLITAGPEH VRPAIFRSLLYEACGRMLNPVYGSVGLLWSGNWQLCQSAVESVLRGMPIAQPPPSATAVP PLPTCDIRHVGARRGDVHGAAAGPVADLHRLDISSRAKFKRPGGGAAAAHRSDHAAFELV FSKPAAAMAVDVIRQAQPLNWAPGALSHESASHDAAPPESEGHSNDTADTVDGSHVSQSE PEPRATSAATEVHDAGLDLTLGLPPPPPPVQKTEPADSDGGSQQQHDHRKEKPVELGLAI STKVAAQ
		OsLBD4	LOC_Os01g32770.1	MRMSCNGCRVLRKGCSEGCTIRPCLQWIKTPEAQANATVFLAKFYGRAGLLNLLAAGPDH LRPAVFRSLLYEACGRIVNPIYGSVGLLWSGQWQACQAAVEAVLKGDPVVQVSSEAAAAA QATPPLRAYDIRHVSKDAEADAAANLLRVARGGRTRFKRASSSSNSKHGAKLAGAAAAKR AASPSSSSPTHETEPEAVVVVGDHDDDHHHPALSHEVHEESAGSHDHDDDDHVDDGDNND MAIADVTPPRAGSEDTEVETGSHVSQAEQSPVPVEHEEGEEEEVGLELTLGFQPLVVRAS RRPSSAEARCDLSGLSAESSRIGLRLELPA
Class IIb	P. edulis(4)	PeLBD9	P_edulia010004119.g	MSCNGCRVLRKGCSETCILRSCLQWITASEAQGNATLFLAKFFGRSDLMSLISAVPESQRPALFQSLLFE ACGRTVNPVNGAVGLLWSGNWHVCQAAVETVLSGGTLRPLPGIVAGVLTSNFAKSSDTYNTWAQISMPFV NVNQAAADHLNLTLTPKIGGGRAGGRDKRGRDTKSFYTLDSETTSLDSRGSGNKKKLLNLFF
		PeLBD15	P_edulia030008474.g	MSCNGCRVLRKGCSETCILRPCLQWIESPESQGHATVFVAKFFGRAGLMSFISSVPEPQRPSLFQSLLFE ACGRTVNPVNGAVGLLWTGNWHVCQAAVETVLRGGTLHPMPELLETGGGSLSPASDEASEAEVTCTDIWK LQDPNRSPNFRSRFSSSRSKVSTKRKAVDEPILMIKPQNNDLDLRLTPSLSLKLCKPEARRPGTPSMNSE ESVTTNTTTCFESGSVDHQLADRKLLNLFV
		PeLBD13	P_edulia020007264.g	MSCNGCRVLRKGCREDCMLKQCLEWLDDAQAQANATVFVAKFYGRAGLMSSISSVSPSQRPSLFQSLLFE AVGRTVNPVSGAVGLLWTGNWHVCRTAVMTVLRGGTIESLPAFEGGASETEFDNVSEYCSFRPVDHGSTS EAETPPSLKRKRSRNDLTKRAAGDDHSMHRPPSEESEMTTFGSTSPSDGHGGSQGGERKLLRLFV
		PeLBD31	P_edulia080020165.g	MSCNGCRVLRKGCREDCMLRQCLEWLDDGQAQANATVFVAKFFGRAGLMSSISSVPRNQRPSLFQSLLFE AVGRTVNPVSGAVGLLWAGNWQVCQTAVMTVLRGGTVESPQEFEGGVAGPELGKISDYSSFSPRDPGISF GPKAPSLKRKTCDDALAQRSPANNDCNNNFRLMHRPRPATPSEESETSTYGSSSCSDDPGGLRGGERKLL RLFV
	A.thaliana(3)	AtLBD37	AT5G67420.1	MSCNGCRVLRKGCSENCILRPCIQWIETADAQGHATVFVAKFFGRAGLMSFISAVPDSQR PALFQSLLYEACGRTVNPVNGAIGMLWTGNWNICQAAVETVLRGGSLRPIPELLTHGGGF AGFPSPTSEEASEICTEMLNLQQNDSTDRNIYHHSRFSSSRSRSTMDSSSPTKRKRLSSE DQPSSELDLSLIPNFPIKQATPSSTRRRSVTPSMNSEDSGTTTTTTAFCDKGDVYGNGGG ETTKLLNLFV
		AtLBD38	AT3G49940.1	MSCNGCRVLRKGCSENCILRPCIQWIESPEAQGHATVFVAKFFGRAGLMSFISAVPESQC PALFQSLLYEACGRTVNPVNGAVGLLWTGNWNVCQAAVETVLRGGSLKPIPELLNGGGFA GFPSPTSDEASEICTEMLNLRKADDSGDRNIYHHCRFSSSRSRSRSTASPPKRKRLSSEQ QPSSELDLSLIPIYPIKTLPFKEDTPSMYSEESVTTVSFQNNNAGDRYVRCGGGGGGATT KLLNLFA
		AtLBD39	AT4G37540.1	MSCNGCRVLRKGCSETCILRPCLQWIESAESQGHATVFVAKFFGRAGLMSFISSVPELQR PALFQSLLFEACGRTVNPVNGAVGMLWTRNWHVCQAAVETVLRGGTLRPISDLLESPSLM ISCDESSEIWHQDVSRNQTHHCRFSTSRSTTEMKDSLVNRKRLKSDSDLDLQVNHGLTLT APAVPVPFLPPSSFCKVVKGDRPGSPSEESVTTSCWENGMRGDNKQKRNKGEKKLLNLFV
	O.sativa(3)	OsLBD20	LOC_Os03g33090.1	MSCNGCRVLRKGCSDGCVLRPCLQWIDAADAQGHATVFVAKFFGRAGLLSFISAVPEAQR PALFQSLLYEAAGRTINPVHGAVGLLWTGNWPLCQAAVETVLRGGAIGPLPELGGACGGA GGDLYGAAKRNGGWSTFSTAKRVRKAEVPEAPSCDLGLCLSPGSPPAVGERKPALRPGTP SMSSDESGTTTGGERDPVLLNLFV
		OsLBD21	LOC_Os03g41330.1	MSCNGCRVLRKGCSDACVLRPSIEWIDGAQPQANATVFVAKFFGRAGLVASLAAVPLHHR PALFRSLLYEACGRTINPVSGAIGLMWTGNWDLCQAAADAVLRGDSLRALSAVPAAFTDR DMAGLYGNVGAAAGTSSSSPDNDNSSASAAPRRKRPRNNGAGAGVGQQQLPHAVAAVLQS CELDLCLTPVSPPAVQLVGGGGGASDEHSTTTCEEASDGDGAGAPTLLNLFS
		OsLBD29	LOC_Os07g40000.1	MSCNGCRVLRKGCSEGCVLRPCLQWIDGAEAQGHATVFVAKFFGRAGLMSFLTAVPEPQR AAVFQSLLYEAAGRTINPVGGAVGLLSGGSWHLCQAAVDTVLRGGGIQPLPDQVDAAAAG GRDVFASTARRAMGGCSTFSTAKRSTTTTTTKNPGTPHDAAAAAPQPEPSCDLGLWLSPG SPPAPGDRRSGGRRADTPSMNSEGSVTTCGVVGDGEREPELLNLFV
The sequence alignment data
>PeLBD1
-----------------------------------------------------------------------------------MRLSCN-----------------GCRVLR--K-ACG-ENCTIRPCLQW---------------ISGPESQAHATLFLAKFYGRAGLINLINAA-P-EHL-RQA-----VFRSLLYEACGRIVNPVYGSVGLLGNGNWH------------LCHEAVEAVLRGEPI----DL-----VPS--------------------------------------------------------STELDIRHGDIRHITKDDNSVDS--------RRPCKVKTKAEFKRSAAK-------------------PKHKRTTVGFVEE…
>PeLBD2
-----------------------------------------------MLFCLLLYNCVAEFASSLLPIFLSPVNNKTMASSSSYNSPCA-----------------ACKFLR--R-KCM-PGCIFAPYFPP----------------EE-PQK---FANVHKIFGASNVTKLLNEL-L-PHQ-RED-----AVNSLAYEAEARVRDPVYGCVGAISFLQKQ------------VQRLQKELDAANADL--IRFA-----CN---------------------------------------------------------EIPTTLPAPPPGATSVQPMGPHQ--------RQVEFNRRMRDEGGFYQY--------------------------------…
>PeLBD3
---------------------------------------------------------------------MSIFSSISMASSSSYNSPCA-----------------ACKFLR--R-KCT-PDCIFAPYFPP----------------EE-PQK---FASVHKIFGASNVSKLLHEL-L-PHQ-RED-----AVNSLAYEAEARIRDPVYGCVGAISFLQLQ------------VQRLQEELDAANADL--IRVA------------------------------------------------------------------CNEIPTTNTFQTMAPPRPMQV--------DFHRRVGNEGGYYQSPGL--------------------------------…
>PeLBD4
---------------------------------------------------------------------MSIFSSITMASSSSYNSPCA-----------------ACKFLR--R-KCT-PDCIFAPYFPP----------------EE-PQK---FASVHKIFGASNVSKLLHEL-L-PHQ-RED-----AVNSLAYEAEARIRDPVYGCVGAISFLQLQ------------VQRLQEELDAANADL--IRVA------------------------------------------------------------------CNEIPTTNTFQTMALPRPMQV--------DFHRRVGNEGGYYQSPGL--------------------------------…
>PeLBD5
----------------------------------------------------------------------------------MVISPCA-----------------ACKILR--R-RCA-DKCVLAPYFPP----------------TE-PAK---FTIAHRVFGASNIIKLLQEL-P-ESQ-RAD-----AVSSMVYEASARIRDPVYGCAGAICQLQKQ------------VIELQAQLAKAQADL--VNMQ----------------------------------------------------------------CQQTNLVALFCMEMSQSPQQSSQ--------QSIDDFISTPQSYQSNNC--------------------------------…
>PeLBD6
----------------------------------------------MSRDRERYEEIGKKLKTETDASQMGRRHMLAPPRTLNTITPCA-----------------ACKLLR--R-RCA-EECPFSPYFSP----------------HE-PQK---FAAVHKVFGASNVSKMLMEI-P-ESQ-RAD-----AANSLVYEANLRLRDPVYGSMGAISTLQQQ------------IQALQGELSVVRAEI--LKYK-----Y----------------------------------------------------------KEATSNIISSSTHASIVPTGAAR----------------NNAAAFSSIS--------------------------------…
>PeLBD7
----------------------------------------------MSRDRERYEEIGKKLKTETDASQMGRRHMLAPPRTLNTITPCA-----------------ACKLLR--R-RCA-EECPFSPYFSP----------------QE-PQK---FAAVHKVFGASNVSKMLMVS-P-------------TTPTL-----------------------------------------------------------------------------------------------------------------------------------------------------------------------------------------------------------…
>PeLBD8
--------------------------------------------------------------------------------MSNGGGPCG-----------------ACKFLR--R-KCV-RGCIFAPYFDS----------------EQGTVH---FAAVHRVFGASNASKLLQLI-P-AHR-RRD-----AVVTLCYEALARVRDPVYGCVGHIFTLQRQ------------VVSLQAELAFVKARL--ETLQ----------------------------------------------------------------SLPTVATRSDEPAKASPPSPKLM--------SMHSDQLQVLQQQLAPKL--------------------------------…
>PeLBD9
-------------------------------------------------------------------------------------MSCN-----------------GCRVLR--K-GCS-ETCILRSCLQW---------------ITASEAQGNATLFLAKFFGRSDLMSLISAV-P-ESQ-RPA-----LFQSLLFEACGRTVNPVNGAVGLLWSGNWH------------VCQAAVETVLSGGTL--RPLP----------------------------------------------------------------GIVAGVLTSNFAKSSDTYNTWAQ--------ISMPFVNVNQAAADHLNL--------------------------------…
>PeLBD10
--------------------------------------------------------------------------MASSGSGSGTGSPCG-----------------ACKFLR--R-KCA-SDCIFAPYFCS----------------EQGPAR---FAAIHKVFGASNVSKLLLHV-P-VAD-RCE-----AVVTIAYEAQARIRDPVYGCVAHIFALQQQ------------VACLQAQLMQVKAQL--AQNL-----VDPSR------------------------------------------------------NIDNIQCQGNISGVPSYPAYPTY--------ISPISPQSSLESVDHNTD----------------------------AIIR…
>PeLBD11
--------------------------------------------------------------------------MSATSNPINSTGPCG-----------------ACKFLR--R-KCV-PGCIFAPYFDS----------------EQGAAH---FAAVHKVFGASNVSKLLLHI-P-VHK-RLD-----AVVTICYEAQARLRDPVYGCVAHIFTLQQQ------------VVNLQAELSYLQAHI--ATLE----------------------------------------------------------------LPSPPPPPPPPPQTLATPSHLSI-------GDLPSAASSMPTTYDLSSL--------------------------FDPMSQ…
>PeLBD12
-----------------------------------------------------------------------------MSGASNGGGPCG-----------------ACKFLR--R-KCV-KGCIFAPYFDA----------------DHGTTH---FAAVHKVFGASNASKLLQRI-P-AHR-RLD-----AVVTLCYEALSRVRDPVYGCVGHIFTLQQQRSEVVLAGMAKPVVNLQAELAFVQARL--ATLQ----------------------------------------------------------------RLPPLPVSSDHQPTGIPSRASLP--------PPSELASNSDLLAHLDQL-----------------------------QRQ…
>PeLBD13
-------------------------------------------------------------------------------------MSCN-----------------GCRVLR--K-GCR-EDCMLKQCLEW---------------LDDAQAQANATVFVAKFYGRAGLMSSISSV-S-PSQ-RPS-----LFQSLLFEAVGRTVNPVSGAVGLLWTGNWH------------VCRTAVMTVLRGGTI--ESLP----------------------------------------------------------------AFEGGASETEFDNVSEYCS------------FRPVDHGSTSEAETPPSL--------------------------------…
>PeLBD14
---------------------------------------------MSRDRDRFEEIGKKLKRESDAYQMGRRHMLAPPAGMLNTVTPCA-----------------ACKLLR--R-RCA-EECPFSPYFSP----------------HE-PQK---FAAVHKVFGASNVSKMLMEV-S-ESQ-RAD-----AANSLVYEANLRLRDPVYGSMGAISALQQQ------------IQTLQAELSAVRAEI--LKYK----------------------------------------------------------------YKEATTPENFVYGRAMGRRQFTV--------KKALVFGSLNSDREEPAA--------------------------------…
>PeLBD15
-------------------------------------------------------------------------------------MSCN-----------------GCRVLR--K-GCS-ETCILRPCLQW---------------IESPESQGHATVFVAKFFGRAGLMSFISSV-P-EPQ-RPS-----LFQSLLFEACGRTVNPVNGAVGLLWTGNWH------------VCQAAVETVLRGGTL--HPMP-------------------------------------------------------------ELLETGGGSLSPASDEASEAEVTCTDIWKLQDPNRSPNFRSRFSSSRSKVST--------------------KRKAVDEPILMI…
>PeLBD16
--------------------------------------------------------------------------MKENGRKAGAVSPCA-----------------ACKLLR--R-RCT-RDCVFAPYFPA----------------DE-PHK---FASVHKVFGASNVNKMLQDL-P-EHQ-RCD-----AVSSMVYEANARVRDPVYGCVGAISSLQQQ------------IDALQTQLAVAQAEV--VHMR----------------------------------------------------------------MRQYTPSVSNPGTIDMGADQANT--------GEADDLHYLTRRSEAMII--------------------------------…
>PeLBD17
---------MLLKLFHVTIISTTVRYVYLFNHKQPRSAPVADGLFIESWLRIVITIITIKGGAQHVDDITRQAHTTLMTLKGGAHQACA-----------------VCKYQR--R-RCT-KECLLAPYFPG----------------DQ-QKV---FQNAHRLFGVKNITNILKRV-P-ENL-REE-----AMQSIKYQSDMRARFPAHGCLGIVHQLQLQ------------LQWAMEELQFISELL--AMFR-----NNQTSQLVSTQQQHQHHFDK---------------------------------------SARPPSYFPQPPVSSLDDNLGGA--------RGYPENNYRDSMMSVIDIKNQSRSFMRSIQREVQDYYDENDSSPFDAATD…
>PeLBD18
----------------------------------------------------------------------------MASSSSYSNSPCA-----------------ACKFLR--R-KCM-PGCIFAPYFPP----------------EE-PQK---FANVHKIFGASNVSKLLNEV-L-PHQ-RED-----AVNSLAYEAEARIKDPVYGCVGAISVLQRQ------------VIRLQKELEATNADL--IRYA----------------------------------------------------------------CNEIPTTVPQSETKMGHHGGGPY--------DDSSAGSYYHSSWNNDPC--------------------------------…
>PeLBD19
--------------------------------------------------------------------------MKEGGRKQGALSPCA-----------------ACKLLR--R-RCA-QDCVFAPYFPA----------------DE-PQK---FANVHKVFGASNVNKMLQEL-P-ENQ-RGD-----AVSSMVYEANARVRDPVYGCVGAISSLQHQ------------IDALQTQLALAQAEV--VHLR----------------------------------------------------------------VRQTAVLPNHGFGPSSPCTSGSP--------SSMLMAGSQVKPIFDMDM--------------------------------…
>PeLBD20
----------------------------------------------------------------------------MKSQEPRSSSSCA-----------------ACKLLK--R-RCI-PSCLFAPYFRS----------------DE-PNK---FAKIHKVFGASHVSKILSVV-P-EEQ-RED-----TVNSLVYEAEARLRDPVYGCFGAITMLRRK------------MAELQMDLAVARARL--ARYT------------------------------------------------------------------------ANSPTILNDCTSMPT--------YTEAPSCGGLVDSFVQNL--------------------------------…
>PeLBD21
-----------------------------------------------------------------------MGSMKEGGRKQGAASPCA-----------------ACKLLR--R-RCA-QDCVFAPYFPA----------------DE-PQK---FANVHKVFGASNVNKMLQEL-P-MHQ-RGD-----AVSSMVYEANARVRDPVYGCVGAISSLQHQ------------IDALQTQLALAQAEV--VHLR-----------------------------------------------------------------VRQTATLSNHGLSPASPSASGS--------PSSRLLGSHVKPIFDMDM--------------------------------…
>PeLBD22
-------------------------------------------------------------------------------MTGQGSSSCG-----------------ACKFLR--R-RCT-SECVFAPYFCH----------------DEAATH---FAAVHKVFGASNVSKLLLKL-P-EHN-RSE-----AARSISFEALARMGDPVYGCVAHIFALQEQ------------IASLQEEIELIGNQL--ANLT-----FGVP-------------------------------------------------------GLGSSEISIASHANYDIQFSSEE--------YYVDPECYQNYELATTLV------------------------NQSGYTAG…
>PeLBD23
---------------------------------------------------------------------------MASSSSSQPTGPCA-----------------ACKFLR--R-KCQ-PECVFAPYFPP----------------DQ-PQK---FANVHKVFGASNVTKLLNEL-H-PAQ-RED-----AVNSLAYEADMRLRDPVYGCVGVISLLQHQ------------LRQLQMDLSCAKSEL--SKYQ----------------------------------------------------------------SLGITGHAGIIAAAAAAATASTH--------NHHHHPQSLGINLIGAGS-----------------------GGGREHHYH…
>PeLBD24
--------------------------------------------------------------------------------MGSGSSPCA-----------------SCKLLR--R-KCA-KDCIFAPYFPS----------------DD-PHK---FAIVHKVFGASN------EL-P-VHQ-RAD-----AVSSLAYEANARVRDPVYGCVGAISYLENQ------------VTQLKMQLAVAQAEI--LCIH--------------------------------------------------------------------QMQQEPLLTPLTPQMAHGR--------QVVSTSEWLSSIPQSCFY--------------------------------…
>PeLBD25
----------------------------------------------------------------------------MRSHEPRSSSSCA-----------------ACKLLK--R-RCT-PNCLFAPYFRS----------------DE-PKK---FAKVHKVFGASNVSKILVEV-P-EEQ-RED-----TVNSLAYEAEARLRDPVYGCIGAIAMLQRK------------MVELQFDLAVARARL--ARYA----------------------------------------------------------------ANSATIINDRCDGMPIT--------------FSEVPVCGGLIDSFNQNS--------------------------------…
>PeLBD26
---------------------------------------------MSRERERFEEIGKKIKRETDVSYQMGRRQIMGSPGTLNTITPCA-----------------ACKLLR--R-RCA-QECPFSPYFSP----------------HE-PQK---FASVHKVFGASNVSKMLMEV-P-ESQ-RAD-----AANSLVYEANIRLRDPVYGCMGAISALQHQ------------VQSLQAELNAVRSEI--LKYK-----------------------------------------------------------------YSETNIIPSSSGIALFSAGAVS--------VIAAPPASSPPVPPPAAA--------------------------------…
>PeLBD27
---------------------------------------------------------------------MLVAEEDVGGNISSKRPACA-----------------ACRYQR--R-RCT-AECLLGPFFPA----------------DR-QEE---FRNVHRLFGVRNMINIVKRV-P-AEK-IAD-----TVNSIIYEANARDINPVQGCVPWIHILRHR------------INRLEAELDHVLRQI--ELCK----------------------------------------------------------------KAITEARVEDELGKGNANRCFDQ--------YIGKSNDSISLKENHTEI--------------------------------…
>PeLBD28
---------------------------------------------------------------------MLVAEEDVGGNISSKRPACA-----------------ACRFQR--R-RCT-AECLLGPFFPA----------------DR-QEE---FRNVHRLFGVRNMINIVKRV-P-AEK-IAD-----TVNSIIYEANARDINPVQGCVPWIHILRHR------------INRLEAELDHVLRQI--ELCK----------------------------------------------------------------KAITEARVEDELGKGNANRCFDQ--------YIGKSNDSISLKENHTEI--------------------------------…
>PeLBD29
---------------------------------------------------------------------MLVAEEDVGGNISSKRPACA-----------------ACRYQR--R-RCT-AECLLGPFFPA----------------DR-QEE---FRNVHRLFGVRNMINIVKRV-P-AEK-IAD-----TVNSIIYEANARDINPVQGCVPWIHILRHR------------INRLEAELDHVLRQI--ELCK----------------------------------------------------------------KAITEARVEDELGKGNANRCFDQ--------YIGKSNDSISLKENHTEI--------------------------------…
>PeLBD30
--------------------------------------------------------------------------------MAGGSSPCA-----------------SCKLLR--R-RCA-KDCIFAPYFPS----------------DD-PHK---FAIVHKVFGASNVSKMLQEI-P-VHQ-RAD-----AVSSLVYEANARVRDPVYGCVGAISYLQNQ------------VSQLQMQLAVAQAEI--LCIQ----------------------------------------------------------------MQQQEPTLPAQLDQDEKSLLLSS-------NNFTSIPQYFNLPSSSNVI--------------------------------…
>PeLBD31
-------------------------------------------------------------------------------------MSCN-----------------GCRVLR--K-GCR-EDCMLRQCLEW---------------LDDGQAQANATVFVAKFFGRAGLMSSISSV-P-RNQ-RPS-----LFQSLLFEAVGRTVNPVSGAVGLLWAGNWQ------------VCQTAVMTVLRGGTV--ESPQ----------------------------------------------------------------EFEGGVAGPELGKISDYSSFSPR--------DPGISFGPKAPSLKRKTC--------------------------------…
>PeLBD32
----------------------------------------------------------------------------MKSQEPRSSSSCA-----------------ACKLLK--R-RCI-PSCLFAPYFRS----------------DE-PNK---FAKIHKVFGASHVSKILSVV-P-EEQ-RED-----TVNSLVYEAEARLRDPVYGCFGAITMLQRK------------MAELQMDLAVARARL--ARYT------------------------------------------------------------------------ANSPTILNDCTSMPT--------YTEAPSCGGLVDSFVQNL--------------------------------…
>PeLBD33
-----------------------------------------------------------------------------------MRMSCN-----------------GCRVLR--K-GCS-ENCNIRPCLQW---------------IKNPESQANATVFLAKFYGRAGLMNLINGG-P-EHL-RPA-----IFRSLLYEACGRIVNPIYGSVGLMWSGSWQ------------LCQAAVEAVLKGAPI--TPIN------SEAAANGNGPPLKAYDIRHVSKDENSAASSDPNRVKTRCRVRRVVKPKASKRRNGFGLAVDSQARSTSHESSLSHHHSEAA--------VVDGDSKGSDESMVSVET------------AEASPLFPAEPEPGTPTKRH…
>AtLBD2
---------------------------------------------------------------MMQRNSNNTSITSNISNNSSSHQACA-----------------SCKHQR--K-KCN-NECILSPYFPA----------------RK-TKE---FQAVHKVFGVSNVQKMVRTV-R-EED-RTK-----LSDSLTWEALWRQKDPVLGSYGEYRRICEE-------------LKLYKSLVHNQPLI--GWDN-----NQR--------------------------------------------------------VFNNNSNNKNGLAMTNSSGSGGF--------SVNNNGVGVNREIVNGGY--------------------------------…
>AtLBD1
------------------------------------------------------MESKSDASVATTPIISSSSSPPPSLSPRVVLSPCA-----------------ACKILR--R-RCA-ERCVLAPYFPP----------------TD-PAK---FTIAHRVFGASNIIKFLQEL-P-ESQ-RTD-----AVNSMVYEAEARIRDPVYGCAGAIYHLQRQ------------VSELQAQLAKAQVEM--VNMQ---------------------------------------------------------------FQRSNLLELIYNMDQQQKQEQDNM--------SFESNDLGFLEDKSNTNS--------------------------------…
>AtLBD3
-------------------------------------------------------------------------MRQKGHRHGRTVSPCA-----------------GCKLLR--R-KCVKDSCVFAPYFPA----------------KE-PYK---FAIVHKIFGASNVNKMLQEL-S-ENH-RSD-----AVDSMVYEANARIQDPVYGCVGTISSLHRQ------------LETLQTQLAFAQAEL--IHIR----------------------------------------------------------------TLHRIHTKPPPYTASTVTFPSNK--------DFYSDIDMAVAYTDDAGD--------------------------------…
>AtLBD4
--------------------------------------------------------------------------MKESSRKQGAASPCA-----------------ACKLLR--R-RCA-QDCVFSPYFPA----------------DE-PQK---FANVHRVFGASNVNKMLQEL-P-IHQ-RGD-----AVSSMVYEANARVRDPVYGCVGAISSLQQQ------------IDVLQAQLALAQAEV--VHLR-----------------------------------------------------------------VRQSTNFPGHGLCPDSPSSSGS--------PSSKQVSPQDNKGMFSHM--------------------------------…
>AtLBD5
------------------------------------------------------------------------------MEPLGNRRPCS-----------------VCITKN--R-NCP-RFCEYAEYFPY----------------EL-QSQ---YESANELFGTPNIITMMQHA-P-EEK-KQM-----LATSIIMEGNAWTEDPISGGFGMIQKLMWK------------IMLHKAYLRELQEKI--KEEK------------------------------------------------------------------------------EKKPASSLY----------------------------------------------------------…
>AtLBD6
------------------------------------------------------------------------------MASSSTNSPCA-----------------ACKFLR--R-KCQ-PECVFAPYFPP----------------DQ-PQK---FANVHKVFGASNVTKLLNEL-H-PSQ-RED-----AVNSLAYEADMRLRDPVYGCVGVISLLQHQ------------LRQLQIDLSCAKSEL--SKYQ----------------------------------------------------------------SLGILAATHQSLGINLLAGAADG--------TATAVRDHYHHHQFFPRE--------------------------------…
>AtLBD40
-----------------------------------------------------------------------------------MRMSCN-----------------GCRVLR--K-GCS-ENCSIRPCLQW---------------IKSAESQANATVFLAKFYGRAGLMNLLNTG-P-DHL-RPA-----IFRSLLYEACGRIVNPIYGSVGLLWSGNWH------------LCQAAVEAVMRGSPV--TPIA-----CDAA-------------------------------------------------------VTGQAPPFNNKLCDIRHVSSRDE--------NVKRRSRGACKEERNVRS------------------LSHESSLSHESPVS…
>AtLBD42
-----------------------------------------------------------------------------------MRISCN-----------------GCRVLR--K-GCN-QDCTIRPCLQW---------------IKSADSQANATLFLAKFYGRAGLLNLIESG-P-DHL-RPA-----IFRSLLYEACGRIVNPVDGSVGLMWSGNWA------------QCQAAVDAVLNGLPI--THTP-----LPSASASH---------------------------------------------------QIIPPHRTYDIRHVAKDPTTGGD--------SSENLATRVNANKSKTQT-----------------------GRFKRESVN…
>AtLBD7
--------------------------------------------------------------------------MSLSTFSGGSTTACA-----------------ACKHQR--K-KCK-KNCILARYFP-----------------QDGTNK---FLNAHKLFGVSNITKMLKRI-E-ESQ-RDI-----AMENLIYHANARALDPVGGVYRTICDLKCK------------IEFVQTELNLTRQQI----------------------------------------------------------------------DMCRSLAQEQHRQRQNLPYRCNS--------FESLLQQDGDEYVNVDGL--------------------------------…
>AtLBD8
------------------------------------------------------------------------------MEPLGDRRPCC-----------------VCITKN--R-NCP-RFCEYAEYFPY----------------EL-RSH---YESTNELFGTPKIIKMMRHA-P-EEK-KQM-----LATSIIMEGNAWTNDPVSGGFGMVQKIMWK------------IMLHKAYLHELEEKI------------------------------------------------------------------------------------------------------------KEEKEKIELHL--------------------------------…
>AtLBD9
---------------------------------------------------------------------------MDVSRVNVKRAPCA-----------------LCTTKN--K-RCP-KKCDFAPYFPA----------------ER-KGE---YENAHKLFGTSNIIKMMRFA-SKDKQ-RDM-----LASSILMEGDAWKKDPARGGFGMIQKLKWQ------------IELRKIYLNELKEKI--KVEK----------------------------------------------------------------------------------------------------------EKTELRL--------------------------------…
>AtLBD10
----------------------------------------------------------------------------------MASTPCA-----------------ACKLLR--R-KCT-QECVFAPYFPP----------------TN-PQK---FIFVHRVFGASNVTKILNDL-P-PDQ-RED-----TVNSLFYEAEARIRDPIYGCVGLISFLQQY------------LKKIQQDLLTAKEEL--VGYL-----GPDAVIPPPYLPPIGNNPPPNFMMSMEGMPPGVIPQGEPLMIREPNMSQ----------QHHHQQPQDEQLQFIASDAQRMAAMMLERGDQQGMFNGYGIDNNGSVTATGFNQMDVNDQGAGGSLSGPSLALGSFGDAYQ…
>AtLBD11
--------------------------------MLKMEINGGVATPTASAVAKVTETTTPVNSPSPTSSPPPPPSPQQPPQPPVVLSPCA-----------------ACKILR--R-RCA-DKCVLAPYFPP----------------TD-PAK---FTIAHRVFGASNIIKFLQEL-P-ESQ-RTD-----AVNSMVYEAGARMRDPVYGCAGAIYHLQRQ------------VSELQAQLAKTQVEL--VGMQ-----LQR--------------------------------------------------------SSLLELIYNMEQTKLSVQEQGQQ--------KMSFESSFESGDEFISSP--------------------------------…
>AtLBD12
-------------------------------------------------------------------------------MGGPGSSPCA-----------------SCKLLR--R-RCA-KDCIFAPYFPP----------------DD-PHK---FAIVHKVFGASNVSKMLQEL-P-VHQ-RAD-----AVNSLVFEANARVRDPVYGCVGAISYLQNQ------------VSQLQMQLAVAQAEI--LCIQ----------------------------------------------------------------MQNEPTLQSHHQVLELDQDHKAL--------LLNNNNINNCNTNNNNNN--------------------------FGYAMS…
>AtLBD13
-----------------------------------MSREREGFGEYYETVKKIKKDPAFETTTDHAVMGIRRHVAVPPGTTLNTVTPCA-----------------ACKLLR--R-RCA-EECPFSPYFSP----------------HE-PHK---FAAVHKVFGASNVSKMLLEV-G-ESQ-RGD-----AANSLVYEANLRLRDPIYGCMGAISALQHH------------IQSLQSELTTVRTEI--LRHK-----YQEA-------------------------------------------------------TTITSLQNNFNSTTTTSSVSCDQ--------HALASAILLPPPPPPPPT---------------------------PRPPR…
>AtLBD14
--------------------------------------------------------------------------------MGGLGSPCG-----------------GCKFLR--R-KCV-EGCVFAPYFCY----------------EEGSSN---FAAIHKVFGASNFSKLISHL-P-DHD-RCD-----AVRTISYEAHSRLHDPIYGCVSQIFSLQQQ------------VVSLQAQVVLLREEA--SRRF----------------------------------------------------------------PQDDPGCNMKQQEKVLAQQMPQD--------LHNWFHQGILDSDFDPMS--------------------------------…
>AtLBD15
------------------------------------------MSRERERFEEIGKKIKREADAWPHQMAGIRRPMSGPPGTLNTITPCA-----------------ACKLLR--R-RCA-QECPFSPYFSP----------------HE-PHK---FASVHKVFGASNVSKMLMEV-P-ESQ-RAD-----AANSLVYEANVRLRDPVYGCMGAISALQQQ------------VQALQAELTAVRSEI--LKYK--------------------------------------------------------------QREAVATLIVPSNSQVAGFHNSGGV--------SVIAPPPQRPTTPPQPTT--------------------------------…
>AtLBD16
------------------------------------------------------------------------MASSGNGTTAGTGSPCG-----------------ACKFLR--R-KCA-SDCIFAPYFSS----------------EQGAAR---FAAIHKVFGASNVSKLLLNV-P-IHD-RCE-----AVVTIAYEAQARLHDPVYGCVSHIFALQQQ------------VAFLQSQVMQMKAQI--AGHQ-----TSAAGDLRH--------------------------------------------------SSESTNQFMTWQQTSVSPIGSAY--------STPYNHHQPYYGHVNPNN-------------------PVSPQSSLEESFS…
>AtLBD17
--------------------------------------------------------------------------------MTGSGSPCG-----------------ACKFLR--R-RCV-KGCVFAPYFCH----------------EQGASH---FAAIHQVFGASNASKLLSHL-P-MED-RRE-----AATTIYYEAQARRQDPIYGCVSHIFSLQQQ------------VVNLQTQLEILKQQA--TQSM-----MAIDSP-----------------------------------------------------SIENPNYYQDTKPQYLQESHDLH--------HHHLTTSNCQTEQNSDLK-----------NIMTSCYHQMEIETTPFTGAG…
>AtLBD19
-----------------------------------------------------------------------MMTGNLNGGGRGGEGPCG-----------------ACKFLR--R-KCV-KGCVFAPYFDA----------------EQGTAR---FAAVHKVFGASNASKMLLRL-P-LHK-RLD-----AVVTLCYEAMARIRDPVYGSVGHLFSLQHQ------------VMNLQAELAHVQARL--STIQ----------------------------------------------------------------RFPLQSPQQMQPPSFDPAHNNEY--------AMEPSNLDSVWGEEHLLQ----------------------------DGTG…
>AtLBD18
--------------------------------------------------MSGGGNTITAVGGGGGGCGGGGSSGGGGSSGGGGGGPCG-----------------ACKFLR--R-KCV-PGCIFAPYFDS----------------EQGSAY---FAAVHKVFGASNVSKLLLHI-P-VHR-RSD-----AVVTICYEAQARIRDPIYGCVAHIFALQQQ------------VVNLQAEVSYLQAHL--ASLE-----LPQPQ------------------------------------------------------TRPQPMPQPQPLFFTPPPPLAIT--------DLPASVSPLPSTYDLASI--------------------FDQTTSSSAWAT…
>AtLBD41
-----------------------------------------------------------------------------------MRMSCN-----------------GCRVLR--K-GCS-EDCSIRPCLAW---------------IKSPEAQANATVFLAKFYGRAGLMNLINAG-P-NHL-RPG-----IFRSLLHEACGRIVNPIYGSVGLLWSGNWQ------------LCQDAVEAVMKGEPV--KEIA-----TDAATI-----------------------------------------------------GQGPPLKIYDIRHISKDDNSAAA--------ATGSTDLKLAKTRRAKRVSTVAIQAESEGKSDEASHDSSLSHQSEIVAAH…
>AtLBD20
------------------------------------MADQQRGHNTSDSRRKSLAGKRTSQQTPTSSLSSGGVSMAAATTGTGTASPCG-----------------ACKFLR--R-KCV-SGCIFAPHFGS----------------DQGAAR---FAAVHKVFGASNVSKLLHHI-P-VNR-RHD-----AVVTISYEAQARLSDPVYGCVSTILALQQQ------------VASLQAELSVVQSQL--INSR-----VAMANVMQQ--------------------------------------------------QTHHQQQQQQLVVMQQPEYSNNS--------SASTTLAGAAMNSFTMTA----------------------------DAAA…
>AtLBD21
----------------------------------------------------------------------------MRGHEPRSSSSCA-----------------ACKLLK--R-RCT-PTCIFAPYFRS----------------SD-LIT---FAKVHKVFGASNVSKLLGEV-P-EEQ-RQE-----TVNSLAYEAEVRLKDPVYGCIGAIASLQKK------------MLELQHDLAVARTRL--LAHS----------------------------------------------------------------GVNNSQVSPLDDSPELAAFLDLV--------PYSDLMLLDGSTNLDAYL--------------------------------…
>AtLBD22
---------------------------------------------------MPSGKPSSVFPLHPKPTPLKPSSSTSSSNNNSTNQACA-----------------ACKYQR--R-KCA-PDCLLAPYFPH----------------DR-HRQ---FLNAHKLFGVSNITKIIKSL-T-PPE-KDA-----AMHTIMFQSDARANDPVDGCYGIIKKLQYQ------------IEYTRNELEIVLQQL--AMFR-----DRAHQHH----------------------------------------------------HQEPHIQMQEQEDLSSFSSSCDLNNNNSIPYNYPLNHIQEPNQQQYCSS------------------------GNNFSGLQ…
>AtLBD23
----------------------------------------------------------------------------------MNPKRCA-----------------ACKYLR--R-RCP-KDCVFSPYFPP----------------ND-PQK---FACVHRIYGAGNVSKMLQQL-P-DQT-RAE-----AVESLCFEAKCRVDDPVYGCVGIIHLLKTQ------------IQKTQNELAKTQAEI--AVAQ-----------------------------------------------------------------------------------------------------TKLSQTHISDFM--------------------------------…
>AtLBD24
----------------------------------------------------------------------------------MNPKRCA-----------------ACKYLR--R-RCP-KDCVFSPYFPP----------------ND-PQK---FACVHRIYGAGNVSKMLQQL-P-DQT-RAE-----AVESLCFEAKCRVDDPVYGCVGIIHLLKTQ------------IQKTQNELAKTQAEI--AVAQ-----------------------------------------------------------------------------------------------------TKLSQTQNSDFM--------------------------------…
>AtLBD25
------------------------------------------------MPKRETKKIKPSQEVIKEGPFLVAIHLKGIYMSNYTNSPCA-----------------ACKFLR--R-KCT-SDCVFAPYFPP----------------EE-PTK---FANVHRIFGASNVSKILHEV-A-PHQ-RED-----AVNSLAYEAEARLKDPVYGCVGAISVLQRQ------------VLRLQRELEETNADL--MRYA-------------------------------------------------------------------------------------------------GCLGGETTSAYGGRRG--------------------------------…
>AtLBD26
----------------------------------------------------------------------------------MNANPCE-----------------VCRFQN--K-QCV-NNCMFALLFPS----------------SD-LEK---FDVVNRIFGLETLTFYLKDL-S-PME-RID-----TTRTLYYEAKPCFLNPPKNPSKFLEALLNY------------PYQKAEEVSKTKKLL--ASYS----------------------------------------------------------------RPCVVLALPAPKYTQSKSKPSVL--------RKRKRKTKSSDESAIRVV--------------------------------…
>AtLBD27
---------------------------------------------------MSNTKHIHKGLQERLLDLLLIALIVYMTLKGGTSGACA-----------------ACKYQR--R-RCA-ADCPLAPYFPA----------------EQ-PKL---FQNVHRLFGVRSIVKILEKL-D-ETQ-KPE-----AMKSIIFQSYVRDRSPVHGCLGVTQQLQYM------------IWFAEEELKAVNSQL--QLYR-----SQPQNGQNQNQNHNHNQMIHELGSDHNKQQEDVTSQQLDLGMGLN--------------VNNNQSNVVTPFFSSLLPVSETQ--------QPQMSYTYSCSEVNNNGYSPPAYNTDSGKEILTNNNNVWGDQNRFLYNNN…
>AtLBD38
-------------------------------------------------------------------------------------MSCN-----------------GCRVLR--K-GCS-ENCILRPCIQW---------------IESPEAQGHATVFVAKFFGRAGLMSFISAV-P-ESQ-CPA-----LFQSLLYEACGRTVNPVNGAVGLLWTGNWN------------VCQAAVETVLRGGSL----KP-----IPELLNGGGFAGFP---------------------------------------------SPTSDEASEICTEMLNLRKADDS--------GDRNIYHHCRFSSSRSRS-----------RSTASPPKRKRLSSEQQPSSE…
>AtLBD28
---------------------------------------------------------------------------MMFHQMDKISTPCA-----------------ACKHLR--R-KCT-EDCVFAPYFPS----------------TK-LDN---YEAVHKVFGASHVATLINSL-H-PCQ-REF-----AMDTLAWEAQVQANDPVNGCLGIIYNLLSQ------------IKDLEEQLAIVKNEL--ASYC-----IV---------------------------------------------------------PTFVPPPSMTNLEMHNNPMMIPE--------HTPNNGGCLTGQQLYNEA--------------------------------…
>AtLBD29
----------------------------------------------------------------------------MTSSSSSSGSPCG-----------------ACKFLR--R-KCA-KGCVFAPYFCH----------------EQGASH---FAAIHKVFGASNASKLLSHL-P-ISD-RCE-----AAITISYEAQARLQDPIYGCVSHIFALQQQ------------VVNLQAELEILKQQA--AQSM----------------------------------------------------------------IFADSPTSENPNSYYGDTTKAPY--------HHDHQNIYHHHDQTHLVY--------------------------------…
>AtLBD31
----------------------------------------------------------------------------MSGSTTGCGGPCG-----------------ACKFLR--R-KCV-ADCVFAPYFDS----------------VEGTSH---FTAVHKVFGASNASKLLMMI-P-ASR-RLD-----AVVTLTYEALARLRDPVYGCVGHIFALQHQ------------VMNLQAELAYVQTQL--STLQ----------------------------------------------------------------GLPPPNSQNNSRTEAASSSNVPL-------ISSVDSKDNMSSSSSHIPC--------------------------------…
>AtLBD30
----------------------------------------------------------------------MSSSGNPSSSSGGGGGPCG-----------------ACKFLR--R-KCV-AGCIFAPYFDS----------------EQGAAH---FAAVHKVFGASNVSKLLHHV-P-EHK-RPD-----AVVSICFEAQARLRDPIYGCVSHIVSLQQQ------------VVSLQTELSYLQAHL--ATLE-----LP---------------------------------------------------------QPQPPQVPVSSSGSLQALSITDL--------PTISPSVYDLSSIFEPVM-------------------------------S…
>AtLBD32
----------------------------------------------------------------------------------MASNRCA-----------------VCKILN--E-TCA-PMCIYAPHFPS----------------NDAS-----FKVIIQIFGAVNVCNILDNL-EFPEQ-REI-----AANCLRYAAEARIRNPISGCHDMILQYKNI------------LNNVEQDIESAVNEL--GTYV-----GHD--------------------------------------------------------QVPKFYDLPMPDDFLMTPVSLDS--------FIAKIKSLNEVQKNQLMQ--------------------------------…
>AtLBD39
-------------------------------------------------------------------------------------MSCN-----------------GCRVLR--K-GCS-ETCILRPCLQW---------------IESAESQGHATVFVAKFFGRAGLMSFISSV-P-ELQ-RPA-----LFQSLLFEACGRTVNPVNGAVGMLWTRNWH------------VCQAAVETVLRGGTL--RPIS---------------------------------------------------------------DLLESPSLMISCDESSEIWHQDVS--------RNQTHHCRFSTSRSTTEM-----------KDSLVNRKRLKSDSDLDLQVN…
>AtLBD33
--------------------------------------------------------------------------------MASHGSSCG-----------------ACKFLR--R-KCN-RDCVFSPYFSY----------------EQASSH---FAAVHKVFGASNVSKHLLHL-P-QHQ-RNI-----AAITISYEALSRMRDPVYGCVAHIFALHQQ------------VVTLQEEIEFLGSQM--KNFS-----YSNQNGS----------------------------------------------------QLNNIPEFVNQMTMATTNFVDES--------VLNNADGRNCYDGFFTNS--------------------------------…
>AtLBD34
----------------------------------------------------------------------MTLQGSSGVNNGGYVNQCA-----------------ACRHQR--R-RCT-PDCFFRPYFPA----------------ER-HQE---FQNFHRLHSNTRLQKKLKELGLSPEE-QRE-----AMSSIIYESNIRSQFPGPSVAVTNTFSIFE------------PKSHSSPLNYVAPVI----------------------------------------------------------------------KSPPLSSIPPPPASLIPPLTTS-----------------------------------------------------------…
>AtLBD35
----------------------------------------------------------------------------------MNSTCCS-----------------ACKVMK--C-DCA-PNCIFAPHFPL----------------TN-LET---FERLHRIFGAGNVFKILANL-D-PIQ-RET-----AVNALCYEAEALERDPIFGCVGIFNHYKNQ------------LQNLDEQINSAKNEL--AAII----------------------------------------------------------------------GLDNVPQYSSIPMPADF--------LTNKFSLHPYIEKMEGLD--------------------------------…
>AtLOB
----------------------------------------------------------------------------MASSSNSYNSPCA-----------------ACKFLR--R-KCM-PGCIFAPYFPP----------------EE-PHK---FANVHKIFGASNVTKLLNEL-L-PHQ-RED-----AVNSLAYEAEARVRDPVYGCVGAISYLQRQ------------VHRLQKELDAANADL--AHYG-----LST--------------------------------------------------------SAAGAPGNVVDLVFQPQPLPSQQ--------LPPLNPVYRLSGASPVMN----------------------------QMPR…
>AtLBD36
--------------------------------------------------------------------------------MASSSSPCA-----------------ACKFLR--R-KCT-QECVFAPYFPP----------------DQ-PQK---FAFVHKVFGASNVAKLLNEL-A-SNQ-RED-----AVNSLFYEAEARLRDPVYGCVGLISILQHR------------LKQVNHDLENAKKEL--ATYV-----GPQAMLPILQPHFMSLPPQPQRPSSSSASVLTQHHHNLLPMMAIPTGQLYHQQQQQIFEAQQLAAVAREQQNEMFRAYGGGGGSSSPHHQNQAQAEILRFNNGFDSVPAGSVTVTGFNQLSSGGTAVTGMSLGGNFVDSP…
>AtLBD37
-------------------------------------------------------------------------------------MSCN-----------------GCRVLR--K-GCS-ENCILRPCIQW---------------IETADAQGHATVFVAKFFGRAGLMSFISAV-P-DSQ-RPA-----LFQSLLYEACGRTVNPVNGAIGMLWTGNWN------------ICQAAVETVLRGGSL----RP-----IPELLTHGGGF------------------------------------------------AGFPSPTSEEASEICTEMLNLQQ--------NDSTDRNIYHHSRFSSSR-----------SRSTMDSSSPTKRKRLSSEDQ…
>OsLBD1
-----------------------------------------------------------------------------------MRMSCN-----------------GCRVLR--K-GCS-DNCAIRPCLQW---------------IRSPDAQANATVFLAKFYGRAGLINLITAG-P-EHV-RPA-----IFRSLLYEACGRMLNPVYGSVGLLWSGNWQ------------LCQSAVESVLRGMPI--AQPP-----PSATAVPPLPTCD----------------------------------------------IRHVGARRGDVHGAAAGPVADLHRLDISSRAKFKRPGGGAAAAHRSDHAAFELVFSKPAAAMAVDVIRQAQPLNWAPGALS…
>OsLBD2
---------------------------------------------------------MASSSSTSNSAISSVVASAVATTTPGAGSPCA-----------------ACKFLR--R-KCL-PGCVFAPYFPP----------------EE-PQK---FANVHKVFGASNVTKLLNEL-L-PHQ-RED-----AVSSLAYEAEARVKDPVYGCVGAISVLQRQ------------VHRLQKELDTAHAEL--LRYA-----CGEV-------------------------------------------------------GIPTALPVTAAPRLAAAMPAPGQ--------LAAAVSAGMYGGGRRLGV--------------------IDGGGIAPPSPH…
>OsLBD3
----------------------------------------------------------------------------MTGGGSGGAGACA-----------------VCKHQR--R-KCE-PNCELAAYFPA----------------NR-MND---FRALHLVFGVANLTKLIKAN-ATEAA-RRR-----AAETLTWEARWRERDPSEGCYREVSCLRRD------------NAALRAENAALRRQA--DQCA-----CCAGAAGVR--------------------------------------------------HASSPTTLQHQLLLVSAYNGATA--------ARPGNVVPHNATVVPGGF-----------VAAAAGVRGANGNGAMSSVRP…
>OsLBD4
#NAME?
>OsLBD5
-----------------------------------------------------------------MADPSRSTSSGAAKKPSPRNPRCA-----------------ACKFLR--R-ACSPEECRLAPHFPA----------------SQ-PER---LQSVERVFGMRKVLELAHKAGP-EYL--DD-----ILSSIVYEAEAWGRDPVWGPTGVVGALELE------------IGTARADLAVLQGQD--QDQPPAVATLPEPELVVHPPTMAQDESKPSSTTSSSSGTTTTTTKKKNKPRCAACRYLSR--------SCWPECLLAPYFPAGQPPAQFGNVHRLFRLNNVLRMMEETRREERDDLM-----AAIVYEADAWARDPRYGVAGVVRSLTN…
>OsLBD6
------------------------------------------------------------------------------MADPTPPPPCA-----------------ACAHQG--RPSCP-AGCPLAPYFPA----------------DR-PER---FEYANLLYGVDGILRRLEAAGPDPGT-RRA-----TMASIVFVSDARAADPVHGAYGVIRNLQQE------------LASVKAEIAAIRQKQ--QQAQ------------------------------------------------------------------------------PPPPPEDGH----------------------------------------------------------…
>OsLBD7
-----------------------------------------------MGDEEAGPSSSGHSSPTSNTSTTPPPQPPPPPPPPPHPQACA-----------------ACKHQR--R-RCT-PECRLARYFPA----------------NQ-PAR---FRNAHRLFGIKNILRVMASA-S-EEL-RDD-----AMKSVVYESDAWVIDPLGGAAGIVKGLSQE------------LARLKAELDAVKGLI--ELHR----------------------------------------------------------------RAAAQQQQQPPVAVASNGGFLPS--------PPPPPQGQQQLLFLPPPP---------------------------PTMML…
>OsLBD8
-------------------------------------------------------------MAQPWRPFVADISPVAVADDDDPPAACA-----------------ACAHLG--R-ACP-TGCPLARCFPA---------------AGDQPADGRLFRNAFRLFGVGNVVGFLLAAGGDPGK-RRD-----AAVSVAYEADARADDPVRGAHGVVMDLERE------------LDCLKAELATAQSAL--ARHR------------------------------------------------------------------QYAQPPPPPPDALDRARALNY-------------FCHGCCGDVDGAA--------------------------------…
>OsLBD9
----------------MAISPAATASTPRWSSSSTISACPSQAAMCITVLDPSSEISNHTSTAAQSPPKSGRRGGFDIGDNGGRSVPCAQVISTAAASVPAAAAEAAMRHLQGAKDGVL-AGVPARVILHG----------------DE-KVR---LLNAQRLFGTRNIRRFVQAT-L-PEK-RDD-----LMSSIKYEAQVWARNPQSGATGVMWHLERK------------VERELAKLSKLRQKL--EMCK----------------------------------------------------------------NLAAKKSILEAKGVGVRQVTFKE--------QEQERQYQACPARISAWT---------------LRLFVHRSACEIPISQM…
>OsLBD10
----------------------------------------------------------------------------MADPPPPHHPPCA-----------------ACAHQG--RPSCP-AGCPLAPYFPA----------------DR-PER---FEYANLLFGVDGILRRLEAAGP-DTVTRLA-----TMASIVFVSDARAADPVHGAYGVIRNLQQE------------LASVKAEIAAIRQKQ--QQAQ------------------------------------------------------------------QPPPALEDPPPPPVIFFSSPL----------------------------------------------------------…
>OsLBD11
---------------------------------------------MHAAQPPGSSKRRGAVERPASGAGLQAEEASSAGP----GAPCG-----------------ACKFLR--R-RCV-PGCVFAPHFSGCGGSGVGAGVGGRGRERG-AAE---FAAVHRVFGASNVAKLLSRV-P-AAL-RRE-----AARTVCYEAQARIADPVYGSVGTILALQHQ------------VSLLQGQLSVLESQL----FN-----LRV----------------------ALASAHPD--------------------------TPPQHFVVLQPAHSAASTLN------------QV-----VVNYDDLPHA-----------VDFMDAEPAA-----------…
>OsLBD12
----------------------------MSTERERLDEIGKKIKREPDTAGVVVAAVAGTGTGTATPIEHRVPHRLGLGGAVNTVTPCA-----------------ACKLLR--R-RCA-QECPFAPYFSP----------------HE-PHK---FAAVHKVFGASNVSKMLLEV-G-EAE-RAD-----AASSLVYEANLRLRDPVYGCMGAISMLQQQ------------VNALEAELEAVRAEI--FKRR-----YRQAGAAT---------------------------------------------------GLMDDVQVHITAGFAAPPPPPSM--------HARDVVSVADAGGQGQEL------------------------------AG…
>OsLBD13
-------------------------------------------------MASSSASSVPAPSGSVITIASASASAAANTAACGTGSPCA-----------------ACKFLR--R-KCQ-PDCVFAPYFPP----------------DN-PQK---FVHVHRVFGASNVTKLLNEL-H-PYQ-RED-----AVNSLAYEADMRLRDPVYGCVAIISILQRN------------LRQLQQDLARAKFEL--SKYQ---------------------------------------------------------------QAAAAAAAASASTGTNNGPHSMAE--------FIGNAVPNGAQSFINVGH---------SAALASVGGAAACFGQEQQFSAV…
>OsLBD14
-------------------------------------------------------------------------------------------------------------MLA----RCS------------------------------------------------SLQELLARQ-------QGD-----AVSSLVYEANDRMRDPVYGCVGAISFMQNQ------------VSQLQMQLAVAQGEI--LCIQ----------------------------------------------------------------MQHRDGNENKKNLRDLGCTFFAS--------CGPSRSVAGQAERFGGLQ--------------------------------…
>OsLBD15
------------------------------------------------------------------MAGATAAGAAAAAAGTGAGSPCG-----------------ACKFLR--R-RCV-PECVFAPYFSS----------------EQGAAR---FAAIHKVFGASNASKLLSHL-P-VAD-RCE-----AVVTITYEAQARLRDPVYGCVAQIFALQQQ------------VAILQAQLMQARAQL--ACGI----------------------------------------------------------------QSSSHSPVSWPDSGSISALLRQD--------MARRPPGGALDDCFGGGG--------------------------------…
>OsLBD16
--------------------------------------------------------------------------MASSGVGGVPGSPCG-----------------ACKFLR--R-KCA-AECVFAPYFCA----------------EDGAAQ---FAAIHKVFGASNAAKLLQQV-A-PGD-RSE-----VAATVTYEAQARLRDPVYGCVAHIFALQQQ------------LATLQVQVAQAKTQV--AQTL----------------------------------------------------------------AAAGMLTAGNPLLQHQQQQQQAW--------QIEHESTMTSTQSSGCYS-----------------------------APR…
>OsLBD17
--------------------------------------------------------------------------------MTGFGSPCG-----------------ACKFLR--R-KCV-RGCVFAPYFCH----------------EQGAAH---FAAIHKVFGASNVSKLLAHL-P-LAD-RPE-----AAVTISYEAQARLRDPIYGCVAHIFALQQQ------------VMTLQAQLASLKAAA--AQGI-----HHQDVGATTKGGYMSAAATAADDQL----------------------------------GYGGYNQWCGSNGGGAPAASQPG--------AYSSNGGAGHGHDSITAL------------LAAGSDYMQHSLYHAFEHSE…
>OsLBD18
--------------------------------------------------MSSGGGASSALGGGGGGGGSGGGGGGPSGGGGGGGGPCG-----------------ACKFLR--R-KCV-SGCIFAPYFDS----------------EQGAAH---FAAVHKVFGASNVSKLLLQI-P-AHK-RPD-----AVVTICYEAQARLRDPVYGCVAHIFALQQQ------------VVNLQAELTYLQAHL--ATLE-----LPSPPPLM---------------------------------------------------PAPPQMPMPAPFSISDLPSSTSV--------PTTVDLSALFDPPPQPQW-------------ASPLQQQQHHHHQHHHHQQ…
>OsLBD19
------------------------MDHAGNTVANVTVAQQPHYGRSVSPPSRVSSCSPPPPPVGTASLLVGNTSSSSSPTTTVVLSPCA-----------------ACKVLR--R-RCA-DGCVLAPYFPP----------------TE-PTK---FTTAHRVFGASNIIKLLQEL-P-ESA-RAD-----AVSSMVYEAEARLRDPVYGCAGAVCRLQKE------------ANELKVQLARAQADL--LNAR----------------------------------------------------------------AQHDNLVALVCVELAHRRRDDDQ--------QLEYQAPAPPLPHPAEYC--------------------------------…
>OsLBD20
-------------------------------------------------------------------------------------MSCN-----------------GCRVLR--K-GCS-DGCVLRPCLQW---------------IDAADAQGHATVFVAKFFGRAGLLSFISAV-P-EAQ-RPA-----LFQSLLYEAAGRTINPVHGAVGLLWTGNWP------------LCQAAVETVLRGGAI--GPLP----------------------------------------------------------------ELGGACGGAGGDLYGAAKRNGGW--------STFSTAKRVRKAEVPEAP--------------------------------…
>OsLBD21
-------------------------------------------------------------------------------------MSCN-----------------GCRVLR--K-GCS-DACVLRPSIEW---------------IDGAQPQANATVFVAKFFGRAGLVASLAAV-P-LHH-RPA-----LFRSLLYEACGRTINPVSGAIGLMWTGNWD------------LCQAAADAVLRGDSL--RALS----------------------------------------------------------------AVPAAFTDRDMAGLYGNVGAAAG--------TSSSSPDNDNSSASAAPR------------------RKRPRNNGAGAGVG…
>OsLBD22
--------------------------------------------------------------------------------MSSSSSPCA-----------------ACKLLR--R-KCT-QGCVFAPYFPP----------------DQ-PAK---FANVHKVFGASNVTKLLNDL-Q-PEQ-RED-----AVNSLAYEAEARLRDPVYGCVAYISILQLR------------IKQVRDQIVDARKEL--AAYI-----GPTAFAPVVAAAAPHTHYLPPADYHHQQLQAQGGGGGAGMGAAGYAHQVVQHQMAGLQVQNPHPHPHPHHHHHHQQMVNAQHMALVEVARDQDMLRARQAGHANAGAT------VAVEAPGSSSLNADTFDGGPFLLRQQ…
>OsLBD23
----------------------------------------------MRDVVVAVGGGTKAASRQQGQGGVTLAAAAAGSGSGSAASPCA-----------------ACKLLR--R-RCA-AGCVFAPYFPP----------------GE-PHK---FANVHKVFGASNVSKLLQEI-P-VQH-RGD-----AVSSLVYEANARVRDPIYGCVGAISSLQQQ------------VEALQAQLALAQAEM--VRLR----------------------------------------------------------------MSNDYIGRRLRARGCGGGGGGGG--------GSTTTTTGSPSSMSSPAK--------------------------------…
>OsLBD24
------------------------------------------------------------------MSPGEEDVEASSDSGGSATRRCA-----------------ACKFLR--R-RCS-RDCVLAPHFPA----------------SD-PHR---YACVQRVFGAGNTARMLQQL-P-VQE-RGR-----AADSMAAEAYRRVQDPVYGCAGVINRLQDQ------------IRAAQCELAWTHAQI--AMHS----------------------------------------------------------------AAAAHARTTLPPGQRDGGGGGAP--------STQQATTSAAWQLEDFAS--------------------------------…
>OsLBD25
--------------------------------------------------------------------------------------------------------------------MAS------SPLMSP---------------------------------------SWLQEL-P-EEQ-RAD-----AVSSMVYEANARIRDPVYGCAGAICQLQKQ------------VNDLKAQLARAHAEL--AGAR-----AQ---------------------------------------------------------HAHLVALLCMEMAAAAPPQHPTT-------TAAAAAYCAAVGGAASPAA--------------------------------…
>OsLBD26
------------------------------------------------------------MARRSCSMPAAGAGPGSAAAAVNTITPCA-----------------ACKLLR--R-RCA-QECPFSPYFSP----------------LE-PHK---FASVHKVFGASNVSKMLLEV-H-ESQ-RGD-----AANSLVYEANLRLRDPVYGCMGAILTLQQQ------------VQALEAELAAVRADI--VRHK----------------------------------------------------------------YRLPSAAAVLPSSHASHLLAAAA--------AARQLPVAGTMGVVTTAT--------------------------------…
>OsLBD27
---------------------------------------------------------------------------------MGGGSPCA-----------------SCKLLR--R-RCT-KDCIFAPFFPA----------------DD-PHK---FAIVHKVFGASNVSKMLQEL-P-AQQ-RGD-----AVSSLVYEANARMRDPVYGCVGAISFLQNQ------------VSQLQMQLAVAQAEI--LCIQ----------------------------------------------------------------MQHRDDGAAHQLDAAADHHPLLD--------QQQQQQMVVDAADAAASF-----------------------------LVQ…
>OsLBD28
------------------------------------------------MAASSSASSLPLSSGSVITVSSSPAVGASSGGGGGTGSPCA-----------------ACKFLR--R-KCQ-PDCVFAPYFPP----------------DN-PQK---FVHVHRVFGASNVTKLLNEL-H-PYQ-RED-----AVNSLAYEADMRLRDPVYGCVGVISVLQHQ------------LRQLQQDLSRARFEL----SK-----YQAAVAVSSSNGQ----------------------------------------------AAAAAAMVDHFIGSAVQPNCTQN--------FISGGGVAAAAIGIGGGA-----------GGGFVNDHHQFSAVQMLARSY…
>OsLBD29
-------------------------------------------------------------------------------------MSCN-----------------GCRVLR--K-GCS-EGCVLRPCLQW---------------IDGAEAQGHATVFVAKFFGRAGLMSFLTAV-P-EPQ-RAA-----VFQSLLYEAAGRTINPVGGAVGLLSGGSWH------------LCQAAVDTVLRGGGI--QPLP----------------------------------------------------------------DQVDAAAAGGRDVFASTARRAMG--------GCSTFSTAKRSTTTTTTK------------------------NPGTPHDA…
>OsLBD30
-----------------------------------------------------------------------MAEPPPSPTTTTTQQACA-----------------ACAHHG--ASSCP-PNCAPPP--PP----------------ADKPKR---FWYARLMFGMERILGFSEAE---KQGIRPNGSTVISMAAVVYLADARVEDPILGAYGRILKLQQQ------------LDRLKAERARQHHPA--TSSP-----------------------------------------------------------------APADDVALQPEPFHQPPAQPST--------PPALAIPDEEEEEDNDDD--------------------------------…
>OsLBD31
MTSTTTITTTNTTTTTTNNNNNPVSTTTTTTASHQRQSLPVAARPPHSSGSGSGSGGSHRGASGGGSGGGGGGGGGGGGGGGGTNQACA-----------------ACKYQR--R-KCN-PDCPMAPYFPA----------------DQ-QRR---FLNAHRLFGVSNILKTLRHL-K-PEL-CDD-----AMRTLIYQAEMRAHDPVGGCCRVICDLERQ------------LELDTAELNTVLHHL--AMCR--QAAAAGASGSVAAALPAGVLDDACADLDVTSSNQPLLLSAEHEVVDALYANQEADAAILHADGHHNQDESQREHHHGQPQQLYDYFYYDSTAGDDVSSKPHLDINVDGMQHFDFDTNYDAEHKVELTSDHQMPVGVDEHNQID…
>OsLBD32
--------------------------------------------------------------------------------MTGLGSPCG-----------------ACKFLR--R-KCV-KGCVFAPYFCH----------------EQGAAH---FAAIHKVFGASNASKILMHL-P-VSD-RCE-----AAVTMSYEAQARLRDPIYGCVAHIFSLQQQ------------VVSLQAQLESLKAQA--TQGY----------------------------------------------------------------GDGCSISSPQNDSCGNMLTSIVQ--------DEQQFVGPTMASNSSVKN--------------------------------…
>OsLBD33
---------------MTASSSTTNSSSSVSTADTSSSNPPPQHALHRQHIASSSASSGGGGAAAPLPPRAPPRVGGGGGGGVGQSQACA-----------------ACKYQR--R-KCN-ADCPLARYFPA----------------DE-QRR---FLNAHHLFGVSKIQKTLRDT-P-PEL-HAD-----AMQALTFEANARASDPVGGAARVVVELCRQ------------YEMLHAELAAVQHHL--KLCRQQHAAAAAAAANDPLVANVDPLADPAAEMLFAGAVVPNQNDDAMVDAFYADQQTAGD-------GDQEQYLVKDEALAAQPPPQQPY--------EYLNYGTAGDEGSSHAWY--------------TGNGGDADASPPMGLSDQ…
>OsLBD34
------------------------------------------------------MSSSVVVSASGSGSGGGGGGGGGGAGGGGGGGPCG-----------------ACKFLR--R-KCV-QGCIFAPYFDS----------------EAGAAH---FAAVHKVFGASNVSKLLQQI-P-AHR-RLD-----AVVTICYEAQARLRDPVYGCVAHIFHLQHQ------------VAGLQSELNYLQGHL--STME-----LPSPPPY----------------------------------------------------VAGPTLAPPQPQPLMPMTAAANF--------NFSDLPSSSAANIPVTAD-----------LSTLFDPLPAAQPQWGLYQQQ…
>OsLBD35
------------------------------------------------------------------------------MAGSGSGTPCA-----------------SCKLLR--R-RCT-SECVFAPYFPA----------------EE-AQR---FAMVHRVFGASNVSKMLLDV-P-PPQ-RPD-----AVSSLVYEANARMRDPVYGCVAAISFLQNQ------------VSQLQMQLALAHAETAALQLQ----------------------------------------------------------------LQQQHQDQDDHHHQQCILENAAA--------HHQLMLQEAFLKKESMWT--------------------------------…
>OsLBD36
------------------------------------------------------------------------------MAGSGSGTPCA-----------------SCKLLR--R-RCT-SECVFAPYFPA----------------EE-AQR---FAMVHRVFGASNVSKMLLDV-P-PPQ-RPD-----AVSSLVYEANARMRDPVYGCVAAISFLQNQ------------VSQLQMQLALAHAETAALQLQ----------------------------------------------------------------LQQQHQDQDDHHHQQCILENAAA--------HHQLMLQEAFLKKESMWT--------------------------------…

## Sheet: Sheet3
Table S3-3 Phylogeny and function of passion fruit and Arabidopsis LBD proteins.
Group	Species	Gene Name	Gene ID	Biological Processes	Branches and Processes
Class Ia	P. edulis(6)	PeLBD24	P_edulia060015864.g	Only expressed in passionflower sepals S11 period	1.Lateral roots formation 2.Tracheary elements 3.Leaves, apicaldominance and fertility 4.Cytokinin-responsive
		PeLBD30	P_edulia080020093.g	More expression in passionflower medicine S4 period
		PeLBD5	P_edulia010002578.g	More expression in passionflower sepals S4/S11 period
		PeLBD16	P_edulia030008742.g
		PeLBD19	P_edulia040010647.g	More expression in passiflora ovule S4/S5/S6/S7/S8/S9/S10/S11 stage
		PeLBD21	P_edulia050011880.g	More expression in passiflora ovule S4/S5/S6/S7/S8/S9/S10/S11 stage
	A.thaliana(5)	AtLBD1	AT1G07900.1	Expressed in shoots, roots, stems, leaves and flowers
		AtLBD3	AT1G16530.1	cytokinin-responsive biologicalevents
		AtLBD4	AT1G16530.1
		AtLBD11	AT2G28500.1
		AtLBD12	AT2G30130.1	Abaxial surface of leaves, apical dominance and fertility
Class Ib	P. edulis(4)	PeLBD26	P_edulia070017232.g		1.Tracheary elements 2.Callus formation 3.Lateral roots formation 4.Leaves, apicaldominance and fertility 5.Cytokinin-responsive
		PeLBD14	P_edulia030008046.g
		PeLBD6	P_edulia010002985.g
		PeLBD7	P_edulia010003009.g
	A.thaliana(4)	AtLBD13	AT2G30340.1	Lateral roots formation
		AtLBD15	AT2G40470.1	Tracheary elements (vN7), wUS expression, SAM
		AtLBD23	AT3G26620.1
		AtLBD24	AT3G26660.1
Class Ic	P. edulis(8)	PeLBD20	P_edulia050011298.g		1.Leaf adaxial-abaxial polarity, floral 2.Photomorphogenesis,Auxin signaling 3.Floral organs and pollen development
		PeLBD32	P_eduliaContig20022702.g
		PeLBD25	P_edulia060015871.g	High expression in passiflora bract S11 period, ovule S4/S5/S6/S7/S8/S9/S10/S11 stage, petals S11 period
		PeLBD23	P_edulia060015822.g	High expression in passionflower medicine S4 period
		PeLBD18	P_edulia030009282.g	Higher expression in passiflora bract and petals S11 period
		PeLBD2	P_edulia010000500.g	Higher expression in passionflower silk S4 period
		PeLBD3	P_edulia010001973.g
		PeLBD4	P_edulia010002080.g	Higher expression in passionflower medicine S4 period
	A.thaliana(10)	AtLOB	AT5G63090.1	Leaf adaxial-abaxial polarity, floral organs,regulate brassinasteroid accumulation
		AtLBD6	AT1G65620.1	Leaf adaxial-abaxial polarity , floral organs,KNOX gene
		AtLBD10	AT2G23660.1	Pollen development
		AtLBD21	AT3G11090.1
		AtLBD25	AT3G27650.1	Auxin signaling, photomorphogenesis pathways
		AtLBD26	AT3G27940.1
		AtLBD28	AT3G50510.1	Leaf adaxial-abaxial polarity , SAM
		AtLBD32	AT4G22700.1
		AtLBD35	AT5G35900.1
		AtLBD36	AT5G66870.1	Leaf adaxial-abaxial polarity, floral organs,KNOX gene
Class Id	P. edulis(4)	PeLBD17	P_edulia030009145.g	Higher expression in passionflower medicine S4 period	1.Pollen development
		PeLBD28	P_edulia070018138.g
		PeLBD27	P_edulia070018122.g
		PeLBD29	P_edulia070018148.g
	A.thaliana(8)	AtLBD2	AT1G06280.1
		AtLBD5	AT1G36000.1
		AtLBD7	AT1G65620.1
		AtLBD8	AT2G19510.1
		AtLBD9	AT2G19820.1
		AtLBD22	AT3G13850.1
		AtLBD27	AT3G47870.1	Pollen development
		AtLBD34	AT5G15060.1
Class Ie	P. edulis(5)	PeLBD10	P_edulia010005184.g		1.Tracheary elements 2.Callus formation 3.Lateral roots formation
		PeLBD22	P_edulia050012869.g	Only expressed in passionflower medicine S4 period
		PeLBD11	P_edulia010005391.g
		PeLBD8	P_edulia010003878.g
		PeLBD12	P_edulia010005394.g	Higher expression in passiflora stigma S4 period
	A.thaliana(10)	AtLBD14	AT2G31310.1	Lateral roots formation (AtHB7 and AtHB12) regulated by ABA
		AtLBD16	AT2G42430.1	Lateral roots formation (ARF7 and ARF19),callus formation, auxin signaling,a molecular linkbetween lR and root-knot nematode
		AtLBD17	AT2G42440.1	Callus formation, auxin signaling
		AtLBD18	AT2G45420.1	Tracheary elements (vRD6 and vRD7), lateral roots formation(ARF7 and ARF19; EXP14), callus formation, auxin signaling
		AtLBD19	AT2G45410.1	Callus formation
		AtLBD20	AT3G03760.1	Fusarium wilt susceptibility and jasmonate signaling
		AtLBD29	AT3G58190.1	Lateral roots formation (ARF7 and ARF19), callus formation , auxin signaling
		AtLBD30	AT4G00220.1	Tracheary elements (vND6 and vND7), embryogenesis, shoot , root and floral meristems, auxin signaling
		AtLBD31	AT4G00210.1
		AtLBD33	AT5G06080.1	Lateral roots formation(ARF7 and ARF19), auxin signaling
Class IIa	P. edulis(2)	PeLBD1	P_edulia010000163.g	High expression in passionflower sepals S4 Period	1.Anthocyanin synthesis and Nitrogen responses 2.Other functions
		PeLBD33	P_eduliaContig60022431.g	More expression in passiflora ovule S4/S5/S6/S7/S8/S9/S10/S11 stage
	A.thaliana(3)	AtLBD40	AT1G67100.1	Gibberellin response
		AtLBD41	AT3G02550.1	Leaf adaxial-abaxial polarity
		AtLBD42	AT1G68510.1
Class IIb	P. edulis(4)	PeLBD9	P_edulia010004119.g		1.Anthocyanin synthesis and Nitrogen responses 2.Other functions
		PeLBD15	P_edulia030008474.g	High expression in passionflower medicine S4 period
		PeLBD13	P_edulia020007264.g	High expression in passionflower medicine S4 period
		PeLBD31	P_edulia080020165.g
	A.thaliana(3)	AtLBD37	AT5G67420.1	Anthocyanin synthesis,Nitrogen responses
		AtLBD38	AT3G49940.1	Anthocyanin synthesis,Nitrogen responses
		AtLBD39	AT4G37540.1	Anthocyanin synthesis,Nitrogen responses
