# Supplementary material for: Genome-Wide Identification and Expression Analysis of LBD Transcription Factor Genes in Passion Fruit (Passiflora edulis)
Source: Int J Mol Sci. 2022 Apr 24;23(9):4700. doi: 10.3390/ijms23094700 (PMC9104060; doi:10.3390/ijms23094700)
Supplement: Supplementary file 1 [file ijms-23-04700-s001.zip › Table S4.xlsx]

## Sheet: Sheet1
Table S4-1 Prediction of cis-acting elements in promoter regions of LBD gene families
Gene Name	Element Name	Element Sequence	Starting Point	Function Description
PeLBD1	LTR	CCGAAA	265	Low-temperature responsiveness
PeLBD1	GT1-motif	GGTTAA	692	Light responsive element
PeLBD1	CGTCA-motif	CGTCA	779	MeJA-responsiveness
PeLBD1	CGTCA-motif	CGTCA	1122	MeJA-responsiveness
PeLBD1	TGACG-motif	TGACG	779	MeJA-responsiveness
PeLBD1	TGACG-motif	TGACG	1122	MeJA-responsiveness
PeLBD1	ARE	AAACCA	164	Anaerobic induction
PeLBD1	ARE	AAACCA	805	Anaerobic induction
PeLBD1	ARE	AAACCA	1238	Anaerobic induction
PeLBD1	P-box	CCTTTTG	255	Gibberellin-responsive element
PeLBD1	ABRE	ACGTG	436	Abscisic acid responsiveness
PeLBD1	ABRE	ACGTG	1124	Abscisic acid responsiveness
PeLBD10	ARE	AAACCA	362	Anaerobic induction
PeLBD10	ARE	AAACCA	1223	Anaerobic induction
PeLBD10	TGACG-motif	TGACG	435	MeJA-responsiveness
PeLBD10	CGTCA-motif	CGTCA	435	MeJA-responsiveness
PeLBD10	GT1-motif	GGTTAAT	111	Light responsive element
PeLBD10	MBS	CAACTG	877	MYB binding site involved in drought-inducibility
PeLBD10	ABRE	ACGTG	314	Abscisic acid responsiveness
PeLBD10	ABRE	CACGTG	426	Abscisic acid responsiveness
PeLBD10	ABRE	ACGTG	427	Abscisic acid responsiveness
PeLBD11	CGTCA-motif	CGTCA	1405	MeJA-responsiveness
PeLBD11	ARE	AAACCA	121	Anaerobic induction
PeLBD11	ARE	AAACCA	503	Anaerobic induction
PeLBD11	ARE	AAACCA	926	Anaerobic induction
PeLBD11	ARE	AAACCA	1490	Anaerobic induction
PeLBD11	TGACG-motif	TGACG	1405	MeJA-responsiveness
PeLBD11	TCA-element	CCATCTTTTT	651	Salicylic acid responsiveness
PeLBD11	LTR	CCGAAA	636	Low-temperature responsiveness
PeLBD11	TC-rich repeats	ATTCTCTAAC	1215	Defense and stress responsiveness
PeLBD11	MBS	CAACTG	539	MYB binding site involved in drought-inducibility
PeLBD11	MBS	CAACTG	1213	MYB binding site involved in drought-inducibility
PeLBD11	TGA-element	AACGAC	205	Auxin-responsive element
PeLBD11	ABRE	GCAACGTGTC	960	Abscisic acid responsiveness
PeLBD11	ABRE	ACGTG	962	Abscisic acid responsiveness
PeLBD12	TCA-element	CCATCTTTTT	578	Salicylic acid responsiveness
PeLBD12	MBS	CAACTG	785	MYB binding site involved in drought-inducibility
PeLBD12	CAT-box	GCCACT	1229	Meristem expression
PeLBD12	ABRE	AACCCGG	981	Abscisic acid responsiveness
PeLBD12	ABRE	CACGTG	1047	Abscisic acid responsiveness
PeLBD12	ABRE	ACGTG	1048	Abscisic acid responsiveness
PeLBD12	ABRE	GACACGTGGC	1064	Abscisic acid responsiveness
PeLBD12	ABRE	CACGTG	1066	Abscisic acid responsiveness
PeLBD12	ABRE	ACGTG	1067	Abscisic acid responsiveness
PeLBD12	GT1-motif	GGTTAAT	1358	Light responsive element
PeLBD12	GT1-motif	GGTTAA	1359	Light responsive element
PeLBD13	TCA-element	CCATCTTTTT	1360	Salicylic acid responsiveness
PeLBD13	TCA-element	CCATCTTTTT	1438	Salicylic acid responsiveness
PeLBD13	ARE	AAACCA	556	Anaerobic induction
PeLBD13	ARE	AAACCA	749	Anaerobic induction
PeLBD13	ARE	AAACCA	1219	Anaerobic induction
PeLBD13	TGACG-motif	TGACG	1165	MeJA-responsiveness
PeLBD13	CGTCA-motif	CGTCA	1165	MeJA-responsiveness
PeLBD13	GT1-motif	GGTTAA	136	Light responsive element
PeLBD13	GT1-motif	GGTTAA	1302	Light responsive element
PeLBD13	GT1-motif	GGTTAAT	1328	Light responsive element
PeLBD13	CAT-box	GCCACT	249	Meristem expression
PeLBD13	CAT-box	GCCACT	385	Meristem expression
PeLBD13	Sp1	GGGCGG	1242	Light responsive element
PeLBD13	ABRE	GACACGTGGC	610	Abscisic acid responsiveness
PeLBD13	ABRE	ACGTG	612	Abscisic acid responsiveness
PeLBD13	ABRE	ACGTG	1274	Abscisic acid responsiveness
PeLBD14	TCA-element	CCATCTTTTT	1202	Salicylic acid responsiveness
PeLBD14	ARE	AAACCA	1087	Anaerobic induction
PeLBD14	ARE	AAACCA	1191	Anaerobic induction
PeLBD14	ARE	AAACCA	1355	Anaerobic induction
PeLBD14	GT1-motif	GGTTAA	138	Light responsive element
PeLBD14	MBS	CAACTG	11	MYB binding site involved in drought-inducibility
PeLBD14	P-box	CCTTTTG	319	Gibberellin-responsive element
PeLBD14	ABRE	CACGTG	1167	Abscisic acid responsiveness
PeLBD14	ABRE	ACGTG	1168	Abscisic acid responsiveness
PeLBD15	MBS	CAACTG	903	MYB binding site involved in drought-inducibility
PeLBD15	P-box	CCTTTTG	136	Gibberellin-responsive element
PeLBD15	TGACG-motif	TGACG	752	MeJA-responsiveness
PeLBD15	TGACG-motif	TGACG	1154	MeJA-responsiveness
PeLBD15	ARE	AAACCA	924	Anaerobic induction
PeLBD15	ARE	AAACCA	931	Anaerobic induction
PeLBD15	CGTCA-motif	CGTCA	752	MeJA-responsiveness
PeLBD15	CGTCA-motif	CGTCA	1154	MeJA-responsiveness
PeLBD15	LTR	CCGAAA	596	Low-temperature responsiveness
PeLBD16	P-box	CCTTTTG	461	Gibberellin-responsive element
PeLBD16	ABRE	ACGTG	503	Abscisic acid responsiveness
PeLBD16	ABRE	CACGTG	871	Abscisic acid responsiveness
PeLBD16	ABRE	ACGTG	872	Abscisic acid responsiveness
PeLBD16	ABRE	ACGTG	1170	Abscisic acid responsiveness
PeLBD16	CGTCA-motif	CGTCA	276	MeJA-responsiveness
PeLBD16	CGTCA-motif	CGTCA	505	MeJA-responsiveness
PeLBD16	ARE	AAACCA	46	Anaerobic induction
PeLBD16	ARE	AAACCA	1207	Anaerobic induction
PeLBD16	TGACG-motif	TGACG	276	MeJA-responsiveness
PeLBD16	TGACG-motif	TGACG	505	MeJA-responsiveness
PeLBD16	LTR	CCGAAA	964	Low-temperature responsiveness
PeLBD16	GT1-motif	GGTTAAT	1390	Light responsive element
PeLBD16	CAT-box	GCCACT	861	Meristem expression
PeLBD17	TGA-element	AACGAC	1467	Auxin-responsive element
PeLBD17	GARE-motif	TCTGTTG	1167	Gibberellin-responsive element
PeLBD17	MSA-like	(T/C)C(T/C)AACGG(T/C)(T/C)A	1240	Cell cycle regulation
PeLBD17	3-AF1 binding site	TAAGAGAGGAA	1428	Light responsive element
PeLBD17	ARE	AAACCA	307	Anaerobic induction
PeLBD17	ARE	AAACCA	727	Anaerobic induction
PeLBD18	TC-rich repeats	ATTCTCTAAC	128	Defense and stress responsiveness
PeLBD18	CAT-box	GCCACT	1098	Meristem expression
PeLBD18	ARE	AAACCA	492	Anaerobic induction
PeLBD18	MBS	CAACTG	496	MYB binding site involved in drought-inducibility
PeLBD19	TCA-element	TCAGAAGAGG	201	Salicylic acid responsiveness
PeLBD19	GT1-motif	GGTTAAT	218	Light responsive element
PeLBD19	GT1-motif	GGTTAAT	358	Light responsive element
PeLBD19	GT1-motif	GGTTAA	359	Light responsive element
PeLBD19	GT1-motif	GGTTAA	548	Light responsive element
PeLBD19	GT1-motif	GGTTAAT	998	Light responsive element
PeLBD19	CAT-box	GCCACT	591	Meristem expression
PeLBD19	MBS	CAACTG	41	MYB binding site involved in drought-inducibility
PeLBD19	ABRE	ACGTG	553	Abscisic acid responsiveness
PeLBD19	P-box	CCTTTTG	741	Gibberellin-responsive element
PeLBD2	MBS	CAACTG	259	MYB binding site involved in drought-inducibility
PeLBD2	GARE-motif	TCTGTTG	74	Gibberellin-responsive element
PeLBD2	ABRE	ACGTG	524	Abscisic acid responsiveness
PeLBD2	ABRE	ACGTG	559	Abscisic acid responsiveness
PeLBD2	ABRE	ACGTG	987	Abscisic acid responsiveness
PeLBD2	TGA-element	AACGAC	460	Auxin-responsive element
PeLBD2	TGACG-motif	TGACG	526	MeJA-responsiveness
PeLBD2	TGACG-motif	TGACG	985	MeJA-responsiveness
PeLBD2	TGACG-motif	TGACG	1284	MeJA-responsiveness
PeLBD2	CGTCA-motif	CGTCA	526	MeJA-responsiveness
PeLBD2	CGTCA-motif	CGTCA	985	MeJA-responsiveness
PeLBD2	CGTCA-motif	CGTCA	1284	MeJA-responsiveness
PeLBD2	CAT-box	GCCACT	953	Meristem expression
PeLBD2	TC-rich repeats	ATTCTCTAAC	907	Defense and stress responsiveness
PeLBD20	MBS	CAACTG	58	MYB binding site involved in drought-inducibility
PeLBD20	MBS	CAACTG	200	MYB binding site involved in drought-inducibility
PeLBD20	GARE-motif	TCTGTTG	92	Gibberellin-responsive element
PeLBD20	ABRE	ACGTG	78	Abscisic acid responsiveness
PeLBD20	ABRE	ACGTG	809	Abscisic acid responsiveness
PeLBD20	ABRE	ACGTG	1059	Abscisic acid responsiveness
PeLBD20	Sp1	GGGCGG	689	Light responsive element
PeLBD20	TGA-element	AACGAC	865	Auxin-responsive element
PeLBD20	TGA-element	AACGAC	1030	Auxin-responsive element
PeLBD20	TGA-element	AACGAC	1355	Auxin-responsive element
PeLBD20	TGACG-motif	TGACG	1204	MeJA-responsiveness
PeLBD20	ARE	AAACCA	963	Anaerobic induction
PeLBD20	CGTCA-motif	CGTCA	1204	MeJA-responsiveness
PeLBD20	CAT-box	GCCACT	815	Meristem expression
PeLBD20	CAT-box	GCCACT	884	Meristem expression
PeLBD20	TC-rich repeats	GTTTTCTTAC	858	Defense and stress responsiveness
PeLBD20	LTR	CCGAAA	497	Low-temperature responsiveness
PeLBD20	LTR	CCGAAA	530	Low-temperature responsiveness
PeLBD20	LTR	CCGAAA	842	Low-temperature responsiveness
PeLBD20	LTR	CCGAAA	985	Low-temperature responsiveness
PeLBD21	CGTCA-motif	CGTCA	93	MeJA-responsiveness
PeLBD21	CGTCA-motif	CGTCA	755	MeJA-responsiveness
PeLBD21	TGACG-motif	TGACG	93	MeJA-responsiveness
PeLBD21	TGACG-motif	TGACG	755	MeJA-responsiveness
PeLBD21	CAT-box	GCCACT	168	Meristem expression
PeLBD21	CAT-box	GCCACT	235	Meristem expression
PeLBD21	CAT-box	GCCACT	808	Meristem expression
PeLBD21	CAT-box	GCCACT	1392	Meristem expression
PeLBD21	P-box	CCTTTTG	190	Gibberellin-responsive element
PeLBD21	P-box	CCTTTTG	581	Gibberellin-responsive element
PeLBD21	GARE-motif	TCTGTTG	1386	Gibberellin-responsive element
PeLBD21	ABRE	ACGTG	95	Abscisic acid responsiveness
PeLBD22	TC-rich repeats	ATTCTCTAAC	1426	Defense and stress responsiveness
PeLBD22	CGTCA-motif	CGTCA	696	MeJA-responsiveness
PeLBD22	TCA-element	CCATCTTTTT	1248	Salicylic acid responsiveness
PeLBD22	ARE	AAACCA	302	Anaerobic induction
PeLBD22	ARE	AAACCA	1341	Anaerobic induction
PeLBD22	ARE	AAACCA	1451	Anaerobic induction
PeLBD22	TGACG-motif	TGACG	696	MeJA-responsiveness
PeLBD22	P-box	CCTTTTG	1350	Gibberellin-responsive element
PeLBD22	ABRE	ACGTG	694	Abscisic acid responsiveness
PeLBD23	P-box	CCTTTTG	1082	Gibberellin-responsive element
PeLBD23	circadian	CAAAGATATC	936	Circadian control
PeLBD23	MBS	CAACTG	77	MYB binding site involved in drought-inducibility
PeLBD23	MBS	CAACTG	753	MYB binding site involved in drought-inducibility
PeLBD23	LTR	CCGAAA	380	Low-temperature responsiveness
PeLBD23	LTR	CCGAAA	453	Low-temperature responsiveness
PeLBD23	ARE	AAACCA	456	Anaerobic induction
PeLBD23	ARE	AAACCA	1469	Anaerobic induction
PeLBD23	TCA-element	CCATCTTTTT	570	Salicylic acid responsiveness
PeLBD23	TCA-element	TCAGAAGAGG	590	Salicylic acid responsiveness
PeLBD23	TCA-element	TCAGAAGAGG	847	Salicylic acid responsiveness
PeLBD23	TCA-element	CCATCTTTTT	921	Salicylic acid responsiveness
PeLBD24	CGTCA-motif	CGTCA	587	MeJA-responsiveness
PeLBD24	CGTCA-motif	CGTCA	979	MeJA-responsiveness
PeLBD24	TCA-element	CCATCTTTTT	561	Salicylic acid responsiveness
PeLBD24	TGACG-motif	TGACG	587	MeJA-responsiveness
PeLBD24	TGACG-motif	TGACG	979	MeJA-responsiveness
PeLBD24	ARE	AAACCA	601	Anaerobic induction
PeLBD24	LTR	CCGAAA	121	Low-temperature responsiveness
PeLBD24	ABRE	ACGTG	705	Abscisic acid responsiveness
PeLBD25	MBS	CAACTG	741	MYB binding site involved in drought-inducibility
PeLBD25	circadian	CAAAGATATC	374	Circadian control
PeLBD25	ARE	AAACCA	762	Anaerobic induction
PeLBD25	ARE	AAACCA	1009	Anaerobic induction
PeLBD25	RY-element	CATGCATG	1191	Seed-specific regulation
PeLBD25	TCA-element	TCAGAAGAGG	134	Salicylic acid responsiveness
PeLBD25	TCA-element	CCATCTTTTT	655	Salicylic acid responsiveness
PeLBD25	MBSI	TTTTTACGGTTA	1403	MYB binding site involved in flavonoid biosynthetic genes regulation
PeLBD25	GT1-motif	GGTTAA	1073	Light responsive element
PeLBD25	CAT-box	GCCACT	38	Meristem expression
PeLBD25	CAT-box	GCCACT	886	Meristem expression
PeLBD25	TC-rich repeats	GTTTTCTTAC	11	Defense and stress responsiveness
PeLBD26	ABRE	ACGTG	482	Abscisic acid responsiveness
PeLBD26	ABRE	CACGTG	1130	Abscisic acid responsiveness
PeLBD26	ABRE	ACGTG	1131	Abscisic acid responsiveness
PeLBD26	TGA-element	AACGAC	373	Auxin-responsive element
PeLBD26	ARE	AAACCA	1062	Anaerobic induction
PeLBD26	CAT-box	GCCACT	1247	Meristem expression
PeLBD26	GT1-motif	GGTTAA	740	Light responsive element
PeLBD27	ARE	AAACCA	362	Anaerobic induction
PeLBD27	TCA-element	TCAGAAGAGG	566	Salicylic acid responsiveness
PeLBD27	CAT-box	GCCACT	863	Meristem expression
PeLBD27	GT1-motif	GGTTAA	1113	Light responsive element
PeLBD27	GT1-motif	GGTTAAT	1442	Light responsive element
PeLBD27	GT1-motif	GGTTAA	1443	Light responsive element
PeLBD27	MBS	CAACTG	606	MYB binding site involved in drought-inducibility
PeLBD27	MBS	CAACTG	612	MYB binding site involved in drought-inducibility
PeLBD27	TGA-element	AACGAC	1335	Auxin-responsive element
PeLBD27	ABRE	AACCCGG	535	Abscisic acid responsiveness
PeLBD27	Sp1	GGGCGG	124	Light responsive element
PeLBD27	Sp1	GGGCGG	1348	Light responsive element
PeLBD28	TCA-element	TCAGAAGAGG	564	Salicylic acid responsiveness
PeLBD28	ARE	AAACCA	297	Anaerobic induction
PeLBD28	ARE	AAACCA	360	Anaerobic induction
PeLBD28	GT1-motif	GGTTAA	1113	Light responsive element
PeLBD28	GT1-motif	GGTTAAT	1442	Light responsive element
PeLBD28	GT1-motif	GGTTAA	1443	Light responsive element
PeLBD28	CAT-box	GCCACT	863	Meristem expression
PeLBD28	MBS	CAACTG	606	MYB binding site involved in drought-inducibility
PeLBD28	MBS	CAACTG	612	MYB binding site involved in drought-inducibility
PeLBD28	TGA-element	AACGAC	1335	Auxin-responsive element
PeLBD28	Sp1	GGGCGG	122	Light responsive element
PeLBD28	Sp1	GGGCGG	1348	Light responsive element
PeLBD28	ABRE	AACCCGG	533	Abscisic acid responsiveness
PeLBD29	TCA-element	TCAGAAGAGG	563	Salicylic acid responsiveness
PeLBD29	ARE	AAACCA	359	Anaerobic induction
PeLBD29	CAT-box	GCCACT	862	Meristem expression
PeLBD29	GT1-motif	GGTTAA	1112	Light responsive element
PeLBD29	GT1-motif	GGTTAAT	1442	Light responsive element
PeLBD29	GT1-motif	GGTTAA	1443	Light responsive element
PeLBD29	MBS	CAACTG	605	MYB binding site involved in drought-inducibility
PeLBD29	MBS	CAACTG	611	MYB binding site involved in drought-inducibility
PeLBD29	TGA-element	AACGAC	1335	Auxin-responsive element
PeLBD29	Sp1	GGGCGG	121	Light responsive element
PeLBD29	Sp1	GGGCGG	1348	Light responsive element
PeLBD29	ABRE	AACCCGG	532	Abscisic acid responsiveness
PeLBD3	ABRE	ACGTG	84	Abscisic acid responsiveness
PeLBD3	ABRE	ACGTG	1254	Abscisic acid responsiveness
PeLBD3	GARE-motif	TCTGTTG	47	Gibberellin-responsive element
PeLBD3	MBS	CAACTG	315	MYB binding site involved in drought-inducibility
PeLBD3	MBS	CAACTG	406	MYB binding site involved in drought-inducibility
PeLBD3	GT1-motif	GGTTAAT	797	Light responsive element
PeLBD3	GT1-motif	GGTTAA	923	Light responsive element
PeLBD3	GT1-motif	GGTTAAT	1463	Light responsive element
PeLBD3	GT1-motif	GGTTAA	1464	Light responsive element
PeLBD3	ARE	AAACCA	1156	Anaerobic induction
PeLBD3	TGACG-motif	TGACG	239	MeJA-responsiveness
PeLBD3	CGTCA-motif	CGTCA	239	MeJA-responsiveness
PeLBD30	ARE	AAACCA	53	Anaerobic induction
PeLBD30	ARE	AAACCA	986	Anaerobic induction
PeLBD30	ARE	AAACCA	1070	Anaerobic induction
PeLBD30	ARE	AAACCA	1093	Anaerobic induction
PeLBD30	RY-element	CATGCATG	344	Seed-specific regulation
PeLBD30	TGACG-motif	TGACG	224	MeJA-responsiveness
PeLBD30	TGACG-motif	TGACG	725	MeJA-responsiveness
PeLBD30	TGACG-motif	TGACG	1298	MeJA-responsiveness
PeLBD30	CGTCA-motif	CGTCA	224	MeJA-responsiveness
PeLBD30	CGTCA-motif	CGTCA	725	MeJA-responsiveness
PeLBD30	CGTCA-motif	CGTCA	1298	MeJA-responsiveness
PeLBD30	Sp1	GGGCGG	1132	Light responsive element
PeLBD30	ABRE	ACGTG	888	Abscisic acid responsiveness
PeLBD30	ABRE	ACGTG	1078	Abscisic acid responsiveness
PeLBD30	GARE-motif	TCTGTTG	382	Gibberellin-responsive element
PeLBD30	MBS	CAACTG	112	MYB binding site involved in drought-inducibility
PeLBD31	motif I	gGTACGTGGCG	455	cis-acting regulatory element root specific
PeLBD31	MSA-like	(T/C)C(T/C)AACGG(T/C)(T/C)A	1179	Cell cycle regulation
PeLBD31	ABRE	ACGTG	458	Abscisic acid responsiveness
PeLBD31	ABRE	ACGTG	923	Abscisic acid responsiveness
PeLBD31	TCA-element	CCATCTTTTT	762	Salicylic acid responsiveness
PeLBD31	TGACG-motif	TGACG	925	MeJA-responsiveness
PeLBD31	TGACG-motif	TGACG	1126	MeJA-responsiveness
PeLBD31	ARE	AAACCA	596	Anaerobic induction
PeLBD31	ARE	AAACCA	714	Anaerobic induction
PeLBD31	ARE	AAACCA	1176	Anaerobic induction
PeLBD31	CGTCA-motif	CGTCA	925	MeJA-responsiveness
PeLBD31	CGTCA-motif	CGTCA	1126	MeJA-responsiveness
PeLBD31	GT1-motif	GGTTAA	353	Light responsive element
PeLBD31	GT1-motif	GGTTAA	1307	Light responsive element
PeLBD32	TGACG-motif	TGACG	1204	MeJA-responsiveness
PeLBD32	ARE	AAACCA	963	Anaerobic induction
PeLBD32	CGTCA-motif	CGTCA	1204	MeJA-responsiveness
PeLBD32	TC-rich repeats	GTTTTCTTAC	858	Defense and stress responsiveness
PeLBD32	LTR	CCGAAA	496	Low-temperature responsiveness
PeLBD32	LTR	CCGAAA	529	Low-temperature responsiveness
PeLBD32	LTR	CCGAAA	842	Low-temperature responsiveness
PeLBD32	LTR	CCGAAA	985	Low-temperature responsiveness
PeLBD32	CAT-box	GCCACT	815	Meristem expression
PeLBD32	CAT-box	GCCACT	884	Meristem expression
PeLBD32	MBS	CAACTG	47	MYB binding site involved in drought-inducibility
PeLBD32	Sp1	GGGCGG	688	Light responsive element
PeLBD32	GARE-motif	TCTGTTG	81	Gibberellin-responsive element
PeLBD32	ABRE	ACGTG	67	Abscisic acid responsiveness
PeLBD32	ABRE	ACGTG	809	Abscisic acid responsiveness
PeLBD32	ABRE	ACGTG	1059	Abscisic acid responsiveness
PeLBD32	TGA-element	AACGAC	865	Auxin-responsive element
PeLBD32	TGA-element	AACGAC	1030	Auxin-responsive element
PeLBD33	ABRE	ACGTG	678	Abscisic acid responsiveness
PeLBD33	ABRE	ACGTG	1094	Abscisic acid responsiveness
PeLBD33	TCA-element	TCAGAAGAGG	821	Salicylic acid responsiveness
PeLBD33	TCA-element	CCATCTTTTT	836	Salicylic acid responsiveness
PeLBD33	ARE	AAACCA	1213	Anaerobic induction
PeLBD33	LTR	CCGAAA	603	Low-temperature responsiveness
PeLBD33	LTR	CCGAAA	1016	Low-temperature responsiveness
PeLBD33	LTR	CCGAAA	1468	Low-temperature responsiveness
PeLBD33	LTR	CCGAAA	1483	Low-temperature responsiveness
PeLBD33	CAT-box	GCCACT	765	Meristem expression
PeLBD33	CAT-box	GCCACT	1059	Meristem expression
PeLBD33	GT1-motif	GGTTAAT	349	Light responsive element
PeLBD33	GT1-motif	GTGTGTGAA	805	Light responsive element
PeLBD4	MBS	CAACTG	310	MYB binding site involved in drought-inducibility
PeLBD4	MBS	CAACTG	401	MYB binding site involved in drought-inducibility
PeLBD4	ABRE	ACGTG	79	Abscisic acid responsiveness
PeLBD4	ABRE	ACGTG	1252	Abscisic acid responsiveness
PeLBD4	GARE-motif	TCTGTTG	42	Gibberellin-responsive element
PeLBD4	ARE	AAACCA	1154	Anaerobic induction
PeLBD4	TGACG-motif	TGACG	234	MeJA-responsiveness
PeLBD4	CGTCA-motif	CGTCA	234	MeJA-responsiveness
PeLBD4	GT1-motif	GGTTAAT	793	Light responsive element
PeLBD4	GT1-motif	GGTTAA	919	Light responsive element
PeLBD4	GT1-motif	GGTTAAT	1463	Light responsive element
PeLBD4	GT1-motif	GGTTAA	1464	Light responsive element
PeLBD5	TCA-element	CCATCTTTTT	1213	Salicylic acid responsiveness
PeLBD5	TGACG-motif	TGACG	839	MeJA-responsiveness
PeLBD5	TGACG-motif	TGACG	1015	MeJA-responsiveness
PeLBD5	TGACG-motif	TGACG	1223	MeJA-responsiveness
PeLBD5	TGACG-motif	TGACG	1230	MeJA-responsiveness
PeLBD5	ARE	AAACCA	912	Anaerobic induction
PeLBD5	CGTCA-motif	CGTCA	839	MeJA-responsiveness
PeLBD5	CGTCA-motif	CGTCA	1015	MeJA-responsiveness
PeLBD5	CGTCA-motif	CGTCA	1223	MeJA-responsiveness
PeLBD5	CGTCA-motif	CGTCA	1230	MeJA-responsiveness
PeLBD5	TC-rich repeats	GTTTTCTTAC	914	Defense and stress responsiveness
PeLBD5	GT1-motif	GGTTAA	89	Light responsive element
PeLBD5	GT1-motif	GGTTAA	91	Light responsive element
PeLBD5	MBS	CAACTG	335	MYB binding site involved in drought-inducibility
PeLBD5	Sp1	GGGCGG	1285	Light responsive element
PeLBD5	ABRE	CACGTG	237	Abscisic acid responsiveness
PeLBD5	ABRE	ACGTG	238	Abscisic acid responsiveness
PeLBD5	ABRE	ACGTG	268	Abscisic acid responsiveness
PeLBD5	circadian	CAAAGATATC	1350	Circadian control
PeLBD6	TCA-element	TCAGAAGAGG	175	Salicylic acid responsiveness
PeLBD6	RY-element	CATGCATG	43	Seed-specific regulation
PeLBD6	ARE	AAACCA	779	Anaerobic induction
PeLBD6	LTR	CCGAAA	461	Low-temperature responsiveness
PeLBD6	TGA-element	AACGAC	12	Auxin-responsive element
PeLBD6	ABRE	ACGTG	53	Abscisic acid responsiveness
PeLBD6	ABRE	TACGTGTC	520	Abscisic acid responsiveness
PeLBD6	ABRE	ACGTG	521	Abscisic acid responsiveness
PeLBD6	ABRE	CACGTG	1146	Abscisic acid responsiveness
PeLBD6	ABRE	ACGTG	1147	Abscisic acid responsiveness
PeLBD6	ABRE	ACGTG	1192	Abscisic acid responsiveness
PeLBD7	ABRE	TACGTGTC	526	Abscisic acid responsiveness
PeLBD7	ABRE	ACGTG	527	Abscisic acid responsiveness
PeLBD7	ABRE	CACGTG	1146	Abscisic acid responsiveness
PeLBD7	ABRE	ACGTG	1147	Abscisic acid responsiveness
PeLBD7	ABRE	ACGTG	1192	Abscisic acid responsiveness
PeLBD7	TGA-element	AACGAC	37	Auxin-responsive element
PeLBD7	TCA-element	TCAGAAGAGG	177	Salicylic acid responsiveness
PeLBD7	ARE	AAACCA	779	Anaerobic induction
PeLBD7	RY-element	CATGCATG	68	Seed-specific regulation
PeLBD8	ABRE	GCAACGTGTC	35	Abscisic acid responsiveness
PeLBD8	ABRE	ACGTG	465	Abscisic acid responsiveness
PeLBD8	ABRE	CACGTG	1130	Abscisic acid responsiveness
PeLBD8	ABRE	ACGTG	1131	Abscisic acid responsiveness
PeLBD8	MSA-like	(T/C)C(T/C)AACGG(T/C)(T/C)A	1148	Cell cycle regulation
PeLBD8	TC-rich repeats	GTTTTCTTAC	14	Defense and stress responsiveness
PeLBD8	TGACG-motif	TGACG	304	MeJA-responsiveness
PeLBD8	TGACG-motif	TGACG	713	MeJA-responsiveness
PeLBD8	TGACG-motif	TGACG	1449	MeJA-responsiveness
PeLBD8	TCA-element	CCATCTTTTT	364	Salicylic acid responsiveness
PeLBD8	CGTCA-motif	CGTCA	304	MeJA-responsiveness
PeLBD8	CGTCA-motif	CGTCA	713	MeJA-responsiveness
PeLBD8	CGTCA-motif	CGTCA	1449	MeJA-responsiveness
PeLBD9	TGA-element	AACGAC	553	Auxin-responsive element
PeLBD9	TGA-element	AACGAC	1130	Auxin-responsive element
PeLBD9	circadian	CAAAGATATC	269	Circadian control
PeLBD9	circadian	CAAAGATATC	428	Circadian control
PeLBD9	ABRE	ACGTG	196	Abscisic acid responsiveness
PeLBD9	GT1-motif	GGTTAA	53	Light responsive element
PeLBD9	GT1-motif	GGTTAA	1257	Light responsive element
PeLBD9	LTR	CCGAAA	278	Low-temperature responsiveness
PeLBD9	LTR	CCGAAA	507	Low-temperature responsiveness
PeLBD9	LTR	CCGAAA	782	Low-temperature responsiveness
PeLBD9	LTR	CCGAAA	1068	Low-temperature responsiveness
PeLBD9	CGTCA-motif	CGTCA	466	MeJA-responsiveness
PeLBD9	ARE	AAACCA	544	Anaerobic induction
PeLBD9	ARE	AAACCA	625	Anaerobic induction

## Sheet: Sheet2
Table S4-2 Statistics on the quantitative relationship between cis-acting elements and PeLBD genes
Group	Gene Name	Function Description
		Abscisic acid responsiveness	Anaerobic induction	Auxin-responsive element	Cell cycle regulation	Circadian control	cis-acting regulatory element root specific	Defense and stress responsiveness	Gibberellin-responsive element	Light responsive element	Low-temperature responsiveness	MeJA-responsiveness	Meristem expression	MYB binding site involved in drought-inducibility	MYB binding site involved in flavonoid biosynthetic genes regulation	Salicylic acid responsiveness	Seed-specific regulation
Class IIa	PeLBD1	√	√						√	√		√
Class Ic	PeLBD2	√		√				√	√			√	√	√
Class Ic	PeLBD3	√	√						√	√		√		√
Class Ic	PeLBD4	√	√						√	√		√		√
Class Ia	PeLBD5	√	√			√		√		√		√		√		√
Class Ib	PeLBD6	√	√	√							√					√	√
Class Ib	PeLBD7	√	√	√												√	√
Class Ie	PeLBD8	√			√			√				√				√
Class IIb	PeLBD9	√	√	√		√				√	√	√
Class Ie	PeLBD10	√	√									√		√
Class Ie	PeLBD11	√	√	√				√			√	√		√		√
Class Ie	PeLBD12	√											√	√		√
Class IIb	PeLBD13	√	√									√	√			√
Class Ib	PeLBD14	√	√						√					√		√
Class IIb	PeLBD15		√						√		√	√		√
Class Ia	PeLBD16	√	√						√		√	√	√
Class Id	PeLBD17		√	√	√				√	√
Class Ic	PeLBD18		√					√					√	√
Class Ia	PeLBD19	√							√	√			√	√		√
Class Ic	PeLBD20	√	√	√				√	√	√	√	√	√	√
Class Ia	PeLBD21	√							√			√	√
Class Ie	PeLBD22	√	√					√	√			√				√
Class Ic	PeLBD23	√	√			√			√		√			√		√
Class Ia	PeLBD24	√	√								√	√				√
Class Ic	PeLBD25		√			√		√		√			√	√	√	√	√
Class Ib	PeLBD26	√	√	√						√			√
Class Id	PeLBD27	√	√	√						√			√	√		√
Class Id	PeLBD28	√	√	√						√			√	√		√
Class Id	PeLBD29	√	√	√						√			√	√		√
Class Ia	PeLBD30	√	√						√	√		√	√	√			√
Class IIb	PeLBD31	√	√		√		√			√		√				√
Class Ic	PeLBD32	√	√	√				√	√	√	√	√	√	√
Class IIa	PeLBD33	√	√							√	√		√			√
	SUM	29	28	12	3	4	1	9	15	17	10	19	15	19	1	18	4
