# Supplementary material for: Genome-Wide Identification and Expression Analysis of LBD Transcription Factor Genes in Passion Fruit (Passiflora edulis)
Source: Int J Mol Sci. 2022 Apr 24;23(9):4700. doi: 10.3390/ijms23094700 (PMC9104060; doi:10.3390/ijms23094700)
Supplement: Supplementary file 1 [file ijms-23-04700-s001.zip › Table S5.xlsx]

## Sheet: Pe-Pe
Table S5-1 Results of intraspecific collinearity analysis(intraspecific and interspecific)
############### Parameters ###############
# MATCH_SCORE: 50
# MATCH_SIZE: 5
# GAP_PENALTY: -1
# OVERLAP_WINDOW: 5
# E_VALUE: 1e-05
# MAX GAPS: 25
############### Statistics ###############
# Number of collinear genes: 11850, Percentage: 53.23
# Number of all genes: 22261
##########################################
## Alignment 0: score=945.0 e_value=1.5e-81 N=22 LG01&LG01 plus
0- 0:	P_edulia010000999.g	P_edulia010001215.g	5e-123
0- 1:	P_edulia010001011.g	P_edulia010001223.g	1e-48
0- 2:	P_edulia010001023.g	P_edulia010001252.g	3e-152
0- 3:	P_edulia010001027.g	P_edulia010001259.g	1e-130
0- 4:	P_edulia010001030.g	P_edulia010001260.g	0
0- 5:	P_edulia010001034.g	P_edulia010001261.g	0
0- 6:	P_edulia010001035.g	P_edulia010001262.g	0
0- 7:	P_edulia010001037.g	P_edulia010001267.g	0
0- 8:	P_edulia010001047.g	P_edulia010001264.g	3e-144
0- 9:	P_edulia010001048.g	P_edulia010001268.g	0
0- 10:	P_edulia010001050.g	P_edulia010001270.g	4e-26
0- 11:	P_edulia010001060.g	P_edulia010001274.g	2e-113
0- 12:	P_edulia010001063.g	P_edulia010001275.g	0
0- 13:	P_edulia010001072.g	P_edulia010001276.g	0
0- 14:	P_edulia010001069.g	P_edulia010001282.g	2e-16
0- 15:	P_edulia010001079.g	P_edulia010001283.g	5e-54
0- 16:	P_edulia010001093.g	P_edulia010001298.g	2e-77
0- 17:	P_edulia010001096.g	P_edulia010001324.g	6e-43
0- 18:	P_edulia010001104.g	P_edulia010001326.g	8e-27
0- 19:	P_edulia010001106.g	P_edulia010001327.g	8e-123
0- 20:	P_edulia010001111.g	P_edulia010001341.g	2e-15
0- 21:	P_edulia010001113.g	P_edulia010001357.g	1e-20
## Alignment 1: score=925.0 e_value=7.9e-66 N=21 LG01&LG01 plus
1- 0:	P_edulia010001011.g	P_edulia010002545.g	5e-25
1- 1:	P_edulia010001030.g	P_edulia010002556.g	1e-19
1- 2:	P_edulia010001032.g	P_edulia010002549.g	4e-06
1- 3:	P_edulia010001047.g	P_edulia010002568.g	5e-56
1- 4:	P_edulia010001063.g	P_edulia010002574.g	0
1- 5:	P_edulia010001072.g	P_edulia010002579.g	1e-166
1- 6:	P_edulia010001070.g	P_edulia010002588.g	6e-07
1- 7:	P_edulia010001074.g	P_edulia010002594.g	3e-155
1- 8:	P_edulia010001081.g	P_edulia010002599.g	7e-12
1- 9:	P_edulia010001098.g	P_edulia010002616.g	0
1- 10:	P_edulia010001108.g	P_edulia010002610.g	4e-112
1- 11:	P_edulia010001109.g	P_edulia010002612.g	7e-100
1- 12:	P_edulia010001112.g	P_edulia010002621.g	4e-100
1- 13:	P_edulia010001114.g	P_edulia010002627.g	0
1- 14:	P_edulia010001116.g	P_edulia010002618.g	5e-16
1- 15:	P_edulia010001123.g	P_edulia010002624.g	0
1- 16:	P_edulia010001122.g	P_edulia010002622.g	3e-150
1- 17:	P_edulia010001124.g	P_edulia010002640.g	2e-64
1- 18:	P_edulia010001125.g	P_edulia010002639.g	2e-106
1- 19:	P_edulia010001141.g	P_edulia010002635.g	7e-180
1- 20:	P_edulia010001144.g	P_edulia010002643.g	0
## Alignment 2: score=911.0 e_value=1.5e-65 N=19 LG01&LG01 plus
2- 0:	P_edulia010005270.g	P_edulia010005470.g	0
2- 1:	P_edulia010005269.g	P_edulia010005469.g	5e-175
2- 2:	P_edulia010005275.g	P_edulia010005471.g	0
2- 3:	P_edulia010005274.g	P_edulia010005473.g	5e-125
2- 4:	P_edulia010005276.g	P_edulia010005474.g	0
2- 5:	P_edulia010005272.g	P_edulia010005472.g	0
2- 6:	P_edulia010005283.g	P_edulia010005476.g	0
2- 7:	P_edulia010005290.g	P_edulia010005478.g	0
2- 8:	P_edulia010005280.g	P_edulia010005479.g	0
2- 9:	P_edulia010005278.g	P_edulia010005482.g	0
2- 10:	P_edulia010005287.g	P_edulia010005487.g	3e-102
2- 11:	P_edulia010005286.g	P_edulia010005486.g	0
2- 12:	P_edulia010005291.g	P_edulia010005489.g	6e-140
2- 13:	P_edulia010005289.g	P_edulia010005488.g	5e-119
2- 14:	P_edulia010005279.g	P_edulia010005483.g	1e-173
2- 15:	P_edulia010005284.g	P_edulia010005481.g	2e-169
2- 16:	P_edulia010005281.g	P_edulia010005484.g	9e-122
2- 17:	P_edulia010005302.g	P_edulia010005512.g	3e-15
2- 18:	P_edulia010005295.g	P_edulia010005514.g	4e-33
## Alignment 3: score=901.0 e_value=2.2e-72 N=21 LG01&LG01 plus
3- 0:	P_edulia010000114.g	P_edulia010001800.g	0
3- 1:	P_edulia010000109.g	P_edulia010001799.g	0
3- 2:	P_edulia010000112.g	P_edulia010001805.g	0
3- 3:	P_edulia010000111.g	P_edulia010001807.g	1e-137
3- 4:	P_edulia010000124.g	P_edulia010001814.g	2e-62
3- 5:	P_edulia010000122.g	P_edulia010001809.g	0
3- 6:	P_edulia010000126.g	P_edulia010001806.g	9e-23
3- 7:	P_edulia010000140.g	P_edulia010001821.g	0
3- 8:	P_edulia010000138.g	P_edulia010001817.g	3e-155
3- 9:	P_edulia010000143.g	P_edulia010001815.g	0
3- 10:	P_edulia010000162.g	P_edulia010001832.g	1e-35
3- 11:	P_edulia010000167.g	P_edulia010001844.g	3e-145
3- 12:	P_edulia010000185.g	P_edulia010001861.g	5e-08
3- 13:	P_edulia010000209.g	P_edulia010001886.g	2e-18
3- 14:	P_edulia010000218.g	P_edulia010001898.g	2e-08
3- 15:	P_edulia010000215.g	P_edulia010001908.g	2e-17
3- 16:	P_edulia010000242.g	P_edulia010001905.g	0
3- 17:	P_edulia010000241.g	P_edulia010001903.g	1e-100
3- 18:	P_edulia010000249.g	P_edulia010001906.g	0
3- 19:	P_edulia010000253.g	P_edulia010001914.g	2e-50
3- 20:	P_edulia010000254.g	P_edulia010001920.g	2e-115
## Alignment 4: score=763.0 e_value=1.5e-60 N=18 LG01&LG01 plus
4- 0:	P_edulia010000717.g	P_edulia010001459.g	1e-19
4- 1:	P_edulia010000741.g	P_edulia010001486.g	4e-31
4- 2:	P_edulia010000757.g	P_edulia010001499.g	4e-155
4- 3:	P_edulia010000762.g	P_edulia010001521.g	2e-53
4- 4:	P_edulia010000761.g	P_edulia010001517.g	0
4- 5:	P_edulia010000766.g	P_edulia010001520.g	7e-32
4- 6:	P_edulia010000767.g	P_edulia010001525.g	0
4- 7:	P_edulia010000769.g	P_edulia010001529.g	3e-175
4- 8:	P_edulia010000771.g	P_edulia010001526.g	6e-165
4- 9:	P_edulia010000776.g	P_edulia010001528.g	5e-121
4- 10:	P_edulia010000787.g	P_edulia010001533.g	0
4- 11:	P_edulia010000786.g	P_edulia010001534.g	0
4- 12:	P_edulia010000791.g	P_edulia010001535.g	2e-124
4- 13:	P_edulia010000796.g	P_edulia010001537.g	0
4- 14:	P_edulia010000804.g	P_edulia010001559.g	3e-10
4- 15:	P_edulia010000812.g	P_edulia010001563.g	2e-38
4- 16:	P_edulia010000836.g	P_edulia010001578.g	3e-14
4- 17:	P_edulia010000850.g	P_edulia010001581.g	4e-16
## Alignment 5: score=761.0 e_value=1.5e-53 N=17 LG01&LG01 plus
5- 0:	P_edulia010002383.g	P_edulia010002693.g	4e-45
5- 1:	P_edulia010002379.g	P_edulia010002694.g	1e-101
5- 2:	P_edulia010002394.g	P_edulia010002698.g	0
5- 3:	P_edulia010002389.g	P_edulia010002696.g	0
5- 4:	P_edulia010002392.g	P_edulia010002697.g	0
5- 5:	P_edulia010002378.g	P_edulia010002695.g	2e-54
5- 6:	P_edulia010002388.g	P_edulia010002699.g	2e-18
5- 7:	P_edulia010002397.g	P_edulia010002692.g	0
5- 8:	P_edulia010002405.g	P_edulia010002710.g	0
5- 9:	P_edulia010002404.g	P_edulia010002705.g	7e-63
5- 10:	P_edulia010002402.g	P_edulia010002702.g	0
5- 11:	P_edulia010002410.g	P_edulia010002737.g	6e-45
5- 12:	P_edulia010002432.g	P_edulia010002730.g	1e-38
5- 13:	P_edulia010002447.g	P_edulia010002749.g	4e-17
5- 14:	P_edulia010002463.g	P_edulia010002755.g	2e-20
5- 15:	P_edulia010002473.g	P_edulia010002778.g	1e-08
5- 16:	P_edulia010002477.g	P_edulia010002783.g	1e-10
## Alignment 6: score=723.0 e_value=1.7e-46 N=16 LG01&LG01 plus
6- 0:	P_edulia010000526.g	P_edulia010002215.g	2e-08
6- 1:	P_edulia010000527.g	P_edulia010002232.g	2e-10
6- 2:	P_edulia010000545.g	P_edulia010002238.g	5e-07
6- 3:	P_edulia010000559.g	P_edulia010002249.g	2e-88
6- 4:	P_edulia010000558.g	P_edulia010002252.g	2e-59
6- 5:	P_edulia010000557.g	P_edulia010002256.g	2e-94
6- 6:	P_edulia010000574.g	P_edulia010002272.g	2e-63
6- 7:	P_edulia010000565.g	P_edulia010002263.g	3e-65
6- 8:	P_edulia010000564.g	P_edulia010002274.g	0
6- 9:	P_edulia010000571.g	P_edulia010002285.g	2e-175
6- 10:	P_edulia010000569.g	P_edulia010002282.g	5e-80
6- 11:	P_edulia010000575.g	P_edulia010002280.g	0
6- 12:	P_edulia010000580.g	P_edulia010002281.g	1e-93
6- 13:	P_edulia010000579.g	P_edulia010002277.g	2e-89
6- 14:	P_edulia010000583.g	P_edulia010002276.g	1e-134
6- 15:	P_edulia010000588.g	P_edulia010002279.g	1e-149
## Alignment 7: score=697.0 e_value=1e-51 N=16 LG01&LG01 plus
7- 0:	P_edulia010003889.g	P_edulia010005375.g	0
7- 1:	P_edulia010003915.g	P_edulia010005395.g	3e-10
7- 2:	P_edulia010003934.g	P_edulia010005399.g	1e-09
7- 3:	P_edulia010003950.g	P_edulia010005430.g	2e-173
7- 4:	P_edulia010003942.g	P_edulia010005437.g	0
7- 5:	P_edulia010003946.g	P_edulia010005434.g	9e-152
7- 6:	P_edulia010003943.g	P_edulia010005432.g	0
7- 7:	P_edulia010003956.g	P_edulia010005438.g	0
7- 8:	P_edulia010003953.g	P_edulia010005433.g	0
7- 9:	P_edulia010003960.g	P_edulia010005435.g	0
7- 10:	P_edulia010003966.g	P_edulia010005452.g	6e-57
7- 11:	P_edulia010003965.g	P_edulia010005456.g	0
7- 12:	P_edulia010003957.g	P_edulia010005449.g	2e-41
7- 13:	P_edulia010003975.g	P_edulia010005455.g	0
7- 14:	P_edulia010003971.g	P_edulia010005451.g	0
7- 15:	P_edulia010003976.g	P_edulia010005457.g	1e-72
## Alignment 8: score=668.0 e_value=1.6e-52 N=19 LG01&LG01 plus
8- 0:	P_edulia010002947.g	P_edulia010004365.g	2e-10
8- 1:	P_edulia010002968.g	P_edulia010004378.g	4e-06
8- 2:	P_edulia010002996.g	P_edulia010004394.g	2e-16
8- 3:	P_edulia010003006.g	P_edulia010004416.g	7e-11
8- 4:	P_edulia010003018.g	P_edulia010004425.g	5e-13
8- 5:	P_edulia010003012.g	P_edulia010004444.g	8e-13
8- 6:	P_edulia010003033.g	P_edulia010004451.g	9e-16
8- 7:	P_edulia010003043.g	P_edulia010004466.g	2e-28
8- 8:	P_edulia010003065.g	P_edulia010004488.g	7e-16
8- 9:	P_edulia010003061.g	P_edulia010004489.g	4e-36
8- 10:	P_edulia010003074.g	P_edulia010004502.g	2e-06
8- 11:	P_edulia010003094.g	P_edulia010004495.g	3e-81
8- 12:	P_edulia010003099.g	P_edulia010004520.g	2e-16
8- 13:	P_edulia010003095.g	P_edulia010004523.g	6e-93
8- 14:	P_edulia010003125.g	P_edulia010004548.g	2e-51
8- 15:	P_edulia010003154.g	P_edulia010004560.g	2e-10
8- 16:	P_edulia010003156.g	P_edulia010004558.g	8e-13
8- 17:	P_edulia010003157.g	P_edulia010004582.g	2e-20
8- 18:	P_edulia010003164.g	P_edulia010004592.g	7e-30
## Alignment 9: score=627.0 e_value=6.5e-46 N=16 LG01&LG01 plus
9- 0:	P_edulia010000214.g	P_edulia010004423.g	6e-10
9- 1:	P_edulia010000218.g	P_edulia010004425.g	1e-09
9- 2:	P_edulia010000228.g	P_edulia010004419.g	8e-40
9- 3:	P_edulia010000227.g	P_edulia010004430.g	4e-21
9- 4:	P_edulia010000225.g	P_edulia010004432.g	5e-32
9- 5:	P_edulia010000224.g	P_edulia010004428.g	2e-18
9- 6:	P_edulia010000259.g	P_edulia010004439.g	1e-75
9- 7:	P_edulia010000255.g	P_edulia010004451.g	1e-13
9- 8:	P_edulia010000296.g	P_edulia010004455.g	1e-22
9- 9:	P_edulia010000283.g	P_edulia010004466.g	2e-11
9- 10:	P_edulia010000291.g	P_edulia010004479.g	2e-19
9- 11:	P_edulia010000286.g	P_edulia010004489.g	6e-48
9- 12:	P_edulia010000320.g	P_edulia010004495.g	2e-10
9- 13:	P_edulia010000328.g	P_edulia010004520.g	1e-17
9- 14:	P_edulia010000352.g	P_edulia010004531.g	4e-39
9- 15:	P_edulia010000358.g	P_edulia010004560.g	7e-07
## Alignment 10: score=582.0 e_value=2.5e-40 N=15 LG01&LG01 plus
10- 0:	P_edulia010000124.g	P_edulia010001477.g	1e-10
10- 1:	P_edulia010000129.g	P_edulia010001486.g	4e-15
10- 2:	P_edulia010000143.g	P_edulia010001504.g	1e-09
10- 3:	P_edulia010000158.g	P_edulia010001513.g	4e-30
10- 4:	P_edulia010000153.g	P_edulia010001525.g	4e-71
10- 5:	P_edulia010000174.g	P_edulia010001547.g	5e-32
10- 6:	P_edulia010000181.g	P_edulia010001559.g	1e-56
10- 7:	P_edulia010000177.g	P_edulia010001556.g	4e-06
10- 8:	P_edulia010000185.g	P_edulia010001568.g	5e-18
10- 9:	P_edulia010000202.g	P_edulia010001596.g	6e-35
10- 10:	P_edulia010000204.g	P_edulia010001622.g	7e-06
10- 11:	P_edulia010000217.g	P_edulia010001625.g	1e-11
10- 12:	P_edulia010000219.g	P_edulia010001646.g	1e-31
10- 13:	P_edulia010000215.g	P_edulia010001656.g	3e-12
10- 14:	P_edulia010000226.g	P_edulia010001659.g	1e-08
## Alignment 11: score=573.0 e_value=4.8e-38 N=13 LG01&LG01 plus
11- 0:	P_edulia010000003.g	P_edulia010001817.g	1e-32
11- 1:	P_edulia010000004.g	P_edulia010001815.g	0
11- 2:	P_edulia010000011.g	P_edulia010001822.g	8e-94
11- 3:	P_edulia010000002.g	P_edulia010001819.g	3e-51
11- 4:	P_edulia010000021.g	P_edulia010001832.g	0
11- 5:	P_edulia010000022.g	P_edulia010001833.g	0
11- 6:	P_edulia010000029.g	P_edulia010001828.g	5e-105
11- 7:	P_edulia010000031.g	P_edulia010001839.g	3e-81
11- 8:	P_edulia010000030.g	P_edulia010001844.g	3e-145
11- 9:	P_edulia010000027.g	P_edulia010001842.g	0
11- 10:	P_edulia010000044.g	P_edulia010001855.g	1e-07
11- 11:	P_edulia010000066.g	P_edulia010001874.g	0
11- 12:	P_edulia010000074.g	P_edulia010001898.g	1e-13
## Alignment 12: score=562.0 e_value=2.5e-30 N=12 LG01&LG01 plus
12- 0:	P_edulia010000278.g	P_edulia010001884.g	2e-34
12- 1:	P_edulia010000273.g	P_edulia010001882.g	0
12- 2:	P_edulia010000276.g	P_edulia010001891.g	3e-109
12- 3:	P_edulia010000296.g	P_edulia010001898.g	1e-70
12- 4:	P_edulia010000287.g	P_edulia010001894.g	0
12- 5:	P_edulia010000305.g	P_edulia010001911.g	6e-99
12- 6:	P_edulia010000309.g	P_edulia010001909.g	4e-14
12- 7:	P_edulia010000300.g	P_edulia010001905.g	0
12- 8:	P_edulia010000299.g	P_edulia010001903.g	3e-100
12- 9:	P_edulia010000310.g	P_edulia010001906.g	0
12- 10:	P_edulia010000315.g	P_edulia010001914.g	2e-50
12- 11:	P_edulia010000312.g	P_edulia010001920.g	1e-114
## Alignment 13: score=553.0 e_value=1e-39 N=14 LG01&LG01 plus
13- 0:	P_edulia010001260.g	P_edulia010002556.g	2e-19
13- 1:	P_edulia010001264.g	P_edulia010002568.g	1e-60
13- 2:	P_edulia010001266.g	P_edulia010002571.g	2e-117
13- 3:	P_edulia010001275.g	P_edulia010002574.g	0
13- 4:	P_edulia010001276.g	P_edulia010002579.g	0
13- 5:	P_edulia010001278.g	P_edulia010002577.g	0
13- 6:	P_edulia010001280.g	P_edulia010002598.g	2e-11
13- 7:	P_edulia010001281.g	P_edulia010002587.g	6e-50
13- 8:	P_edulia010001300.g	P_edulia010002631.g	2e-08
13- 9:	P_edulia010001309.g	P_edulia010002641.g	4e-49
13- 10:	P_edulia010001327.g	P_edulia010002653.g	7e-122
13- 11:	P_edulia010001341.g	P_edulia010002660.g	5e-09
13- 12:	P_edulia010001353.g	P_edulia010002681.g	1e-08
13- 13:	P_edulia010001357.g	P_edulia010002695.g	2e-23
## Alignment 14: score=545.0 e_value=1.3e-27 N=11 LG01&LG01 plus
14- 0:	P_edulia010002148.g	P_edulia010002311.g	0
14- 1:	P_edulia010002158.g	P_edulia010002321.g	7e-104
14- 2:	P_edulia010002150.g	P_edulia010002310.g	4e-101
14- 3:	P_edulia010002157.g	P_edulia010002316.g	0
14- 4:	P_edulia010002163.g	P_edulia010002324.g	3e-64
14- 5:	P_edulia010002166.g	P_edulia010002325.g	0
14- 6:	P_edulia010002167.g	P_edulia010002326.g	0
14- 7:	P_edulia010002169.g	P_edulia010002327.g	2e-142
14- 8:	P_edulia010002165.g	P_edulia010002331.g	0
14- 9:	P_edulia010002164.g	P_edulia010002328.g	3e-126
14- 10:	P_edulia010002168.g	P_edulia010002340.g	0
## Alignment 15: score=529.0 e_value=2.5e-39 N=15 LG01&LG01 plus
15- 0:	P_edulia010002879.g	P_edulia010004436.g	7e-26
15- 1:	P_edulia010002885.g	P_edulia010004439.g	1e-08
15- 2:	P_edulia010002907.g	P_edulia010004444.g	7e-41
15- 3:	P_edulia010002918.g	P_edulia010004447.g	3e-26
15- 4:	P_edulia010002932.g	P_edulia010004466.g	5e-47
15- 5:	P_edulia010002947.g	P_edulia010004488.g	4e-15
15- 6:	P_edulia010002978.g	P_edulia010004495.g	2e-99
15- 7:	P_edulia010002993.g	P_edulia010004520.g	6e-15
15- 8:	P_edulia010002991.g	P_edulia010004515.g	8e-13
15- 9:	P_edulia010002988.g	P_edulia010004531.g	3e-55
15- 10:	P_edulia010003018.g	P_edulia010004560.g	1e-20
15- 11:	P_edulia010003016.g	P_edulia010004562.g	3e-08
15- 12:	P_edulia010003043.g	P_edulia010004574.g	4e-18
15- 13:	P_edulia010003065.g	P_edulia010004592.g	7e-55
15- 14:	P_edulia010003074.g	P_edulia010004609.g	3e-16
## Alignment 16: score=528.0 e_value=5.1e-33 N=12 LG01&LG01 plus
16- 0:	P_edulia010000167.g	P_edulia010002278.g	2e-36
16- 1:	P_edulia010000183.g	P_edulia010002305.g	7e-158
16- 2:	P_edulia010000177.g	P_edulia010002303.g	0
16- 3:	P_edulia010000176.g	P_edulia010002308.g	0
16- 4:	P_edulia010000179.g	P_edulia010002309.g	2e-85
16- 5:	P_edulia010000196.g	P_edulia010002318.g	5e-113
16- 6:	P_edulia010000195.g	P_edulia010002312.g	2e-15
16- 7:	P_edulia010000199.g	P_edulia010002317.g	0
16- 8:	P_edulia010000209.g	P_edulia010002324.g	2e-41
16- 9:	P_edulia010000218.g	P_edulia010002326.g	0
16- 10:	P_edulia010000215.g	P_edulia010002338.g	7e-25
16- 11:	P_edulia010000232.g	P_edulia010002353.g	1e-16
## Alignment 17: score=524.0 e_value=1.2e-29 N=13 LG01&LG01 plus
17- 0:	P_edulia010002057.g	P_edulia010003102.g	1e-27
17- 1:	P_edulia010002069.g	P_edulia010003118.g	2e-51
17- 2:	P_edulia010002079.g	P_edulia010003121.g	0
17- 3:	P_edulia010002088.g	P_edulia010003111.g	3e-29
17- 4:	P_edulia010002096.g	P_edulia010003115.g	3e-49
17- 5:	P_edulia010002094.g	P_edulia010003125.g	3e-131
17- 6:	P_edulia010002105.g	P_edulia010003127.g	2e-23
17- 7:	P_edulia010002104.g	P_edulia010003135.g	0
17- 8:	P_edulia010002125.g	P_edulia010003150.g	5e-08
17- 9:	P_edulia010002152.g	P_edulia010003168.g	1e-16
17- 10:	P_edulia010002167.g	P_edulia010003157.g	1e-73
17- 11:	P_edulia010002176.g	P_edulia010003175.g	5e-13
17- 12:	P_edulia010002192.g	P_edulia010003194.g	7e-62
## Alignment 18: score=518.0 e_value=5.3e-35 N=13 LG01&LG01 plus
18- 0:	P_edulia010001477.g	P_edulia010005435.g	3e-14
18- 1:	P_edulia010001486.g	P_edulia010005441.g	3e-11
18- 2:	P_edulia010001492.g	P_edulia010005451.g	1e-47
18- 3:	P_edulia010001503.g	P_edulia010005469.g	9e-08
18- 4:	P_edulia010001504.g	P_edulia010005473.g	6e-32
18- 5:	P_edulia010001515.g	P_edulia010005484.g	6e-08
18- 6:	P_edulia010001517.g	P_edulia010005490.g	5e-06
18- 7:	P_edulia010001534.g	P_edulia010005494.g	1e-21
18- 8:	P_edulia010001556.g	P_edulia010005513.g	3e-10
18- 9:	P_edulia010001563.g	P_edulia010005514.g	5e-73
18- 10:	P_edulia010001568.g	P_edulia010005523.g	2e-14
18- 11:	P_edulia010001581.g	P_edulia010005543.g	6e-64
18- 12:	P_edulia010001596.g	P_edulia010005539.g	6e-12
## Alignment 19: score=515.0 e_value=4.7e-33 N=14 LG01&LG01 plus
19- 0:	P_edulia010002230.g	P_edulia010003618.g	4e-162
19- 1:	P_edulia010002239.g	P_edulia010003638.g	7e-49
19- 2:	P_edulia010002255.g	P_edulia010003658.g	2e-50
19- 3:	P_edulia010002258.g	P_edulia010003671.g	3e-27
19- 4:	P_edulia010002266.g	P_edulia010003679.g	4e-24
19- 5:	P_edulia010002278.g	P_edulia010003695.g	2e-49
19- 6:	P_edulia010002297.g	P_edulia010003701.g	9e-19
19- 7:	P_edulia010002304.g	P_edulia010003731.g	1e-21
19- 8:	P_edulia010002303.g	P_edulia010003735.g	8e-44
19- 9:	P_edulia010002308.g	P_edulia010003742.g	8e-28
19- 10:	P_edulia010002320.g	P_edulia010003760.g	3e-11
19- 11:	P_edulia010002327.g	P_edulia010003792.g	6e-42
19- 12:	P_edulia010002329.g	P_edulia010003796.g	7e-48
19- 13:	P_edulia010002351.g	P_edulia010003805.g	3e-33
## Alignment 20: score=515.0 e_value=5.8e-40 N=15 LG01&LG01 plus
20- 0:	P_edulia010000167.g	P_edulia010002918.g	3e-37
20- 1:	P_edulia010000185.g	P_edulia010002932.g	1e-54
20- 2:	P_edulia010000203.g	P_edulia010002944.g	5e-13
20- 3:	P_edulia010000218.g	P_edulia010002947.g	2e-08
20- 4:	P_edulia010000224.g	P_edulia010002965.g	3e-41
20- 5:	P_edulia010000259.g	P_edulia010002978.g	7e-11
20- 6:	P_edulia010000266.g	P_edulia010002972.g	4e-12
20- 7:	P_edulia010000296.g	P_edulia010002993.g	3e-20
20- 8:	P_edulia010000292.g	P_edulia010002989.g	2e-12
20- 9:	P_edulia010000293.g	P_edulia010002999.g	2e-13
20- 10:	P_edulia010000328.g	P_edulia010003018.g	2e-43
20- 11:	P_edulia010000352.g	P_edulia010003013.g	2e-50
20- 12:	P_edulia010000348.g	P_edulia010003012.g	2e-27
20- 13:	P_edulia010000383.g	P_edulia010003033.g	1e-17
20- 14:	P_edulia010000403.g	P_edulia010003035.g	1e-22
## Alignment 21: score=509.0 e_value=6.2e-35 N=13 LG01&LG01 plus
21- 0:	P_edulia010000717.g	P_edulia010002944.g	1e-09
21- 1:	P_edulia010000719.g	P_edulia010002958.g	3e-18
21- 2:	P_edulia010000741.g	P_edulia010002978.g	1e-19
21- 3:	P_edulia010000765.g	P_edulia010002982.g	1e-89
21- 4:	P_edulia010000781.g	P_edulia010002997.g	4e-17
21- 5:	P_edulia010000791.g	P_edulia010003016.g	8e-49
21- 6:	P_edulia010000796.g	P_edulia010003012.g	8e-17
21- 7:	P_edulia010000805.g	P_edulia010003029.g	1e-08
21- 8:	P_edulia010000811.g	P_edulia010003035.g	2e-09
21- 9:	P_edulia010000812.g	P_edulia010003043.g	1e-07
21- 10:	P_edulia010000821.g	P_edulia010003052.g	2e-150
21- 11:	P_edulia010000848.g	P_edulia010003067.g	7e-17
21- 12:	P_edulia010000850.g	P_edulia010003074.g	3e-20
## Alignment 22: score=501.0 e_value=3.3e-26 N=11 LG01&LG01 plus
22- 0:	P_edulia010000178.g	P_edulia010004415.g	2e-43
22- 1:	P_edulia010000185.g	P_edulia010004425.g	1e-49
22- 2:	P_edulia010000193.g	P_edulia010004432.g	4e-30
22- 3:	P_edulia010000202.g	P_edulia010004436.g	1e-17
22- 4:	P_edulia010000214.g	P_edulia010004439.g	3e-27
22- 5:	P_edulia010000218.g	P_edulia010004444.g	1e-09
22- 6:	P_edulia010000228.g	P_edulia010004437.g	2e-40
22- 7:	P_edulia010000226.g	P_edulia010004449.g	1e-114
22- 8:	P_edulia010000227.g	P_edulia010004453.g	6e-21
22- 9:	P_edulia010000225.g	P_edulia010004451.g	3e-65
22- 10:	P_edulia010000224.g	P_edulia010004447.g	2e-18
## Alignment 23: score=494.0 e_value=1.2e-29 N=12 LG01&LG01 plus
23- 0:	P_edulia010002256.g	P_edulia010005413.g	2e-50
23- 1:	P_edulia010002273.g	P_edulia010005414.g	9e-152
23- 2:	P_edulia010002272.g	P_edulia010005431.g	5e-49
23- 3:	P_edulia010002280.g	P_edulia010005432.g	0
23- 4:	P_edulia010002278.g	P_edulia010005444.g	9e-42
23- 5:	P_edulia010002296.g	P_edulia010005459.g	5e-145
23- 6:	P_edulia010002303.g	P_edulia010005473.g	1e-16
23- 7:	P_edulia010002326.g	P_edulia010005494.g	4e-12
23- 8:	P_edulia010002330.g	P_edulia010005498.g	2e-48
23- 9:	P_edulia010002329.g	P_edulia010005513.g	3e-12
23- 10:	P_edulia010002349.g	P_edulia010005515.g	5e-12
23- 11:	P_edulia010002351.g	P_edulia010005514.g	4e-91
## Alignment 24: score=482.0 e_value=3.1e-33 N=13 LG01&LG01 plus
24- 0:	P_edulia010000111.g	P_edulia010003674.g	1e-05
24- 1:	P_edulia010000124.g	P_edulia010003679.g	1e-11
24- 2:	P_edulia010000135.g	P_edulia010003695.g	5e-09
24- 3:	P_edulia010000161.g	P_edulia010003717.g	6e-07
24- 4:	P_edulia010000181.g	P_edulia010003735.g	9e-18
24- 5:	P_edulia010000176.g	P_edulia010003742.g	1e-25
24- 6:	P_edulia010000192.g	P_edulia010003760.g	5e-12
24- 7:	P_edulia010000196.g	P_edulia010003792.g	5e-41
24- 8:	P_edulia010000193.g	P_edulia010003777.g	5e-19
24- 9:	P_edulia010000202.g	P_edulia010003796.g	2e-72
24- 10:	P_edulia010000210.g	P_edulia010003799.g	3e-07
24- 11:	P_edulia010000215.g	P_edulia010003805.g	2e-34
24- 12:	P_edulia010000245.g	P_edulia010003831.g	1e-61
## Alignment 25: score=480.0 e_value=1.7e-32 N=13 LG01&LG01 plus
25- 0:	P_edulia010000124.g	P_edulia010002556.g	4e-15
25- 1:	P_edulia010000122.g	P_edulia010002549.g	2e-07
25- 2:	P_edulia010000139.g	P_edulia010002574.g	2e-67
25- 3:	PeLBD1	PeLBD5	1e-09
25- 4:	P_edulia010000179.g	P_edulia010002593.g	1e-114
25- 5:	P_edulia010000185.g	P_edulia010002598.g	6e-13
25- 6:	P_edulia010000202.g	P_edulia010002599.g	7e-12
25- 7:	P_edulia010000219.g	P_edulia010002604.g	9e-29
25- 8:	P_edulia010000215.g	P_edulia010002600.g	4e-36
25- 9:	P_edulia010000226.g	P_edulia010002630.g	2e-28
25- 10:	P_edulia010000233.g	P_edulia010002622.g	4e-25
25- 11:	P_edulia010000250.g	P_edulia010002661.g	3e-56
25- 12:	P_edulia010000255.g	P_edulia010002687.g	4e-11
## Alignment 26: score=478.0 e_value=8.3e-30 N=13 LG01&LG01 plus
26- 0:	P_edulia010000134.g	P_edulia010003598.g	1e-15
26- 1:	P_edulia010000150.g	P_edulia010003619.g	2e-15
26- 2:	P_edulia010000167.g	P_edulia010003638.g	2e-37
26- 3:	P_edulia010000178.g	P_edulia010003633.g	1e-40
26- 4:	P_edulia010000192.g	P_edulia010003650.g	5e-18
26- 5:	P_edulia010000193.g	P_edulia010003645.g	3e-28
26- 6:	P_edulia010000208.g	P_edulia010003675.g	2e-06
26- 7:	P_edulia010000218.g	P_edulia010003685.g	3e-14
26- 8:	P_edulia010000224.g	P_edulia010003695.g	5e-44
26- 9:	P_edulia010000256.g	P_edulia010003717.g	2e-13
26- 10:	P_edulia010000255.g	P_edulia010003731.g	5e-20
26- 11:	P_edulia010000296.g	P_edulia010003735.g	2e-22
26- 12:	P_edulia010000291.g	P_edulia010003743.g	2e-13
## Alignment 27: score=477.0 e_value=8.6e-27 N=12 LG01&LG01 plus
27- 0:	P_edulia010003062.g	P_edulia010004404.g	5e-35
27- 1:	P_edulia010003058.g	P_edulia010004411.g	2e-13
27- 2:	P_edulia010003065.g	P_edulia010004425.g	6e-55
27- 3:	P_edulia010003076.g	P_edulia010004444.g	8e-59
27- 4:	P_edulia010003094.g	P_edulia010004451.g	2e-68
27- 5:	P_edulia010003099.g	P_edulia010004455.g	2e-11
27- 6:	P_edulia010003113.g	P_edulia010004466.g	3e-14
27- 7:	P_edulia010003138.g	P_edulia010004488.g	9e-06
27- 8:	P_edulia010003125.g	P_edulia010004482.g	3e-19
27- 9:	P_edulia010003154.g	P_edulia010004502.g	2e-11
27- 10:	P_edulia010003166.g	P_edulia010004511.g	5e-14
27- 11:	P_edulia010003164.g	P_edulia010004520.g	3e-11
## Alignment 28: score=474.0 e_value=4.2e-29 N=12 LG01&LG01 plus
28- 0:	P_edulia010002260.g	P_edulia010004425.g	7e-30
28- 1:	P_edulia010002258.g	P_edulia010004419.g	4e-36
28- 2:	P_edulia010002266.g	P_edulia010004436.g	4e-23
28- 3:	P_edulia010002282.g	P_edulia010004435.g	1e-73
28- 4:	P_edulia010002307.g	P_edulia010004439.g	7e-07
28- 5:	P_edulia010002303.g	P_edulia010004444.g	2e-07
28- 6:	P_edulia010002324.g	P_edulia010004447.g	4e-12
28- 7:	P_edulia010002326.g	P_edulia010004455.g	2e-24
28- 8:	P_edulia010002338.g	P_edulia010004466.g	4e-33
28- 9:	P_edulia010002341.g	P_edulia010004482.g	1e-40
28- 10:	P_edulia010002329.g	P_edulia010004502.g	1e-11
28- 11:	P_edulia010002351.g	P_edulia010004520.g	4e-13
## Alignment 29: score=458.0 e_value=7.2e-21 N=10 LG01&LG01 plus
29- 0:	P_edulia010000036.g	P_edulia010002030.g	2e-23
29- 1:	P_edulia010000037.g	P_edulia010002042.g	0
29- 2:	P_edulia010000040.g	P_edulia010002035.g	0
29- 3:	P_edulia010000041.g	P_edulia010002034.g	0
29- 4:	P_edulia010000046.g	P_edulia010002044.g	0
29- 5:	P_edulia010000056.g	P_edulia010002047.g	0
29- 6:	P_edulia010000067.g	P_edulia010002060.g	0
29- 7:	P_edulia010000069.g	P_edulia010002061.g	0
29- 8:	P_edulia010000063.g	P_edulia010002056.g	1e-97
29- 9:	P_edulia010000074.g	P_edulia010002074.g	7e-47
## Alignment 30: score=455.0 e_value=3.1e-24 N=10 LG01&LG01 plus
30- 0:	P_edulia010000520.g	P_edulia010002175.g	0
30- 1:	P_edulia010000519.g	P_edulia010002173.g	5e-111
30- 2:	P_edulia010000527.g	P_edulia010002197.g	4e-93
30- 3:	P_edulia010000529.g	P_edulia010002192.g	3e-91
30- 4:	P_edulia010000534.g	P_edulia010002185.g	0
30- 5:	P_edulia010000537.g	P_edulia010002198.g	0
30- 6:	P_edulia010000544.g	P_edulia010002190.g	0
30- 7:	P_edulia010000548.g	P_edulia010002206.g	8e-172
30- 8:	P_edulia010000550.g	P_edulia010002207.g	3e-100
30- 9:	P_edulia010000557.g	P_edulia010002220.g	8e-33
## Alignment 31: score=446.0 e_value=2.4e-25 N=11 LG01&LG01 plus
31- 0:	P_edulia010000880.g	P_edulia010005244.g	4e-07
31- 1:	P_edulia010000893.g	P_edulia010005268.g	4e-08
31- 2:	P_edulia010000905.g	P_edulia010005256.g	1e-86
31- 3:	P_edulia010000918.g	P_edulia010005253.g	0
31- 4:	P_edulia010000925.g	P_edulia010005274.g	4e-75
31- 5:	P_edulia010000937.g	P_edulia010005278.g	2e-10
31- 6:	P_edulia010000938.g	P_edulia010005296.g	7e-27
31- 7:	P_edulia010000940.g	P_edulia010005302.g	2e-08
31- 8:	P_edulia010000950.g	P_edulia010005295.g	6e-28
31- 9:	P_edulia010000961.g	P_edulia010005316.g	2e-06
31- 10:	P_edulia010000967.g	P_edulia010005339.g	2e-35
## Alignment 32: score=420.0 e_value=1.1e-27 N=12 LG01&LG01 plus
32- 0:	P_edulia010001960.g	P_edulia010002390.g	3e-55
32- 1:	P_edulia010001970.g	P_edulia010002401.g	1e-140
32- 2:	P_edulia010001972.g	P_edulia010002412.g	4e-11
32- 3:	P_edulia010001976.g	P_edulia010002410.g	8e-30
32- 4:	P_edulia010001990.g	P_edulia010002432.g	1e-12
32- 5:	P_edulia010002022.g	P_edulia010002448.g	7e-09
32- 6:	P_edulia010002025.g	P_edulia010002456.g	4e-84
32- 7:	P_edulia010002047.g	P_edulia010002473.g	5e-06
32- 8:	P_edulia010002074.g	P_edulia010002477.g	4e-13
32- 9:	P_edulia010002091.g	P_edulia010002501.g	7e-15
32- 10:	P_edulia010002116.g	P_edulia010002523.g	3e-07
32- 11:	P_edulia010002119.g	P_edulia010002546.g	1e-34
## Alignment 33: score=418.0 e_value=1.1e-28 N=10 LG01&LG01 plus
33- 0:	P_edulia010000003.g	P_edulia010000138.g	6e-44
33- 1:	P_edulia010000005.g	P_edulia010000137.g	0
33- 2:	P_edulia010000008.g	P_edulia010000139.g	3e-161
33- 3:	P_edulia010000007.g	P_edulia010000145.g	0
33- 4:	P_edulia010000004.g	P_edulia010000143.g	0
33- 5:	P_edulia010000021.g	P_edulia010000162.g	3e-29
33- 6:	P_edulia010000027.g	P_edulia010000173.g	0
33- 7:	P_edulia010000056.g	P_edulia010000177.g	2e-09
33- 8:	P_edulia010000075.g	P_edulia010000178.g	8e-28
33- 9:	P_edulia010000074.g	P_edulia010000185.g	8e-49
## Alignment 34: score=412.0 e_value=2.6e-28 N=11 LG01&LG01 plus
34- 0:	P_edulia010001486.g	P_edulia010002978.g	6e-06
34- 1:	P_edulia010001504.g	P_edulia010002993.g	2e-10
34- 2:	P_edulia010001515.g	P_edulia010002989.g	1e-07
34- 3:	P_edulia010001522.g	P_edulia010002991.g	1e-68
34- 4:	P_edulia010001534.g	P_edulia010002997.g	9e-21
34- 5:	P_edulia010001535.g	P_edulia010003016.g	2e-69
34- 6:	P_edulia010001537.g	P_edulia010003012.g	2e-15
34- 7:	P_edulia010001559.g	P_edulia010003043.g	2e-10
34- 8:	P_edulia010001572.g	P_edulia010003065.g	3e-21
34- 9:	P_edulia010001568.g	P_edulia010003074.g	2e-06
34- 10:	P_edulia010001596.g	P_edulia010003076.g	7e-23
## Alignment 35: score=409.0 e_value=7.6e-23 N=10 LG01&LG01 plus
35- 0:	P_edulia010000004.g	P_edulia010001898.g	3e-09
35- 1:	P_edulia010000029.g	P_edulia010001908.g	8e-20
35- 2:	P_edulia010000031.g	P_edulia010001906.g	4e-88
35- 3:	P_edulia010000039.g	P_edulia010001921.g	3e-47
35- 4:	P_edulia010000040.g	P_edulia010001940.g	0
35- 5:	P_edulia010000041.g	P_edulia010001941.g	0
35- 6:	P_edulia010000046.g	P_edulia010001949.g	0
35- 7:	P_edulia010000056.g	P_edulia010001954.g	0
35- 8:	P_edulia010000067.g	P_edulia010001963.g	0
35- 9:	P_edulia010000074.g	P_edulia010001976.g	2e-22
## Alignment 36: score=402.0 e_value=2.1e-24 N=11 LG01&LG01 plus
36- 0:	P_edulia010002681.g	P_edulia010004841.g	5e-41
36- 1:	P_edulia010002684.g	P_edulia010004839.g	0
36- 2:	P_edulia010002695.g	P_edulia010004838.g	8e-32
36- 3:	P_edulia010002720.g	P_edulia010004848.g	2e-09
36- 4:	P_edulia010002730.g	P_edulia010004860.g	3e-16
36- 5:	P_edulia010002761.g	P_edulia010004883.g	1e-18
36- 6:	P_edulia010002766.g	P_edulia010004886.g	4e-77
36- 7:	P_edulia010002783.g	P_edulia010004910.g	5e-20
36- 8:	P_edulia010002800.g	P_edulia010004911.g	1e-21
36- 9:	P_edulia010002803.g	P_edulia010004922.g	2e-14
36- 10:	P_edulia010002815.g	P_edulia010004932.g	5e-16
## Alignment 37: score=401.0 e_value=1.1e-22 N=10 LG01&LG01 plus
37- 0:	P_edulia010004430.g	P_edulia010005432.g	3e-23
37- 1:	P_edulia010004432.g	P_edulia010005441.g	3e-48
37- 2:	P_edulia010004428.g	P_edulia010005444.g	8e-24
37- 3:	P_edulia010004436.g	P_edulia010005463.g	6e-19
37- 4:	P_edulia010004444.g	P_edulia010005473.g	3e-30
37- 5:	P_edulia010004451.g	P_edulia010005482.g	6e-57
37- 6:	P_edulia010004461.g	P_edulia010005497.g	5e-144
37- 7:	P_edulia010004466.g	P_edulia010005494.g	3e-49
37- 8:	P_edulia010004488.g	P_edulia010005514.g	5e-10
37- 9:	P_edulia010004502.g	P_edulia010005523.g	1e-09
## Alignment 38: score=400.0 e_value=2.6e-20 N=10 LG01&LG01 plus
38- 0:	P_edulia010002260.g	P_edulia010002737.g	4e-103
38- 1:	P_edulia010002256.g	P_edulia010002733.g	1e-27
38- 2:	P_edulia010002270.g	P_edulia010002726.g	2e-11
38- 3:	P_edulia010002266.g	P_edulia010002749.g	4e-06
38- 4:	P_edulia010002283.g	P_edulia010002752.g	4e-17
38- 5:	P_edulia010002303.g	P_edulia010002783.g	0
38- 6:	P_edulia010002317.g	P_edulia010002791.g	9e-16
38- 7:	P_edulia010002324.g	P_edulia010002788.g	1e-38
38- 8:	P_edulia010002338.g	P_edulia010002795.g	1e-21
38- 9:	P_edulia010002329.g	P_edulia010002812.g	2e-69
## Alignment 39: score=400.0 e_value=9.1e-23 N=11 LG01&LG01 plus
39- 0:	P_edulia010000255.g	P_edulia010003033.g	1e-47
39- 1:	P_edulia010000265.g	P_edulia010003034.g	0
39- 2:	P_edulia010000296.g	P_edulia010003065.g	9e-28
39- 3:	P_edulia010000283.g	P_edulia010003074.g	1e-07
39- 4:	P_edulia010000320.g	P_edulia010003094.g	8e-10
39- 5:	P_edulia010000328.g	P_edulia010003099.g	2e-10
39- 6:	P_edulia010000340.g	P_edulia010003110.g	4e-11
39- 7:	P_edulia010000348.g	P_edulia010003154.g	2e-46
39- 8:	P_edulia010000358.g	P_edulia010003157.g	3e-09
39- 9:	P_edulia010000374.g	P_edulia010003175.g	2e-65
39- 10:	P_edulia010000383.g	P_edulia010003194.g	1e-104
## Alignment 40: score=397.0 e_value=1.6e-17 N=9 LG01&LG01 plus
40- 0:	P_edulia010001970.g	P_edulia010003099.g	7e-71
40- 1:	P_edulia010001968.g	P_edulia010003118.g	9e-52
40- 2:	P_edulia010001991.g	P_edulia010003121.g	0
40- 3:	P_edulia010001984.g	P_edulia010003111.g	6e-29
40- 4:	P_edulia010001995.g	P_edulia010003115.g	6e-49
40- 5:	P_edulia010001994.g	P_edulia010003125.g	1e-131
40- 6:	P_edulia010002001.g	P_edulia010003127.g	2e-24
40- 7:	P_edulia010002000.g	P_edulia010003135.g	0
40- 8:	P_edulia010002014.g	P_edulia010003144.g	4e-35
## Alignment 41: score=395.0 e_value=3.7e-27 N=12 LG01&LG01 plus
41- 0:	P_edulia010002325.g	P_edulia010005386.g	4e-19
41- 1:	P_edulia010002341.g	P_edulia010005401.g	3e-17
41- 2:	P_edulia010002353.g	P_edulia010005413.g	4e-49
41- 3:	P_edulia010002374.g	P_edulia010005417.g	1e-19
41- 4:	P_edulia010002394.g	P_edulia010005443.g	9e-09
41- 5:	P_edulia010002410.g	P_edulia010005463.g	1e-18
41- 6:	P_edulia010002432.g	P_edulia010005473.g	1e-27
41- 7:	P_edulia010002463.g	P_edulia010005494.g	9e-14
41- 8:	P_edulia010002473.g	P_edulia010005513.g	3e-06
41- 9:	P_edulia010002477.g	P_edulia010005514.g	3e-08
41- 10:	P_edulia010002501.g	P_edulia010005523.g	1e-13
41- 11:	P_edulia010002533.g	P_edulia010005565.g	9e-14
## Alignment 42: score=395.0 e_value=1.3e-24 N=11 LG01&LG01 plus
42- 0:	P_edulia010002260.g	P_edulia010004520.g	6e-10
42- 1:	P_edulia010002255.g	P_edulia010004531.g	4e-34
42- 2:	P_edulia010002266.g	P_edulia010004560.g	5e-18
42- 3:	P_edulia010002283.g	P_edulia010004562.g	2e-16
42- 4:	P_edulia010002303.g	P_edulia010004582.g	3e-19
42- 5:	P_edulia010002326.g	P_edulia010004609.g	9e-10
42- 6:	P_edulia010002332.g	P_edulia010004614.g	1e-91
42- 7:	P_edulia010002341.g	P_edulia010004619.g	1e-09
42- 8:	P_edulia010002336.g	P_edulia010004633.g	8e-13
42- 9:	P_edulia010002329.g	P_edulia010004646.g	3e-10
42- 10:	P_edulia010002353.g	P_edulia010004671.g	2e-31
## Alignment 43: score=393.0 e_value=4e-21 N=10 LG01&LG01 plus
43- 0:	P_edulia010002410.g	P_edulia010004425.g	2e-57
43- 1:	P_edulia010002432.g	P_edulia010004436.g	3e-10
43- 2:	P_edulia010002448.g	P_edulia010004444.g	5e-37
43- 3:	P_edulia010002454.g	P_edulia010004451.g	3e-54
43- 4:	P_edulia010002462.g	P_edulia010004455.g	4e-09
43- 5:	P_edulia010002473.g	P_edulia010004466.g	8e-10
43- 6:	P_edulia010002477.g	P_edulia010004488.g	3e-15
43- 7:	P_edulia010002485.g	P_edulia010004494.g	5e-06
43- 8:	P_edulia010002495.g	P_edulia010004495.g	5e-41
43- 9:	P_edulia010002501.g	P_edulia010004520.g	2e-52
## Alignment 44: score=392.0 e_value=2.6e-24 N=11 LG01&LG01 plus
44- 0:	P_edulia010004425.g	P_edulia010005473.g	2e-30
44- 1:	P_edulia010004432.g	P_edulia010005482.g	1e-39
44- 2:	P_edulia010004436.g	P_edulia010005494.g	2e-10
44- 3:	P_edulia010004439.g	P_edulia010005517.g	3e-33
44- 4:	P_edulia010004444.g	P_edulia010005514.g	3e-34
44- 5:	P_edulia010004455.g	P_edulia010005543.g	3e-21
44- 6:	P_edulia010004466.g	P_edulia010005539.g	8e-15
44- 7:	P_edulia010004494.g	P_edulia010005577.g	1e-35
44- 8:	P_edulia010004520.g	P_edulia010005588.g	2e-14
44- 9:	P_edulia010004521.g	P_edulia010005606.g	2e-65
44- 10:	P_edulia010004531.g	P_edulia010005620.g	7e-17
## Alignment 45: score=391.0 e_value=3.2e-24 N=10 LG01&LG01 plus
45- 0:	P_edulia010001452.g	P_edulia010002721.g	6e-09
45- 1:	P_edulia010001459.g	P_edulia010002725.g	5e-20
45- 2:	P_edulia010001477.g	P_edulia010002755.g	3e-166
45- 3:	P_edulia010001479.g	P_edulia010002769.g	6e-80
45- 4:	P_edulia010001503.g	P_edulia010002751.g	2e-06
45- 5:	P_edulia010001504.g	P_edulia010002778.g	7e-37
45- 6:	P_edulia010001515.g	P_edulia010002780.g	1e-06
45- 7:	P_edulia010001534.g	P_edulia010002795.g	3e-17
45- 8:	P_edulia010001537.g	P_edulia010002812.g	4e-67
45- 9:	P_edulia010001539.g	P_edulia010002813.g	9e-07
## Alignment 46: score=390.0 e_value=4.9e-23 N=11 LG01&LG01 plus
46- 0:	P_edulia010002918.g	P_edulia010005444.g	2e-50
46- 1:	P_edulia010002932.g	P_edulia010005463.g	3e-17
46- 2:	P_edulia010002947.g	P_edulia010005473.g	4e-22
46- 3:	P_edulia010002978.g	P_edulia010005482.g	2e-82
46- 4:	P_edulia010002989.g	P_edulia010005484.g	4e-14
46- 5:	P_edulia010003000.g	P_edulia010005491.g	1e-29
46- 6:	P_edulia010003018.g	P_edulia010005494.g	2e-15
46- 7:	P_edulia010003033.g	P_edulia010005517.g	5e-30
46- 8:	P_edulia010003043.g	P_edulia010005514.g	7e-14
46- 9:	P_edulia010003065.g	P_edulia010005523.g	2e-46
46- 10:	P_edulia010003076.g	P_edulia010005539.g	1e-22
## Alignment 47: score=388.0 e_value=2.2e-19 N=10 LG01&LG01 plus
47- 0:	P_edulia010003642.g	P_edulia010004409.g	1e-19
47- 1:	P_edulia010003633.g	P_edulia010004415.g	1e-11
47- 2:	P_edulia010003645.g	P_edulia010004423.g	2e-24
47- 3:	P_edulia010003671.g	P_edulia010004419.g	3e-18
47- 4:	P_edulia010003675.g	P_edulia010004428.g	1e-17
47- 5:	P_edulia010003679.g	P_edulia010004436.g	1e-19
47- 6:	P_edulia010003685.g	P_edulia010004444.g	2e-73
47- 7:	P_edulia010003704.g	P_edulia010004449.g	5e-08
47- 8:	P_edulia010003735.g	P_edulia010004455.g	1e-27
47- 9:	P_edulia010003743.g	P_edulia010004479.g	2e-18
## Alignment 48: score=387.0 e_value=5.4e-25 N=9 LG01&LG01 plus
48- 0:	P_edulia010000278.g	P_edulia010000514.g	9e-62
48- 1:	P_edulia010000281.g	P_edulia010000516.g	0
48- 2:	P_edulia010000273.g	P_edulia010000513.g	0
48- 3:	P_edulia010000279.g	P_edulia010000517.g	0
48- 4:	P_edulia010000277.g	P_edulia010000524.g	6e-104
48- 5:	P_edulia010000275.g	P_edulia010000522.g	0
48- 6:	P_edulia010000283.g	P_edulia010000545.g	4e-06
48- 7:	P_edulia010000320.g	P_edulia010000549.g	1e-32
48- 8:	P_edulia010000335.g	P_edulia010000555.g	0
## Alignment 49: score=386.0 e_value=3.2e-22 N=11 LG01&LG01 plus
49- 0:	P_edulia010001970.g	P_edulia010004488.g	7e-17
49- 1:	P_edulia010001976.g	P_edulia010004502.g	8e-11
49- 2:	P_edulia010001990.g	P_edulia010004520.g	2e-17
49- 3:	P_edulia010001994.g	P_edulia010004515.g	4e-19
49- 4:	P_edulia010002011.g	P_edulia010004540.g	0
49- 5:	P_edulia010002009.g	P_edulia010004562.g	5e-10
49- 6:	P_edulia010002031.g	P_edulia010004579.g	1e-08
49- 7:	P_edulia010002047.g	P_edulia010004582.g	5e-06
49- 8:	P_edulia010002074.g	P_edulia010004592.g	6e-47
49- 9:	P_edulia010002091.g	P_edulia010004609.g	9e-12
49- 10:	P_edulia010002094.g	P_edulia010004619.g	2e-20
## Alignment 50: score=383.0 e_value=2.6e-19 N=10 LG01&LG01 plus
50- 0:	P_edulia010000210.g	P_edulia010003621.g	3e-12
50- 1:	P_edulia010000224.g	P_edulia010003638.g	5e-50
50- 2:	P_edulia010000235.g	P_edulia010003635.g	2e-18
50- 3:	P_edulia010000259.g	P_edulia010003645.g	2e-34
50- 4:	P_edulia010000279.g	P_edulia010003670.g	4e-92
50- 5:	P_edulia010000283.g	P_edulia010003685.g	3e-10
50- 6:	P_edulia010000286.g	P_edulia010003710.g	4e-33
50- 7:	P_edulia010000316.g	P_edulia010003717.g	2e-13
50- 8:	P_edulia010000314.g	P_edulia010003731.g	4e-20
50- 9:	P_edulia010000328.g	P_edulia010003735.g	1e-46
## Alignment 51: score=381.0 e_value=2.7e-22 N=11 LG01&LG01 plus
51- 0:	P_edulia010004425.g	P_edulia010004582.g	6e-13
51- 1:	P_edulia010004436.g	P_edulia010004592.g	5e-12
51- 2:	P_edulia010004444.g	P_edulia010004609.g	1e-35
51- 3:	P_edulia010004453.g	P_edulia010004639.g	3e-26
51- 4:	P_edulia010004466.g	P_edulia010004641.g	1e-40
51- 5:	P_edulia010004488.g	P_edulia010004646.g	1e-12
51- 6:	P_edulia010004489.g	P_edulia010004667.g	2e-50
51- 7:	P_edulia010004513.g	P_edulia010004686.g	9e-21
51- 8:	P_edulia010004520.g	P_edulia010004697.g	5e-13
51- 9:	P_edulia010004521.g	P_edulia010004704.g	1e-79
51- 10:	P_edulia010004548.g	P_edulia010004725.g	9e-58
## Alignment 52: score=378.0 e_value=7.9e-25 N=11 LG01&LG01 plus
52- 0:	P_edulia010002477.g	P_edulia010005435.g	9e-10
52- 1:	P_edulia010002495.g	P_edulia010005441.g	2e-77
52- 2:	P_edulia010002501.g	P_edulia010005463.g	5e-29
52- 3:	P_edulia010002533.g	P_edulia010005469.g	1e-06
52- 4:	P_edulia010002545.g	P_edulia010005473.g	9e-47
52- 5:	P_edulia010002556.g	P_edulia010005494.g	2e-32
52- 6:	P_edulia010002563.g	P_edulia010005508.g	1e-122
52- 7:	P_edulia010002598.g	P_edulia010005513.g	6e-46
52- 8:	P_edulia010002599.g	P_edulia010005514.g	8e-08
52- 9:	P_edulia010002603.g	P_edulia010005543.g	6e-10
52- 10:	P_edulia010002625.g	P_edulia010005565.g	1e-08
## Alignment 53: score=378.0 e_value=3e-20 N=10 LG01&LG01 plus
53- 0:	P_edulia010000118.g	P_edulia010002405.g	4e-43
53- 1:	P_edulia010000124.g	P_edulia010002401.g	1e-26
53- 2:	P_edulia010000143.g	P_edulia010002410.g	9e-10
53- 3:	P_edulia010000162.g	P_edulia010002418.g	2e-23
53- 4:	P_edulia010000181.g	P_edulia010002432.g	2e-37
53- 5:	P_edulia010000185.g	P_edulia010002447.g	2e-11
53- 6:	P_edulia010000193.g	P_edulia010002454.g	5e-58
53- 7:	P_edulia010000202.g	P_edulia010002462.g	3e-18
53- 8:	P_edulia010000218.g	P_edulia010002477.g	3e-11
53- 9:	P_edulia010000225.g	P_edulia010002495.g	6e-67
## Alignment 54: score=377.0 e_value=2.7e-17 N=9 LG01&LG01 plus
54- 0:	P_edulia010000167.g	P_edulia010003675.g	7e-64
54- 1:	P_edulia010000185.g	P_edulia010003679.g	6e-11
54- 2:	P_edulia010000199.g	P_edulia010003686.g	2e-06
54- 3:	P_edulia010000202.g	P_edulia010003685.g	5e-72
54- 4:	P_edulia010000208.g	P_edulia010003695.g	3e-07
54- 5:	P_edulia010000219.g	P_edulia010003717.g	5e-29
54- 6:	P_edulia010000214.g	P_edulia010003731.g	4e-08
54- 7:	P_edulia010000218.g	P_edulia010003735.g	7e-25
54- 8:	P_edulia010000225.g	P_edulia010003738.g	1e-74
## Alignment 55: score=375.0 e_value=8.1e-22 N=10 LG01&LG01 plus
55- 0:	P_edulia010000215.g	P_edulia010005378.g	3e-23
55- 1:	P_edulia010000225.g	P_edulia010005395.g	1e-06
55- 2:	P_edulia010000232.g	P_edulia010005413.g	4e-16
55- 3:	P_edulia010000255.g	P_edulia010005441.g	4e-26
55- 4:	P_edulia010000296.g	P_edulia010005463.g	3e-25
55- 5:	P_edulia010000292.g	P_edulia010005469.g	4e-08
55- 6:	P_edulia010000283.g	P_edulia010005473.g	6e-37
55- 7:	P_edulia010000303.g	P_edulia010005472.g	5e-14
55- 8:	P_edulia010000320.g	P_edulia010005482.g	9e-10
55- 9:	P_edulia010000328.g	P_edulia010005494.g	2e-13
## Alignment 56: score=375.0 e_value=4.3e-24 N=11 LG01&LG01 plus
56- 0:	P_edulia010002448.g	P_edulia010002907.g	3e-24
56- 1:	P_edulia010002462.g	P_edulia010002932.g	3e-12
56- 2:	P_edulia010002477.g	P_edulia010002947.g	8e-08
56- 3:	P_edulia010002495.g	P_edulia010002978.g	2e-64
56- 4:	P_edulia010002501.g	P_edulia010002993.g	5e-18
56- 5:	P_edulia010002533.g	P_edulia010002989.g	2e-09
56- 6:	P_edulia010002545.g	P_edulia010003018.g	2e-25
56- 7:	P_edulia010002562.g	P_edulia010003012.g	2e-09
56- 8:	P_edulia010002555.g	P_edulia010003044.g	7e-54
56- 9:	P_edulia010002556.g	P_edulia010003065.g	6e-35
56- 10:	P_edulia010002549.g	P_edulia010003074.g	9e-20
## Alignment 57: score=374.0 e_value=1.1e-21 N=11 LG01&LG01 plus
57- 0:	P_edulia010003065.g	P_edulia010005435.g	2e-12
57- 1:	P_edulia010003074.g	P_edulia010005463.g	2e-07
57- 2:	P_edulia010003076.g	P_edulia010005473.g	9e-07
57- 3:	P_edulia010003094.g	P_edulia010005482.g	6e-68
57- 4:	P_edulia010003099.g	P_edulia010005494.g	2e-64
57- 5:	P_edulia010003113.g	P_edulia010005514.g	1e-06
57- 6:	P_edulia010003138.g	P_edulia010005543.g	2e-09
57- 7:	P_edulia010003154.g	P_edulia010005539.g	1e-23
57- 8:	P_edulia010003152.g	P_edulia010005570.g	4e-18
57- 9:	P_edulia010003164.g	P_edulia010005588.g	1e-71
57- 10:	P_edulia010003194.g	P_edulia010005622.g	1e-77
## Alignment 58: score=373.0 e_value=3.2e-22 N=10 LG01&LG01 plus
58- 0:	P_edulia010002912.g	P_edulia010004411.g	7e-10
58- 1:	P_edulia010002918.g	P_edulia010004428.g	4e-26
58- 2:	P_edulia010002932.g	P_edulia010004436.g	8e-10
58- 3:	P_edulia010002947.g	P_edulia010004444.g	2e-40
58- 4:	P_edulia010002978.g	P_edulia010004451.g	1e-72
58- 5:	P_edulia010002993.g	P_edulia010004455.g	2e-27
58- 6:	P_edulia010002997.g	P_edulia010004466.g	2e-35
58- 7:	P_edulia010003018.g	P_edulia010004488.g	1e-13
58- 8:	P_edulia010003016.g	P_edulia010004482.g	1e-12
58- 9:	P_edulia010003033.g	P_edulia010004495.g	2e-28
## Alignment 59: score=372.0 e_value=2e-21 N=10 LG01&LG01 plus
59- 0:	P_edulia010002239.g	P_edulia010005453.g	1e-23
59- 1:	P_edulia010002262.g	P_edulia010005455.g	1e-40
59- 2:	P_edulia010002255.g	P_edulia010005451.g	6e-33
59- 3:	P_edulia010002277.g	P_edulia010005463.g	1e-05
59- 4:	P_edulia010002307.g	P_edulia010005485.g	8e-07
59- 5:	P_edulia010002309.g	P_edulia010005498.g	1e-134
59- 6:	P_edulia010002326.g	P_edulia010005513.g	5e-38
59- 7:	P_edulia010002338.g	P_edulia010005514.g	4e-23
59- 8:	P_edulia010002329.g	P_edulia010005523.g	1e-32
59- 9:	P_edulia010002351.g	P_edulia010005539.g	2e-09
## Alignment 60: score=370.0 e_value=5.1e-20 N=9 LG01&LG01 plus
60- 0:	P_edulia010002278.g	P_edulia010002965.g	1e-41
60- 1:	P_edulia010002304.g	P_edulia010002978.g	9e-14
60- 2:	P_edulia010002303.g	P_edulia010002993.g	2e-42
60- 3:	P_edulia010002318.g	P_edulia010002999.g	2e-31
60- 4:	P_edulia010002326.g	P_edulia010003018.g	1e-25
60- 5:	P_edulia010002341.g	P_edulia010003016.g	3e-09
60- 6:	P_edulia010002354.g	P_edulia010003010.g	2e-49
60- 7:	P_edulia010002351.g	P_edulia010003012.g	7e-31
60- 8:	P_edulia010002363.g	P_edulia010003029.g	1e-14
## Alignment 61: score=369.0 e_value=9.6e-18 N=9 LG01&LG01 plus
61- 0:	P_edulia010000143.g	P_edulia010001786.g	9e-15
61- 1:	P_edulia010000147.g	P_edulia010001788.g	6e-19
61- 2:	P_edulia010000172.g	P_edulia010001800.g	4e-07
61- 3:	P_edulia010000181.g	P_edulia010001814.g	2e-07
61- 4:	P_edulia010000177.g	P_edulia010001809.g	2e-18
61- 5:	P_edulia010000185.g	P_edulia010001815.g	2e-08
61- 6:	P_edulia010000202.g	P_edulia010001827.g	1e-56
61- 7:	P_edulia010000208.g	P_edulia010001844.g	2e-06
61- 8:	P_edulia010000217.g	P_edulia010001850.g	5e-50
## Alignment 62: score=368.0 e_value=6e-21 N=10 LG01&LG01 plus
62- 0:	P_edulia010000124.g	P_edulia010000925.g	5e-115
62- 1:	P_edulia010000129.g	P_edulia010000937.g	2e-46
62- 2:	P_edulia010000143.g	P_edulia010000950.g	8e-13
62- 3:	P_edulia010000151.g	P_edulia010000954.g	1e-39
62- 4:	P_edulia010000171.g	P_edulia010000970.g	1e-32
62- 5:	P_edulia010000199.g	P_edulia010000988.g	1e-11
62- 6:	P_edulia010000202.g	P_edulia010001011.g	9e-82
62- 7:	P_edulia010000214.g	P_edulia010001018.g	2e-16
62- 8:	P_edulia010000218.g	P_edulia010001030.g	3e-10
62- 9:	P_edulia010000235.g	P_edulia010001035.g	2e-06
## Alignment 63: score=366.0 e_value=1.7e-18 N=9 LG01&LG01 plus
63- 0:	P_edulia010000181.g	P_edulia010004425.g	2e-44
63- 1:	P_edulia010000177.g	P_edulia010004424.g	9e-08
63- 2:	P_edulia010000185.g	P_edulia010004436.g	5e-13
63- 3:	P_edulia010000193.g	P_edulia010004439.g	2e-08
63- 4:	P_edulia010000202.g	P_edulia010004444.g	3e-60
63- 5:	P_edulia010000209.g	P_edulia010004447.g	3e-12
63- 6:	P_edulia010000218.g	P_edulia010004466.g	4e-07
63- 7:	P_edulia010000215.g	P_edulia010004502.g	6e-12
63- 8:	P_edulia010000225.g	P_edulia010004495.g	3e-66
## Alignment 64: score=364.0 e_value=1.6e-21 N=10 LG01&LG01 plus
64- 0:	P_edulia010002733.g	P_edulia010005413.g	1e-27
64- 1:	P_edulia010002730.g	P_edulia010005435.g	7e-12
64- 2:	P_edulia010002749.g	P_edulia010005463.g	6e-22
64- 3:	P_edulia010002755.g	P_edulia010005473.g	2e-17
64- 4:	P_edulia010002751.g	P_edulia010005484.g	2e-10
64- 5:	P_edulia010002766.g	P_edulia010005498.g	1e-70
64- 6:	P_edulia010002778.g	P_edulia010005513.g	1e-13
64- 7:	P_edulia010002808.g	P_edulia010005526.g	4e-22
64- 8:	P_edulia010002795.g	P_edulia010005523.g	1e-14
64- 9:	P_edulia010002812.g	P_edulia010005539.g	3e-25
## Alignment 65: score=360.0 e_value=2.4e-23 N=10 LG01&LG01 plus
65- 0:	P_edulia010003149.g	P_edulia010005418.g	6e-18
65- 1:	P_edulia010003163.g	P_edulia010005451.g	2e-06
65- 2:	P_edulia010003156.g	P_edulia010005457.g	5e-09
65- 3:	P_edulia010003157.g	P_edulia010005473.g	2e-10
65- 4:	P_edulia010003164.g	P_edulia010005494.g	3e-39
65- 5:	P_edulia010003194.g	P_edulia010005517.g	9e-06
65- 6:	P_edulia010003215.g	P_edulia010005509.g	4e-12
65- 7:	P_edulia010003218.g	P_edulia010005513.g	4e-17
65- 8:	P_edulia010003237.g	P_edulia010005514.g	6e-74
65- 9:	P_edulia010003245.g	P_edulia010005523.g	6e-20
## Alignment 66: score=359.0 e_value=8.9e-24 N=9 LG01&LG01 plus
66- 0:	P_edulia010000545.g	P_edulia010005378.g	3e-06
66- 1:	P_edulia010000549.g	P_edulia010005395.g	2e-16
66- 2:	P_edulia010000557.g	P_edulia010005413.g	2e-66
66- 3:	P_edulia010000574.g	P_edulia010005431.g	2e-45
66- 4:	P_edulia010000570.g	P_edulia010005424.g	5e-123
66- 5:	P_edulia010000575.g	P_edulia010005432.g	0
66- 6:	P_edulia010000576.g	P_edulia010005433.g	0
66- 7:	P_edulia010000597.g	P_edulia010005457.g	1e-56
66- 8:	P_edulia010000620.g	P_edulia010005473.g	2e-10
## Alignment 67: score=356.0 e_value=6.9e-21 N=10 LG01&LG01 plus
67- 0:	P_edulia010002681.g	P_edulia010004965.g	1e-40
67- 1:	P_edulia010002684.g	P_edulia010004966.g	0
67- 2:	P_edulia010002695.g	P_edulia010004981.g	4e-32
67- 3:	P_edulia010002720.g	P_edulia010004976.g	1e-09
67- 4:	P_edulia010002730.g	P_edulia010004988.g	3e-16
67- 5:	P_edulia010002761.g	P_edulia010005012.g	2e-18
67- 6:	P_edulia010002766.g	P_edulia010005015.g	5e-77
67- 7:	P_edulia010002783.g	P_edulia010005032.g	4e-18
67- 8:	P_edulia010002800.g	P_edulia010005035.g	5e-16
67- 9:	P_edulia010002815.g	P_edulia010005056.g	8e-16
## Alignment 68: score=355.0 e_value=2.7e-20 N=9 LG01&LG01 plus
68- 0:	P_edulia010001443.g	P_edulia010005256.g	4e-22
68- 1:	P_edulia010001455.g	P_edulia010005262.g	7e-10
68- 2:	P_edulia010001479.g	P_edulia010005253.g	1e-54
68- 3:	P_edulia010001503.g	P_edulia010005269.g	9e-08
68- 4:	P_edulia010001504.g	P_edulia010005274.g	2e-19
68- 5:	P_edulia010001515.g	P_edulia010005281.g	1e-07
68- 6:	P_edulia010001522.g	P_edulia010005296.g	4e-92
68- 7:	P_edulia010001534.g	P_edulia010005295.g	7e-16
68- 8:	P_edulia010001535.g	P_edulia010005316.g	6e-19
## Alignment 69: score=353.0 e_value=2.5e-21 N=10 LG01&LG01 plus
69- 0:	P_edulia010000129.g	P_edulia010004838.g	2e-18
69- 1:	P_edulia010000143.g	P_edulia010004860.g	2e-11
69- 2:	P_edulia010000157.g	P_edulia010004884.g	2e-24
69- 3:	P_edulia010000150.g	P_edulia010004885.g	7e-10
69- 4:	P_edulia010000179.g	P_edulia010004886.g	1e-107
69- 5:	P_edulia010000192.g	P_edulia010004899.g	5e-23
69- 6:	P_edulia010000202.g	P_edulia010004910.g	4e-06
69- 7:	P_edulia010000218.g	P_edulia010004933.g	8e-06
69- 8:	P_edulia010000226.g	P_edulia010004948.g	2e-10
69- 9:	P_edulia010000225.g	P_edulia010004981.g	7e-11
## Alignment 70: score=353.0 e_value=7.2e-22 N=10 LG01&LG01 plus
70- 0:	P_edulia010000124.g	P_edulia010003099.g	8e-31
70- 1:	P_edulia010000143.g	P_edulia010003138.g	9e-22
70- 2:	P_edulia010000153.g	P_edulia010003130.g	1e-36
70- 3:	P_edulia010000181.g	P_edulia010003154.g	8e-65
70- 4:	P_edulia010000185.g	P_edulia010003157.g	5e-08
70- 5:	P_edulia010000202.g	P_edulia010003164.g	1e-41
70- 6:	P_edulia010000203.g	P_edulia010003185.g	1e-11
70- 7:	P_edulia010000219.g	P_edulia010003199.g	9e-09
70- 8:	P_edulia010000218.g	P_edulia010003218.g	2e-16
70- 9:	P_edulia010000215.g	P_edulia010003237.g	3e-66
## Alignment 71: score=351.0 e_value=4.3e-23 N=10 LG01&LG01 plus
71- 0:	P_edulia010001204.g	P_edulia010002278.g	9e-24
71- 1:	P_edulia010001201.g	P_edulia010002291.g	1e-49
71- 2:	P_edulia010001213.g	P_edulia010002307.g	2e-06
71- 3:	P_edulia010001235.g	P_edulia010002303.g	0
71- 4:	P_edulia010001260.g	P_edulia010002326.g	2e-15
71- 5:	P_edulia010001272.g	P_edulia010002329.g	6e-18
71- 6:	P_edulia010001280.g	P_edulia010002351.g	9e-46
71- 7:	P_edulia010001298.g	P_edulia010002381.g	3e-11
71- 8:	P_edulia010001309.g	P_edulia010002390.g	7e-56
71- 9:	P_edulia010001332.g	P_edulia010002421.g	2e-07
## Alignment 72: score=350.0 e_value=3.2e-17 N=9 LG01&LG01 plus
72- 0:	P_edulia010001781.g	P_edulia010005418.g	8e-08
72- 1:	P_edulia010001798.g	P_edulia010005435.g	7e-09
72- 2:	P_edulia010001800.g	P_edulia010005443.g	3e-07
72- 3:	P_edulia010001814.g	P_edulia010005463.g	4e-12
72- 4:	P_edulia010001815.g	P_edulia010005473.g	2e-11
72- 5:	P_edulia010001834.g	P_edulia010005484.g	9e-11
72- 6:	P_edulia010001827.g	P_edulia010005494.g	2e-58
72- 7:	P_edulia010001847.g	P_edulia010005505.g	1e-88
72- 8:	P_edulia010001861.g	P_edulia010005514.g	2e-09
## Alignment 73: score=349.0 e_value=4.1e-17 N=9 LG01&LG01 plus
73- 0:	P_edulia010001954.g	P_edulia010004172.g	1e-09
73- 1:	P_edulia010001970.g	P_edulia010004195.g	2e-27
73- 2:	P_edulia010001969.g	P_edulia010004202.g	6e-28
73- 3:	P_edulia010001989.g	P_edulia010004217.g	2e-28
73- 4:	P_edulia010002002.g	P_edulia010004227.g	2e-16
73- 5:	P_edulia010002016.g	P_edulia010004241.g	3e-15
73- 6:	P_edulia010002031.g	P_edulia010004256.g	2e-08
73- 7:	P_edulia010002044.g	P_edulia010004270.g	1e-125
73- 8:	P_edulia010002047.g	P_edulia010004268.g	3e-09
## Alignment 74: score=349.0 e_value=5.6e-19 N=10 LG01&LG01 plus
74- 0:	P_edulia010002426.g	P_edulia010002691.g	7e-42
74- 1:	P_edulia010002434.g	P_edulia010002694.g	8e-60
74- 2:	P_edulia010002441.g	P_edulia010002692.g	3e-09
74- 3:	P_edulia010002447.g	P_edulia010002737.g	2e-27
74- 4:	P_edulia010002463.g	P_edulia010002730.g	8e-15
74- 5:	P_edulia010002462.g	P_edulia010002749.g	9e-15
74- 6:	P_edulia010002477.g	P_edulia010002755.g	2e-10
74- 7:	P_edulia010002501.g	P_edulia010002778.g	2e-18
74- 8:	P_edulia010002533.g	P_edulia010002780.g	4e-07
74- 9:	P_edulia010002545.g	P_edulia010002812.g	3e-25
## Alignment 75: score=347.0 e_value=5.4e-16 N=9 LG01&LG01 plus
75- 0:	P_edulia010003076.g	P_edulia010004425.g	1e-58
75- 1:	P_edulia010003094.g	P_edulia010004432.g	2e-35
75- 2:	P_edulia010003099.g	P_edulia010004436.g	4e-11
75- 3:	P_edulia010003105.g	P_edulia010004439.g	2e-08
75- 4:	P_edulia010003138.g	P_edulia010004455.g	2e-12
75- 5:	P_edulia010003154.g	P_edulia010004466.g	1e-48
75- 6:	P_edulia010003157.g	P_edulia010004488.g	4e-10
75- 7:	P_edulia010003164.g	P_edulia010004502.g	1e-06
75- 8:	P_edulia010003194.g	P_edulia010004495.g	4e-91
## Alignment 76: score=346.0 e_value=2.3e-19 N=10 LG01&LG01 plus
76- 0:	P_edulia010000178.g	P_edulia010004071.g	1e-12
76- 1:	P_edulia010000202.g	P_edulia010004089.g	7e-26
76- 2:	P_edulia010000209.g	P_edulia010004095.g	8e-15
76- 3:	P_edulia010000226.g	P_edulia010004118.g	7e-29
76- 4:	P_edulia010000245.g	P_edulia010004142.g	5e-87
76- 5:	P_edulia010000268.g	P_edulia010004143.g	3e-41
76- 6:	P_edulia010000274.g	P_edulia010004160.g	7e-41
76- 7:	P_edulia010000296.g	P_edulia010004172.g	3e-18
76- 8:	P_edulia010000283.g	P_edulia010004195.g	2e-45
76- 9:	P_edulia010000320.g	P_edulia010004217.g	4e-40
## Alignment 77: score=342.0 e_value=1.4e-17 N=9 LG01&LG01 plus
77- 0:	P_edulia010002737.g	P_edulia010002879.g	7e-08
77- 1:	P_edulia010002725.g	P_edulia010002905.g	5e-13
77- 2:	P_edulia010002730.g	P_edulia010002907.g	5e-34
77- 3:	P_edulia010002738.g	P_edulia010002916.g	3e-10
77- 4:	P_edulia010002749.g	P_edulia010002932.g	4e-42
77- 5:	P_edulia010002752.g	P_edulia010002952.g	3e-44
77- 6:	P_edulia010002778.g	P_edulia010002947.g	2e-26
77- 7:	P_edulia010002788.g	P_edulia010002965.g	1e-47
77- 8:	P_edulia010002812.g	P_edulia010002993.g	2e-12
## Alignment 78: score=341.0 e_value=5.4e-21 N=10 LG01&LG01 plus
78- 0:	P_edulia010001801.g	P_edulia010002661.g	2e-26
78- 1:	P_edulia010001807.g	P_edulia010002691.g	6e-66
78- 2:	P_edulia010001806.g	P_edulia010002682.g	3e-61
78- 3:	P_edulia010001821.g	P_edulia010002712.g	1e-09
78- 4:	P_edulia010001815.g	P_edulia010002737.g	6e-08
78- 5:	P_edulia010001827.g	P_edulia010002749.g	1e-32
78- 6:	P_edulia010001853.g	P_edulia010002752.g	2e-11
78- 7:	P_edulia010001861.g	P_edulia010002778.g	1e-07
78- 8:	P_edulia010001886.g	P_edulia010002788.g	9e-26
78- 9:	P_edulia010001908.g	P_edulia010002795.g	1e-44
## Alignment 79: score=340.0 e_value=1.1e-17 N=9 LG01&LG01 plus
79- 0:	P_edulia010002238.g	P_edulia010003074.g	5e-14
79- 1:	P_edulia010002260.g	P_edulia010003076.g	8e-15
79- 2:	P_edulia010002266.g	P_edulia010003099.g	2e-06
79- 3:	P_edulia010002274.g	P_edulia010003111.g	8e-29
79- 4:	P_edulia010002283.g	P_edulia010003125.g	7e-22
79- 5:	P_edulia010002303.g	P_edulia010003154.g	2e-07
79- 6:	P_edulia010002326.g	P_edulia010003157.g	2e-75
79- 7:	P_edulia010002329.g	P_edulia010003164.g	3e-66
79- 8:	P_edulia010002339.g	P_edulia010003185.g	2e-120
## Alignment 80: score=338.0 e_value=5.5e-16 N=9 LG01&LG01 plus
80- 0:	P_edulia010002401.g	P_edulia010003065.g	4e-40
80- 1:	P_edulia010002410.g	P_edulia010003074.g	2e-20
80- 2:	P_edulia010002428.g	P_edulia010003081.g	2e-26
80- 3:	P_edulia010002432.g	P_edulia010003076.g	3e-38
80- 4:	P_edulia010002447.g	P_edulia010003099.g	6e-09
80- 5:	P_edulia010002448.g	P_edulia010003113.g	5e-09
80- 6:	P_edulia010002463.g	P_edulia010003138.g	9e-16
80- 7:	P_edulia010002477.g	P_edulia010003154.g	1e-11
80- 8:	P_edulia010002501.g	P_edulia010003157.g	2e-11
## Alignment 81: score=337.0 e_value=6e-18 N=9 LG01&LG01 plus
81- 0:	P_edulia010001333.g	P_edulia010005424.g	3e-08
81- 1:	P_edulia010001357.g	P_edulia010005441.g	1e-155
81- 2:	P_edulia010001366.g	P_edulia010005465.g	5e-18
81- 3:	P_edulia010001372.g	P_edulia010005463.g	2e-42
81- 4:	P_edulia010001380.g	P_edulia010005471.g	7e-125
81- 5:	P_edulia010001405.g	P_edulia010005475.g	6e-78
81- 6:	P_edulia010001420.g	P_edulia010005482.g	2e-100
81- 7:	P_edulia010001431.g	P_edulia010005486.g	0
81- 8:	P_edulia010001444.g	P_edulia010005483.g	1e-78
## Alignment 82: score=337.0 e_value=1e-16 N=9 LG01&LG01 plus
82- 0:	P_edulia010002737.g	P_edulia010003076.g	3e-06
82- 1:	P_edulia010002730.g	P_edulia010003099.g	2e-66
82- 2:	P_edulia010002749.g	P_edulia010003113.g	2e-07
82- 3:	P_edulia010002755.g	P_edulia010003138.g	2e-11
82- 4:	P_edulia010002752.g	P_edulia010003125.g	2e-12
82- 5:	P_edulia010002778.g	P_edulia010003154.g	3e-45
82- 6:	P_edulia010002807.g	P_edulia010003147.g	9e-32
82- 7:	P_edulia010002795.g	P_edulia010003164.g	6e-46
82- 8:	P_edulia010002797.g	P_edulia010003175.g	2e-54
## Alignment 83: score=336.0 e_value=3e-17 N=9 LG01&LG01 plus
83- 0:	P_edulia010002545.g	P_edulia010004860.g	1e-23
83- 1:	P_edulia010002568.g	P_edulia010004868.g	3e-23
83- 2:	P_edulia010002583.g	P_edulia010004883.g	3e-16
83- 3:	P_edulia010002593.g	P_edulia010004886.g	2e-84
83- 4:	P_edulia010002598.g	P_edulia010004910.g	1e-12
83- 5:	P_edulia010002599.g	P_edulia010004933.g	3e-07
83- 6:	P_edulia010002608.g	P_edulia010004943.g	1e-05
83- 7:	P_edulia010002605.g	P_edulia010004959.g	3e-06
83- 8:	P_edulia010002631.g	P_edulia010004965.g	8e-06
## Alignment 84: score=334.0 e_value=1.2e-19 N=9 LG01&LG01 plus
84- 0:	P_edulia010001477.g	P_edulia010004436.g	3e-16
84- 1:	P_edulia010001486.g	P_edulia010004439.g	5e-37
84- 2:	P_edulia010001504.g	P_edulia010004444.g	2e-76
84- 3:	P_edulia010001517.g	P_edulia010004470.g	5e-73
84- 4:	P_edulia010001534.g	P_edulia010004466.g	3e-25
84- 5:	P_edulia010001535.g	P_edulia010004482.g	2e-19
84- 6:	P_edulia010001559.g	P_edulia010004502.g	1e-10
84- 7:	P_edulia010001568.g	P_edulia010004520.g	8e-46
84- 8:	P_edulia010001587.g	P_edulia010004521.g	3e-77
## Alignment 85: score=333.0 e_value=1.8e-15 N=8 LG01&LG01 plus
85- 0:	P_edulia010000167.g	P_edulia010005444.g	2e-40
85- 1:	P_edulia010000181.g	P_edulia010005463.g	4e-21
85- 2:	P_edulia010000185.g	P_edulia010005473.g	1e-29
85- 3:	P_edulia010000193.g	P_edulia010005482.g	1e-102
85- 4:	P_edulia010000202.g	P_edulia010005494.g	1e-59
85- 5:	P_edulia010000214.g	P_edulia010005517.g	3e-11
85- 6:	P_edulia010000218.g	P_edulia010005513.g	1e-40
85- 7:	P_edulia010000215.g	P_edulia010005514.g	1e-70
## Alignment 86: score=333.0 e_value=7.1e-18 N=8 LG01&LG01 plus
86- 0:	P_edulia010000469.g	P_edulia010001853.g	6e-21
86- 1:	P_edulia010000478.g	P_edulia010001861.g	2e-06
86- 2:	P_edulia010000497.g	P_edulia010001877.g	2e-50
86- 3:	P_edulia010000511.g	P_edulia010001889.g	2e-177
86- 4:	P_edulia010000514.g	P_edulia010001884.g	0
86- 5:	P_edulia010000513.g	P_edulia010001882.g	0
86- 6:	P_edulia010000529.g	P_edulia010001890.g	6e-103
86- 7:	P_edulia010000545.g	P_edulia010001893.g	3e-06
## Alignment 87: score=332.0 e_value=1.4e-17 N=9 LG01&LG01 plus
87- 0:	P_edulia010001477.g	P_edulia010002477.g	3e-10
87- 1:	P_edulia010001486.g	P_edulia010002489.g	5e-06
87- 2:	P_edulia010001504.g	P_edulia010002501.g	2e-14
87- 3:	P_edulia010001515.g	P_edulia010002533.g	3e-11
87- 4:	P_edulia010001529.g	P_edulia010002540.g	6e-16
87- 5:	P_edulia010001537.g	P_edulia010002545.g	5e-15
87- 6:	P_edulia010001559.g	P_edulia010002556.g	2e-24
87- 7:	P_edulia010001565.g	P_edulia010002563.g	7e-06
87- 8:	P_edulia010001568.g	P_edulia010002598.g	6e-17
## Alignment 88: score=332.0 e_value=1.3e-13 N=7 LG01&LG01 plus
88- 0:	P_edulia010000833.g	P_edulia010001427.g	0
88- 1:	P_edulia010000836.g	P_edulia010001435.g	5e-87
88- 2:	P_edulia010000841.g	P_edulia010001436.g	2e-102
88- 3:	P_edulia010000842.g	P_edulia010001433.g	0
88- 4:	P_edulia010000843.g	P_edulia010001431.g	0
88- 5:	P_edulia010000846.g	P_edulia010001440.g	1e-07
88- 6:	P_edulia010000849.g	P_edulia010001451.g	0
## Alignment 89: score=331.0 e_value=3.9e-21 N=10 LG01&LG01 plus
89- 0:	P_edulia010001763.g	P_edulia010002426.g	1e-06
89- 1:	P_edulia010001786.g	P_edulia010002432.g	4e-35
89- 2:	P_edulia010001801.g	P_edulia010002438.g	6e-25
89- 3:	P_edulia010001814.g	P_edulia010002462.g	2e-39
89- 4:	P_edulia010001809.g	P_edulia010002477.g	6e-17
89- 5:	P_edulia010001815.g	P_edulia010002501.g	1e-11
89- 6:	P_edulia010001834.g	P_edulia010002533.g	6e-07
89- 7:	P_edulia010001827.g	P_edulia010002545.g	4e-28
89- 8:	P_edulia010001835.g	P_edulia010002562.g	1e-07
89- 9:	P_edulia010001861.g	P_edulia010002556.g	2e-06
## Alignment 90: score=331.0 e_value=1.3e-16 N=9 LG01&LG01 plus
90- 0:	P_edulia010000179.g	P_edulia010001173.g	2e-109
90- 1:	P_edulia010000185.g	P_edulia010001188.g	3e-17
90- 2:	P_edulia010000193.g	P_edulia010001213.g	1e-23
90- 3:	P_edulia010000202.g	P_edulia010001223.g	3e-62
90- 4:	P_edulia010000218.g	P_edulia010001235.g	8e-13
90- 5:	P_edulia010000228.g	P_edulia010001240.g	5e-28
90- 6:	P_edulia010000235.g	P_edulia010001262.g	4e-06
90- 7:	P_edulia010000259.g	P_edulia010001282.g	2e-20
90- 8:	P_edulia010000255.g	P_edulia010001295.g	5e-19
## Alignment 91: score=328.0 e_value=8e-21 N=9 LG01&LG01 plus
91- 0:	P_edulia010002977.g	P_edulia010005266.g	2e-12
91- 1:	P_edulia010002993.g	P_edulia010005274.g	2e-11
91- 2:	P_edulia010002989.g	P_edulia010005281.g	5e-15
91- 3:	P_edulia010002991.g	P_edulia010005296.g	1e-61
91- 4:	P_edulia010002997.g	P_edulia010005295.g	5e-29
91- 5:	P_edulia010003016.g	P_edulia010005316.g	3e-13
91- 6:	P_edulia010003033.g	P_edulia010005332.g	3e-25
91- 7:	P_edulia010003035.g	P_edulia010005351.g	7e-12
91- 8:	P_edulia010003043.g	P_edulia010005378.g	6e-06
## Alignment 92: score=328.0 e_value=7e-19 N=9 LG01&LG01 plus
92- 0:	P_edulia010002239.g	P_edulia010004428.g	2e-20
92- 1:	P_edulia010002260.g	P_edulia010004444.g	7e-30
92- 2:	P_edulia010002258.g	P_edulia010004437.g	4e-37
92- 3:	P_edulia010002268.g	P_edulia010004456.g	6e-19
92- 4:	P_edulia010002266.g	P_edulia010004488.g	4e-09
92- 5:	P_edulia010002283.g	P_edulia010004482.g	4e-19
92- 6:	P_edulia010002304.g	P_edulia010004495.g	1e-16
92- 7:	P_edulia010002326.g	P_edulia010004520.g	3e-13
92- 8:	P_edulia010002341.g	P_edulia010004515.g	4e-51
## Alignment 93: score=327.0 e_value=3.7e-20 N=9 LG01&LG01 plus
93- 0:	P_edulia010001188.g	P_edulia010004425.g	7e-26
93- 1:	P_edulia010001204.g	P_edulia010004428.g	6e-43
93- 2:	P_edulia010001213.g	P_edulia010004439.g	1e-39
93- 3:	P_edulia010001223.g	P_edulia010004444.g	1e-49
93- 4:	P_edulia010001240.g	P_edulia010004437.g	9e-63
93- 5:	P_edulia010001260.g	P_edulia010004455.g	1e-12
93- 6:	P_edulia010001272.g	P_edulia010004466.g	1e-14
93- 7:	P_edulia010001280.g	P_edulia010004502.g	7e-13
93- 8:	P_edulia010001282.g	P_edulia010004495.g	5e-09
## Alignment 94: score=327.0 e_value=1.8e-18 N=9 LG01&LG01 plus
94- 0:	P_edulia010000858.g	P_edulia010002220.g	2e-06
94- 1:	P_edulia010000859.g	P_edulia010002232.g	8e-16
94- 2:	P_edulia010000882.g	P_edulia010002228.g	1e-139
94- 3:	P_edulia010000884.g	P_edulia010002258.g	2e-32
94- 4:	P_edulia010000891.g	P_edulia010002269.g	7e-25
94- 5:	P_edulia010000914.g	P_edulia010002283.g	1e-16
94- 6:	P_edulia010000937.g	P_edulia010002307.g	1e-06
94- 7:	P_edulia010000944.g	P_edulia010002313.g	3e-29
94- 8:	P_edulia010000950.g	P_edulia010002326.g	2e-11
## Alignment 95: score=327.0 e_value=2.2e-16 N=8 LG01&LG01 plus
95- 0:	P_edulia010000174.g	P_edulia010000268.g	4e-32
95- 1:	P_edulia010000181.g	P_edulia010000296.g	8e-25
95- 2:	P_edulia010000185.g	P_edulia010000283.g	2e-19
95- 3:	P_edulia010000196.g	P_edulia010000293.g	2e-25
95- 4:	P_edulia010000193.g	P_edulia010000320.g	5e-16
95- 5:	P_edulia010000219.g	P_edulia010000316.g	7e-10
95- 6:	P_edulia010000214.g	P_edulia010000314.g	4e-15
95- 7:	P_edulia010000218.g	P_edulia010000328.g	1e-17
## Alignment 96: score=325.0 e_value=2.1e-18 N=9 LG01&LG01 plus
96- 0:	P_edulia010000255.g	P_edulia010003915.g	2e-48
96- 1:	P_edulia010000296.g	P_edulia010003924.g	7e-06
96- 2:	P_edulia010000291.g	P_edulia010003934.g	5e-07
96- 3:	P_edulia010000302.g	P_edulia010003922.g	3e-18
96- 4:	P_edulia010000328.g	P_edulia010003960.g	1e-16
96- 5:	P_edulia010000352.g	P_edulia010003971.g	6e-34
96- 6:	P_edulia010000348.g	P_edulia010003990.g	3e-26
96- 7:	P_edulia010000358.g	P_edulia010004001.g	7e-10
96- 8:	P_edulia010000367.g	P_edulia010004022.g	2e-84
## Alignment 97: score=322.0 e_value=8.4e-18 N=9 LG01&LG01 plus
97- 0:	P_edulia010001786.g	P_edulia010002907.g	1e-28
97- 1:	P_edulia010001809.g	P_edulia010002932.g	3e-09
97- 2:	P_edulia010001833.g	P_edulia010002941.g	2e-07
97- 3:	P_edulia010001827.g	P_edulia010002947.g	4e-37
97- 4:	P_edulia010001844.g	P_edulia010002965.g	8e-38
97- 5:	P_edulia010001853.g	P_edulia010002991.g	2e-72
97- 6:	P_edulia010001861.g	P_edulia010002997.g	1e-14
97- 7:	P_edulia010001877.g	P_edulia010003013.g	1e-42
97- 8:	P_edulia010001890.g	P_edulia010003033.g	9e-16
## Alignment 98: score=322.0 e_value=1.5e-17 N=9 LG01&LG01 plus
98- 0:	P_edulia010000106.g	P_edulia010003149.g	2e-06
98- 1:	P_edulia010000124.g	P_edulia010003164.g	2e-25
98- 2:	P_edulia010000129.g	P_edulia010003194.g	9e-79
98- 3:	P_edulia010000140.g	P_edulia010003205.g	9e-12
98- 4:	P_edulia010000161.g	P_edulia010003199.g	5e-09
98- 5:	P_edulia010000172.g	P_edulia010003217.g	3e-06
98- 6:	P_edulia010000181.g	P_edulia010003218.g	8e-06
98- 7:	P_edulia010000185.g	P_edulia010003237.g	8e-33
98- 8:	P_edulia010000202.g	P_edulia010003245.g	1e-25
## Alignment 99: score=321.0 e_value=8.7e-18 N=8 LG01&LG01 plus
99- 0:	P_edulia010004453.g	P_edulia010005432.g	1e-22
99- 1:	P_edulia010004451.g	P_edulia010005441.g	3e-89
99- 2:	P_edulia010004447.g	P_edulia010005453.g	8e-30
99- 3:	P_edulia010004466.g	P_edulia010005463.g	2e-20
99- 4:	P_edulia010004502.g	P_edulia010005473.g	2e-06
99- 5:	P_edulia010004495.g	P_edulia010005482.g	2e-77
99- 6:	P_edulia010004497.g	P_edulia010005497.g	9e-117
99- 7:	P_edulia010004520.g	P_edulia010005494.g	1e-19
## Alignment 100: score=321.0 e_value=1.9e-15 N=8 LG01&LG01 plus
100- 0:	PeLBD1	PeLBD6	9e-10
100- 1:	P_edulia010000181.g	P_edulia010002997.g	1e-18
100- 2:	P_edulia010000185.g	P_edulia010003018.g	5e-10
100- 3:	P_edulia010000196.g	P_edulia010003021.g	2e-22
100- 4:	P_edulia010000202.g	P_edulia010003012.g	7e-15
100- 5:	P_edulia010000214.g	P_edulia010003033.g	2e-18
100- 6:	P_edulia010000215.g	P_edulia010003043.g	8e-09
100- 7:	P_edulia010000242.g	P_edulia010003064.g	0
## Alignment 101: score=320.0 e_value=5.6e-21 N=10 LG01&LG01 plus
101- 0:	P_edulia010001235.g	P_edulia010001954.g	8e-10
101- 1:	P_edulia010001260.g	P_edulia010001970.g	4e-38
101- 2:	P_edulia010001272.g	P_edulia010001976.g	4e-12
101- 3:	P_edulia010001280.g	P_edulia010001990.g	1e-13
101- 4:	P_edulia010001300.g	P_edulia010002002.g	2e-54
101- 5:	P_edulia010001324.g	P_edulia010002000.g	0
101- 6:	P_edulia010001353.g	P_edulia010002031.g	1e-08
101- 7:	P_edulia010001365.g	P_edulia010002060.g	4e-177
101- 8:	P_edulia010001372.g	P_edulia010002074.g	7e-24
101- 9:	P_edulia010001394.g	P_edulia010002094.g	2e-11
## Alignment 102: score=320.0 e_value=8.5e-17 N=9 LG01&LG01 plus
102- 0:	P_edulia010000004.g	P_edulia010002932.g	2e-11
102- 1:	P_edulia010000022.g	P_edulia010002941.g	5e-08
102- 2:	P_edulia010000029.g	P_edulia010002947.g	2e-36
102- 3:	P_edulia010000030.g	P_edulia010002965.g	3e-37
102- 4:	P_edulia010000039.g	P_edulia010002991.g	3e-58
102- 5:	P_edulia010000056.g	P_edulia010003018.g	5e-09
102- 6:	P_edulia010000069.g	P_edulia010003038.g	0
102- 7:	P_edulia010000080.g	P_edulia010003060.g	1e-81
102- 8:	P_edulia010000074.g	P_edulia010003065.g	7e-43
## Alignment 103: score=319.0 e_value=4e-15 N=8 LG01&LG01 plus
103- 0:	P_edulia010002755.g	P_edulia010002879.g	3e-17
103- 1:	P_edulia010002752.g	P_edulia010002911.g	4e-28
103- 2:	P_edulia010002778.g	P_edulia010002907.g	7e-27
103- 3:	P_edulia010002788.g	P_edulia010002918.g	1e-47
103- 4:	P_edulia010002795.g	P_edulia010002932.g	6e-21
103- 5:	P_edulia010002812.g	P_edulia010002947.g	7e-39
103- 6:	P_edulia010002829.g	P_edulia010002943.g	5e-138
103- 7:	P_edulia010002824.g	P_edulia010002957.g	3e-79
## Alignment 104: score=318.0 e_value=4.9e-15 N=8 LG01&LG01 plus
104- 0:	P_edulia010002695.g	P_edulia010004432.g	3e-13
104- 1:	P_edulia010002706.g	P_edulia010004431.g	4e-17
104- 2:	P_edulia010002737.g	P_edulia010004444.g	3e-30
104- 3:	P_edulia010002730.g	P_edulia010004455.g	7e-14
104- 4:	P_edulia010002749.g	P_edulia010004466.g	2e-113
104- 5:	P_edulia010002755.g	P_edulia010004488.g	5e-11
104- 6:	P_edulia010002752.g	P_edulia010004482.g	1e-40
104- 7:	P_edulia010002778.g	P_edulia010004502.g	6e-07
## Alignment 105: score=316.0 e_value=4.1e-16 N=8 LG01&LG01 plus
105- 0:	P_edulia010000124.g	P_edulia010001827.g	3e-32
105- 1:	P_edulia010000135.g	P_edulia010001844.g	5e-09
105- 2:	P_edulia010000140.g	P_edulia010001855.g	5e-13
105- 3:	P_edulia010000157.g	P_edulia010001868.g	0
105- 4:	P_edulia010000167.g	P_edulia010001886.g	7e-21
105- 5:	P_edulia010000185.g	P_edulia010001898.g	7e-15
105- 6:	P_edulia010000201.g	P_edulia010001895.g	1e-13
105- 7:	P_edulia010000202.g	P_edulia010001908.g	2e-17
## Alignment 106: score=315.0 e_value=5.3e-20 N=9 LG01&LG01 plus
106- 0:	P_edulia010001188.g	P_edulia010002947.g	6e-15
106- 1:	P_edulia010001204.g	P_edulia010002965.g	2e-26
106- 2:	P_edulia010001213.g	P_edulia010002978.g	2e-17
106- 3:	P_edulia010001235.g	P_edulia010002993.g	9e-41
106- 4:	P_edulia010001260.g	P_edulia010002997.g	5e-15
106- 5:	P_edulia010001271.g	P_edulia010003018.g	1e-10
106- 6:	P_edulia010001280.g	P_edulia010003012.g	1e-19
106- 7:	P_edulia010001295.g	P_edulia010003033.g	1e-24
106- 8:	P_edulia010001311.g	P_edulia010003043.g	4e-27
## Alignment 107: score=315.0 e_value=4e-15 N=8 LG01&LG01 plus
107- 0:	P_edulia010000167.g	P_edulia010002239.g	4e-41
107- 1:	P_edulia010000181.g	P_edulia010002238.g	1e-36
107- 2:	P_edulia010000185.g	P_edulia010002260.g	7e-73
107- 3:	P_edulia010000202.g	P_edulia010002266.g	3e-07
107- 4:	P_edulia010000208.g	P_edulia010002278.g	1e-08
107- 5:	P_edulia010000214.g	P_edulia010002304.g	9e-14
107- 6:	P_edulia010000218.g	P_edulia010002303.g	2e-16
107- 7:	P_edulia010000224.g	P_edulia010002324.g	1e-38
## Alignment 108: score=314.0 e_value=5.6e-16 N=8 LG01&LG01 plus
108- 0:	P_edulia010003076.g	P_edulia010005274.g	2e-06
108- 1:	P_edulia010003094.g	P_edulia010005278.g	1e-67
108- 2:	P_edulia010003105.g	P_edulia010005282.g	3e-10
108- 3:	P_edulia010003138.g	P_edulia010005305.g	2e-15
108- 4:	P_edulia010003125.g	P_edulia010005296.g	2e-87
108- 5:	P_edulia010003144.g	P_edulia010005299.g	2e-53
108- 6:	P_edulia010003168.g	P_edulia010005302.g	3e-15
108- 7:	P_edulia010003164.g	P_edulia010005295.g	6e-27
## Alignment 109: score=314.0 e_value=7.8e-20 N=9 LG01&LG01 plus
109- 0:	P_edulia010001477.g	P_edulia010002993.g	9e-38
109- 1:	P_edulia010001492.g	P_edulia010002988.g	2e-108
109- 2:	P_edulia010001504.g	P_edulia010002997.g	3e-10
109- 3:	P_edulia010001522.g	P_edulia010003016.g	6e-69
109- 4:	P_edulia010001534.g	P_edulia010003012.g	1e-20
109- 5:	P_edulia010001547.g	P_edulia010003035.g	6e-38
109- 6:	P_edulia010001563.g	P_edulia010003043.g	5e-17
109- 7:	P_edulia010001568.g	P_edulia010003065.g	7e-26
109- 8:	P_edulia010001596.g	P_edulia010003074.g	3e-13
## Alignment 110: score=312.0 e_value=9.5e-18 N=8 LG01&LG01 plus
110- 0:	P_edulia010001504.g	P_edulia010001656.g	1e-22
110- 1:	P_edulia010001515.g	P_edulia010001673.g	6e-07
110- 2:	P_edulia010001542.g	P_edulia010001680.g	1e-104
110- 3:	P_edulia010001559.g	P_edulia010001681.g	3e-57
110- 4:	P_edulia010001564.g	P_edulia010001695.g	2e-30
110- 5:	P_edulia010001563.g	P_edulia010001698.g	4e-12
110- 6:	P_edulia010001568.g	P_edulia010001712.g	5e-09
110- 7:	P_edulia010001575.g	P_edulia010001730.g	5e-147
## Alignment 111: score=311.0 e_value=1e-14 N=8 LG01&LG01 plus
111- 0:	P_edulia010000124.g	P_edulia010002448.g	4e-24
111- 1:	P_edulia010000143.g	P_edulia010002463.g	2e-69
111- 2:	P_edulia010000162.g	P_edulia010002465.g	7e-20
111- 3:	P_edulia010000181.g	P_edulia010002462.g	2e-16
111- 4:	P_edulia010000177.g	P_edulia010002473.g	2e-10
111- 5:	P_edulia010000185.g	P_edulia010002477.g	1e-10
111- 6:	P_edulia010000193.g	P_edulia010002495.g	2e-69
111- 7:	P_edulia010000202.g	P_edulia010002501.g	4e-19
## Alignment 112: score=310.0 e_value=8.8e-18 N=8 LG01&LG01 plus
112- 0:	P_edulia010001543.g	P_edulia010003087.g	3e-13
112- 1:	P_edulia010001537.g	P_edulia010003099.g	5e-60
112- 2:	P_edulia010001559.g	P_edulia010003113.g	2e-10
112- 3:	P_edulia010001551.g	P_edulia010003119.g	2e-15
112- 4:	P_edulia010001563.g	P_edulia010003154.g	9e-09
112- 5:	P_edulia010001568.g	P_edulia010003157.g	1e-13
112- 6:	P_edulia010001594.g	P_edulia010003167.g	3e-13
112- 7:	P_edulia010001596.g	P_edulia010003164.g	6e-63
## Alignment 113: score=310.0 e_value=1.3e-14 N=8 LG01&LG01 plus
113- 0:	P_edulia010001173.g	P_edulia010002745.g	3e-55
113- 1:	P_edulia010001188.g	P_edulia010002749.g	1e-20
113- 2:	P_edulia010001212.g	P_edulia010002766.g	1e-119
113- 3:	P_edulia010001223.g	P_edulia010002778.g	2e-26
113- 4:	P_edulia010001235.g	P_edulia010002783.g	0
113- 5:	P_edulia010001260.g	P_edulia010002795.g	2e-17
113- 6:	P_edulia010001268.g	P_edulia010002796.g	2e-24
113- 7:	P_edulia010001272.g	P_edulia010002812.g	2e-20
## Alignment 114: score=310.0 e_value=9.7e-19 N=8 LG01&LG01 plus
114- 0:	P_edulia010000746.g	P_edulia010001479.g	4e-66
114- 1:	P_edulia010000762.g	P_edulia010001502.g	4e-06
114- 2:	P_edulia010000781.g	P_edulia010001504.g	9e-56
114- 3:	P_edulia010000791.g	P_edulia010001522.g	5e-68
114- 4:	P_edulia010000796.g	P_edulia010001534.g	4e-21
114- 5:	P_edulia010000799.g	P_edulia010001547.g	2e-42
114- 6:	P_edulia010000808.g	P_edulia010001537.g	8e-27
114- 7:	P_edulia010000812.g	P_edulia010001559.g	5e-23
## Alignment 115: score=309.0 e_value=2.4e-14 N=8 LG01&LG01 plus
115- 0:	P_edulia010002737.g	P_edulia010005513.g	5e-06
115- 1:	P_edulia010002734.g	P_edulia010005515.g	9e-13
115- 2:	P_edulia010002730.g	P_edulia010005514.g	2e-145
115- 3:	P_edulia010002749.g	P_edulia010005523.g	2e-33
115- 4:	P_edulia010002755.g	P_edulia010005543.g	3e-42
115- 5:	P_edulia010002778.g	P_edulia010005539.g	7e-14
115- 6:	P_edulia010002806.g	P_edulia010005570.g	5e-13
115- 7:	P_edulia010002812.g	P_edulia010005588.g	0
## Alignment 116: score=308.0 e_value=2.6e-16 N=8 LG01&LG01 plus
116- 0:	P_edulia010004436.g	P_edulia010005435.g	9e-19
116- 1:	P_edulia010004439.g	P_edulia010005441.g	4e-11
116- 2:	P_edulia010004447.g	P_edulia010005444.g	7e-24
116- 3:	P_edulia010004455.g	P_edulia010005463.g	4e-19
116- 4:	P_edulia010004466.g	P_edulia010005473.g	2e-24
116- 5:	P_edulia010004502.g	P_edulia010005494.g	1e-11
116- 6:	P_edulia010004495.g	P_edulia010005517.g	1e-06
116- 7:	P_edulia010004520.g	P_edulia010005514.g	5e-11
## Alignment 117: score=308.0 e_value=7e-16 N=8 LG01&LG01 plus
117- 0:	P_edulia010000167.g	P_edulia010002965.g	3e-37
117- 1:	P_edulia010000185.g	P_edulia010002993.g	8e-10
117- 2:	P_edulia010000196.g	P_edulia010002999.g	2e-31
117- 3:	P_edulia010000202.g	P_edulia010002997.g	6e-15
117- 4:	P_edulia010000218.g	P_edulia010003018.g	5e-24
117- 5:	P_edulia010000215.g	P_edulia010003012.g	7e-26
117- 6:	P_edulia010000225.g	P_edulia010003033.g	8e-13
117- 7:	P_edulia010000246.g	P_edulia010003057.g	3e-42
## Alignment 118: score=307.0 e_value=5e-19 N=9 LG01&LG01 plus
118- 0:	P_edulia010002958.g	P_edulia010003772.g	2e-21
118- 1:	P_edulia010002978.g	P_edulia010003777.g	4e-18
118- 2:	P_edulia010002993.g	P_edulia010003796.g	6e-10
118- 3:	P_edulia010002989.g	P_edulia010003799.g	8e-10
118- 4:	P_edulia010002988.g	P_edulia010003829.g	5e-61
118- 5:	P_edulia010003018.g	P_edulia010003854.g	2e-19
118- 6:	P_edulia010003016.g	P_edulia010003873.g	5e-14
118- 7:	P_edulia010003012.g	P_edulia010003884.g	3e-24
118- 8:	P_edulia010003033.g	P_edulia010003915.g	8e-69
## Alignment 119: score=307.0 e_value=9.3e-16 N=8 LG01&LG01 plus
119- 0:	P_edulia010000181.g	P_edulia010001223.g	3e-33
119- 1:	P_edulia010000177.g	P_edulia010001235.g	0
119- 2:	P_edulia010000178.g	P_edulia010001237.g	1e-129
119- 3:	P_edulia010000185.g	P_edulia010001260.g	2e-39
119- 4:	P_edulia010000202.g	P_edulia010001272.g	2e-19
119- 5:	P_edulia010000214.g	P_edulia010001282.g	2e-07
119- 6:	P_edulia010000225.g	P_edulia010001295.g	6e-73
119- 7:	P_edulia010000224.g	P_edulia010001319.g	2e-45
## Alignment 120: score=306.0 e_value=7.7e-18 N=9 LG01&LG01 plus
120- 0:	P_edulia010002238.g	P_edulia010003012.g	3e-27
120- 1:	P_edulia010002260.g	P_edulia010003043.g	3e-23
120- 2:	P_edulia010002266.g	P_edulia010003065.g	4e-12
120- 3:	P_edulia010002276.g	P_edulia010003084.g	5e-32
120- 4:	P_edulia010002304.g	P_edulia010003105.g	7e-08
120- 5:	P_edulia010002303.g	P_edulia010003138.g	2e-16
120- 6:	P_edulia010002326.g	P_edulia010003154.g	1e-10
120- 7:	P_edulia010002329.g	P_edulia010003157.g	1e-10
120- 8:	P_edulia010002351.g	P_edulia010003164.g	3e-48
## Alignment 121: score=305.0 e_value=5.7e-14 N=8 LG01&LG01 plus
121- 0:	P_edulia010000769.g	P_edulia010002704.g	8e-08
121- 1:	P_edulia010000781.g	P_edulia010002737.g	1e-25
121- 2:	P_edulia010000786.g	P_edulia010002749.g	3e-22
121- 3:	P_edulia010000791.g	P_edulia010002752.g	8e-15
121- 4:	P_edulia010000796.g	P_edulia010002778.g	2e-48
121- 5:	P_edulia010000804.g	P_edulia010002783.g	5e-25
121- 6:	P_edulia010000808.g	P_edulia010002795.g	1e-23
121- 7:	P_edulia010000812.g	P_edulia010002812.g	1e-15
## Alignment 122: score=304.0 e_value=1e-14 N=8 LG01&LG01 plus
122- 0:	P_edulia010001970.g	P_edulia010002932.g	2e-45
122- 1:	P_edulia010001972.g	P_edulia010002929.g	2e-25
122- 2:	P_edulia010001976.g	P_edulia010002947.g	8e-22
122- 3:	P_edulia010001977.g	P_edulia010002965.g	5e-46
122- 4:	P_edulia010001990.g	P_edulia010002993.g	1e-23
122- 5:	P_edulia010001994.g	P_edulia010002991.g	4e-74
122- 6:	P_edulia010002022.g	P_edulia010002997.g	3e-08
122- 7:	P_edulia010002009.g	P_edulia010003016.g	1e-66
## Alignment 123: score=304.0 e_value=2e-16 N=9 LG01&LG01 plus
123- 0:	P_edulia010001976.g	P_edulia010002737.g	7e-19
123- 1:	P_edulia010001990.g	P_edulia010002730.g	1e-16
123- 2:	P_edulia010002022.g	P_edulia010002749.g	9e-14
123- 3:	P_edulia010002009.g	P_edulia010002752.g	2e-11
123- 4:	P_edulia010002044.g	P_edulia010002784.g	2e-53
123- 5:	P_edulia010002074.g	P_edulia010002795.g	2e-116
123- 6:	P_edulia010002088.g	P_edulia010002803.g	2e-68
123- 7:	P_edulia010002091.g	P_edulia010002812.g	1e-13
123- 8:	P_edulia010002117.g	P_edulia010002813.g	9e-46
## Alignment 124: score=301.0 e_value=5.5e-15 N=8 LG01&LG01 plus
124- 0:	P_edulia010002687.g	P_edulia010004439.g	2e-09
124- 1:	P_edulia010002695.g	P_edulia010004451.g	2e-24
124- 2:	P_edulia010002706.g	P_edulia010004452.g	3e-17
124- 3:	P_edulia010002737.g	P_edulia010004466.g	3e-112
124- 4:	P_edulia010002730.g	P_edulia010004488.g	3e-16
124- 5:	P_edulia010002749.g	P_edulia010004502.g	1e-07
124- 6:	P_edulia010002755.g	P_edulia010004520.g	3e-11
124- 7:	P_edulia010002752.g	P_edulia010004515.g	2e-51
## Alignment 125: score=300.0 e_value=1.8e-14 N=8 LG01&LG01 plus
125- 0:	P_edulia010002540.g	P_edulia010002704.g	1e-20
125- 1:	P_edulia010002545.g	P_edulia010002737.g	5e-14
125- 2:	P_edulia010002556.g	P_edulia010002730.g	1e-25
125- 3:	P_edulia010002583.g	P_edulia010002761.g	3e-11
125- 4:	P_edulia010002593.g	P_edulia010002766.g	4e-54
125- 5:	P_edulia010002599.g	P_edulia010002778.g	1e-10
125- 6:	P_edulia010002603.g	P_edulia010002783.g	7e-10
125- 7:	P_edulia010002626.g	P_edulia010002780.g	4e-09
## Alignment 126: score=300.0 e_value=2.9e-17 N=9 LG01&LG01 plus
126- 0:	P_edulia010000421.g	P_edulia010001972.g	6e-08
126- 1:	P_edulia010000438.g	P_edulia010001990.g	3e-12
126- 2:	P_edulia010000441.g	P_edulia010002010.g	7e-174
126- 3:	P_edulia010000469.g	P_edulia010002009.g	1e-11
126- 4:	P_edulia010000475.g	P_edulia010002044.g	2e-69
126- 5:	P_edulia010000505.g	P_edulia010002071.g	0
126- 6:	P_edulia010000527.g	P_edulia010002076.g	3e-15
126- 7:	P_edulia010000536.g	P_edulia010002070.g	1e-18
126- 8:	P_edulia010000549.g	P_edulia010002090.g	8e-12
## Alignment 127: score=299.0 e_value=4.5e-19 N=8 LG01&LG01 plus
127- 0:	P_edulia010001213.g	P_edulia010005441.g	4e-20
127- 1:	P_edulia010001223.g	P_edulia010005463.g	8e-13
127- 2:	P_edulia010001247.g	P_edulia010005471.g	5e-08
127- 3:	P_edulia010001260.g	P_edulia010005473.g	2e-27
127- 4:	P_edulia010001263.g	P_edulia010005484.g	5e-11
127- 5:	P_edulia010001272.g	P_edulia010005494.g	6e-13
127- 6:	P_edulia010001271.g	P_edulia010005513.g	4e-09
127- 7:	P_edulia010001280.g	P_edulia010005514.g	1e-45
## Alignment 128: score=298.0 e_value=6.1e-14 N=8 LG01&LG01 plus
128- 0:	P_edulia010001898.g	P_edulia010002737.g	3e-09
128- 1:	P_edulia010001908.g	P_edulia010002730.g	4e-38
128- 2:	P_edulia010001910.g	P_edulia010002738.g	8e-25
128- 3:	P_edulia010001927.g	P_edulia010002752.g	2e-11
128- 4:	P_edulia010001949.g	P_edulia010002784.g	3e-53
128- 5:	P_edulia010001976.g	P_edulia010002795.g	9e-19
128- 6:	P_edulia010001984.g	P_edulia010002803.g	2e-69
128- 7:	P_edulia010001990.g	P_edulia010002812.g	4e-15
## Alignment 129: score=296.0 e_value=1.9e-13 N=8 LG01&LG01 plus
129- 0:	P_edulia010001921.g	P_edulia010004548.g	4e-37
129- 1:	P_edulia010001927.g	P_edulia010004562.g	2e-09
129- 2:	P_edulia010001936.g	P_edulia010004579.g	1e-07
129- 3:	P_edulia010001954.g	P_edulia010004582.g	4e-06
129- 4:	P_edulia010001970.g	P_edulia010004592.g	7e-47
129- 5:	P_edulia010001976.g	P_edulia010004609.g	2e-26
129- 6:	P_edulia010001994.g	P_edulia010004619.g	3e-20
129- 7:	P_edulia010002022.g	P_edulia010004641.g	4e-10
## Alignment 130: score=296.0 e_value=2.9e-11 N=7 LG01&LG01 plus
130- 0:	P_edulia010000181.g	P_edulia010002749.g	1e-29
130- 1:	P_edulia010000177.g	P_edulia010002755.g	0
130- 2:	P_edulia010000179.g	P_edulia010002766.g	1e-80
130- 3:	P_edulia010000185.g	P_edulia010002778.g	2e-78
130- 4:	P_edulia010000199.g	P_edulia010002791.g	2e-17
130- 5:	P_edulia010000208.g	P_edulia010002788.g	2e-08
130- 6:	P_edulia010000215.g	P_edulia010002795.g	2e-56
## Alignment 131: score=295.0 e_value=3.4e-14 N=8 LG01&LG01 plus
131- 0:	P_edulia010004172.g	P_edulia010004377.g	1e-12
131- 1:	P_edulia010004195.g	P_edulia010004378.g	8e-29
131- 2:	P_edulia010004214.g	P_edulia010004387.g	7e-06
131- 3:	P_edulia010004211.g	P_edulia010004411.g	6e-12
131- 4:	P_edulia010004234.g	P_edulia010004429.g	3e-12
131- 5:	P_edulia010004252.g	P_edulia010004451.g	6e-10
131- 6:	P_edulia010004260.g	P_edulia010004448.g	2e-15
131- 7:	P_edulia010004268.g	P_edulia010004455.g	2e-20
## Alignment 132: score=295.0 e_value=2.3e-17 N=8 LG01&LG01 plus
132- 0:	P_edulia010001504.g	P_edulia010004582.g	5e-12
132- 1:	P_edulia010001522.g	P_edulia010004595.g	2e-16
132- 2:	P_edulia010001537.g	P_edulia010004609.g	3e-19
132- 3:	P_edulia010001545.g	P_edulia010004613.g	9e-06
132- 4:	P_edulia010001559.g	P_edulia010004641.g	1e-30
132- 5:	P_edulia010001555.g	P_edulia010004651.g	2e-118
132- 6:	P_edulia010001568.g	P_edulia010004646.g	8e-18
132- 7:	P_edulia010001587.g	P_edulia010004661.g	2e-105
## Alignment 133: score=295.0 e_value=8.7e-15 N=8 LG01&LG01 plus
133- 0:	P_edulia010002401.g	P_edulia010003113.g	1e-13
133- 1:	P_edulia010002414.g	P_edulia010003119.g	1e-73
133- 2:	P_edulia010002410.g	P_edulia010003154.g	6e-65
133- 3:	P_edulia010002432.g	P_edulia010003157.g	4e-14
133- 4:	P_edulia010002447.g	P_edulia010003164.g	3e-14
133- 5:	P_edulia010002454.g	P_edulia010003194.g	5e-53
133- 6:	P_edulia010002451.g	P_edulia010003205.g	3e-07
133- 7:	P_edulia010002477.g	P_edulia010003218.g	3e-12
## Alignment 134: score=294.0 e_value=2.3e-12 N=7 LG01&LG01 plus
134- 0:	P_edulia010001807.g	P_edulia010003674.g	2e-07
134- 1:	P_edulia010001815.g	P_edulia010003679.g	1e-49
134- 2:	P_edulia010001818.g	P_edulia010003673.g	5e-22
134- 3:	P_edulia010001827.g	P_edulia010003685.g	6e-54
134- 4:	P_edulia010001844.g	P_edulia010003695.g	9e-38
134- 5:	P_edulia010001845.g	P_edulia010003708.g	2e-11
134- 6:	P_edulia010001850.g	P_edulia010003704.g	1e-14
## Alignment 135: score=292.0 e_value=1.7e-12 N=7 LG01&LG01 plus
135- 0:	P_edulia010001815.g	P_edulia010004053.g	3e-09
135- 1:	P_edulia010001818.g	P_edulia010004058.g	2e-19
135- 2:	P_edulia010001834.g	P_edulia010004079.g	2e-26
135- 3:	P_edulia010001832.g	P_edulia010004084.g	2e-47
135- 4:	P_edulia010001827.g	P_edulia010004089.g	2e-26
135- 5:	P_edulia010001844.g	P_edulia010004095.g	2e-24
135- 6:	P_edulia010001853.g	P_edulia010004099.g	1e-85
## Alignment 136: score=292.0 e_value=3.3e-11 N=7 LG01&LG01 plus
136- 0:	P_edulia010000181.g	P_edulia010002730.g	2e-35
136- 1:	P_edulia010000179.g	P_edulia010002745.g	3e-43
136- 2:	P_edulia010000185.g	P_edulia010002749.g	2e-77
136- 3:	P_edulia010000199.g	P_edulia010002767.g	5e-18
136- 4:	P_edulia010000210.g	P_edulia010002751.g	1e-08
136- 5:	P_edulia010000218.g	P_edulia010002778.g	9e-09
136- 6:	P_edulia010000224.g	P_edulia010002788.g	2e-50
## Alignment 137: score=291.0 e_value=7.5e-14 N=8 LG01&LG01 plus
137- 0:	P_edulia010004413.g	P_edulia010005492.g	8e-10
137- 1:	P_edulia010004423.g	P_edulia010005517.g	6e-22
137- 2:	P_edulia010004425.g	P_edulia010005514.g	3e-34
137- 3:	P_edulia010004436.g	P_edulia010005523.g	2e-08
137- 4:	P_edulia010004444.g	P_edulia010005539.g	2e-26
137- 5:	P_edulia010004448.g	P_edulia010005568.g	1e-52
137- 6:	P_edulia010004455.g	P_edulia010005588.g	3e-13
137- 7:	P_edulia010004457.g	P_edulia010005601.g	1e-26
## Alignment 138: score=291.0 e_value=2e-17 N=8 LG01&LG01 plus
138- 0:	P_edulia010002965.g	P_edulia010004578.g	8e-30
138- 1:	P_edulia010002993.g	P_edulia010004582.g	7e-27
138- 2:	P_edulia010002991.g	P_edulia010004587.g	1e-52
138- 3:	P_edulia010002997.g	P_edulia010004592.g	6e-15
138- 4:	P_edulia010003016.g	P_edulia010004619.g	2e-12
138- 5:	P_edulia010003043.g	P_edulia010004641.g	1e-11
138- 6:	P_edulia010003065.g	P_edulia010004646.g	2e-10
138- 7:	P_edulia010003061.g	P_edulia010004667.g	1e-22
## Alignment 139: score=291.0 e_value=1.6e-14 N=8 LG01&LG01 plus
139- 0:	P_edulia010002238.g	P_edulia010004425.g	7e-36
139- 1:	P_edulia010002260.g	P_edulia010004436.g	1e-10
139- 2:	P_edulia010002266.g	P_edulia010004444.g	3e-10
139- 3:	P_edulia010002278.g	P_edulia010004447.g	3e-27
139- 4:	P_edulia010002303.g	P_edulia010004455.g	4e-23
139- 5:	P_edulia010002316.g	P_edulia010004475.g	4e-29
139- 6:	P_edulia010002329.g	P_edulia010004466.g	1e-162
139- 7:	P_edulia010002351.g	P_edulia010004488.g	2e-12
## Alignment 140: score=290.0 e_value=1.2e-15 N=8 LG01&LG01 plus
140- 0:	P_edulia010001827.g	P_edulia010004425.g	6e-42
140- 1:	P_edulia010001844.g	P_edulia010004428.g	6e-19
140- 2:	P_edulia010001861.g	P_edulia010004444.g	2e-18
140- 3:	P_edulia010001886.g	P_edulia010004447.g	8e-27
140- 4:	P_edulia010001898.g	P_edulia010004455.g	4e-15
140- 5:	P_edulia010001896.g	P_edulia010004475.g	1e-33
140- 6:	P_edulia010001908.g	P_edulia010004488.g	2e-10
140- 7:	P_edulia010001927.g	P_edulia010004482.g	1e-19
## Alignment 141: score=289.0 e_value=2.5e-14 N=7 LG01&LG01 plus
141- 0:	P_edulia010001886.g	P_edulia010002278.g	9e-19
141- 1:	P_edulia010001890.g	P_edulia010002304.g	2e-13
141- 2:	P_edulia010001898.g	P_edulia010002303.g	4e-13
141- 3:	P_edulia010001896.g	P_edulia010002316.g	6e-34
141- 4:	P_edulia010001908.g	P_edulia010002338.g	3e-13
141- 5:	P_edulia010001910.g	P_edulia010002332.g	4e-41
141- 6:	P_edulia010001927.g	P_edulia010002341.g	2e-11
## Alignment 142: score=287.0 e_value=3.2e-15 N=8 LG01&LG01 plus
142- 0:	P_edulia010002866.g	P_edulia010003043.g	1e-26
142- 1:	P_edulia010002879.g	P_edulia010003065.g	1e-13
142- 2:	P_edulia010002891.g	P_edulia010003049.g	3e-09
142- 3:	P_edulia010002907.g	P_edulia010003076.g	1e-21
142- 4:	P_edulia010002932.g	P_edulia010003099.g	7e-60
142- 5:	P_edulia010002926.g	P_edulia010003105.g	5e-17
142- 6:	P_edulia010002946.g	P_edulia010003110.g	1e-11
142- 7:	P_edulia010002947.g	P_edulia010003154.g	5e-42
## Alignment 143: score=287.0 e_value=8.7e-14 N=8 LG01&LG01 plus
143- 0:	P_edulia010000769.g	P_edulia010002904.g	7e-07
143- 1:	P_edulia010000781.g	P_edulia010002932.g	6e-44
143- 2:	P_edulia010000791.g	P_edulia010002952.g	2e-15
143- 3:	P_edulia010000796.g	P_edulia010002947.g	1e-27
143- 4:	P_edulia010000801.g	P_edulia010002978.g	1e-87
143- 5:	P_edulia010000804.g	P_edulia010002993.g	1e-25
143- 6:	P_edulia010000808.g	P_edulia010002997.g	4e-13
143- 7:	P_edulia010000812.g	P_edulia010003012.g	3e-21
## Alignment 144: score=285.0 e_value=1.4e-10 N=7 LG01&LG01 plus
144- 0:	P_edulia010000259.g	P_edulia010004423.g	6e-32
144- 1:	P_edulia010000255.g	P_edulia010004432.g	7e-14
144- 2:	P_edulia010000296.g	P_edulia010004436.g	6e-21
144- 3:	P_edulia010000283.g	P_edulia010004444.g	6e-16
144- 4:	P_edulia010000307.g	P_edulia010004449.g	2e-25
144- 5:	P_edulia010000320.g	P_edulia010004451.g	9e-11
144- 6:	P_edulia010000328.g	P_edulia010004455.g	2e-28
## Alignment 145: score=285.0 e_value=2.6e-15 N=8 LG01&LG01 plus
145- 0:	P_edulia010000181.g	P_edulia010004195.g	5e-31
145- 1:	P_edulia010000178.g	P_edulia010004215.g	3e-14
145- 2:	P_edulia010000193.g	P_edulia010004217.g	2e-15
145- 3:	P_edulia010000210.g	P_edulia010004225.g	4e-10
145- 4:	P_edulia010000214.g	P_edulia010004252.g	4e-21
145- 5:	P_edulia010000218.g	P_edulia010004268.g	8e-16
145- 6:	P_edulia010000227.g	P_edulia010004272.g	1e-90
145- 7:	P_edulia010000232.g	P_edulia010004299.g	1e-31
## Alignment 146: score=284.0 e_value=1.8e-10 N=7 LG01&LG01 plus
146- 0:	P_edulia010002761.g	P_edulia010004409.g	5e-30
146- 1:	P_edulia010002778.g	P_edulia010004425.g	4e-44
146- 2:	P_edulia010002783.g	P_edulia010004424.g	1e-06
146- 3:	P_edulia010002788.g	P_edulia010004428.g	1e-22
146- 4:	P_edulia010002795.g	P_edulia010004444.g	6e-30
146- 5:	P_edulia010002797.g	P_edulia010004464.g	3e-17
146- 6:	P_edulia010002812.g	P_edulia010004466.g	2e-71
## Alignment 147: score=284.0 e_value=2.3e-15 N=8 LG01&LG01 plus
147- 0:	P_edulia010000185.g	P_edulia010005435.g	8e-10
147- 1:	P_edulia010000193.g	P_edulia010005441.g	2e-109
147- 2:	P_edulia010000209.g	P_edulia010005453.g	6e-12
147- 3:	P_edulia010000224.g	P_edulia010005444.g	2e-58
147- 4:	P_edulia010000247.g	P_edulia010005472.g	9e-14
147- 5:	P_edulia010000255.g	P_edulia010005482.g	9e-16
147- 6:	P_edulia010000296.g	P_edulia010005494.g	4e-25
147- 7:	P_edulia010000283.g	P_edulia010005514.g	3e-08
## Alignment 148: score=284.0 e_value=3.5e-12 N=7 LG01&LG01 plus
148- 0:	P_edulia010000177.g	P_edulia010001954.g	7e-10
148- 1:	P_edulia010000185.g	P_edulia010001970.g	9e-79
148- 2:	P_edulia010000202.g	P_edulia010001976.g	1e-28
148- 3:	P_edulia010000208.g	P_edulia010001977.g	1e-07
148- 4:	P_edulia010000214.g	P_edulia010001989.g	2e-06
148- 5:	P_edulia010000218.g	P_edulia010001990.g	1e-10
148- 6:	P_edulia010000215.g	P_edulia010002022.g	7e-11
## Alignment 149: score=283.0 e_value=1.2e-10 N=7 LG01&LG01 plus
149- 0:	P_edulia010002975.g	P_edulia010005129.g	2e-16
149- 1:	P_edulia010002993.g	P_edulia010005144.g	2e-15
149- 2:	P_edulia010002991.g	P_edulia010005159.g	1e-66
149- 3:	P_edulia010002997.g	P_edulia010005153.g	4e-20
149- 4:	P_edulia010003000.g	P_edulia010005172.g	5e-08
149- 5:	PeLBD7	PeLBD10	3e-19
149- 6:	P_edulia010003015.g	P_edulia010005206.g	5e-102
## Alignment 150: score=283.0 e_value=1.8e-13 N=7 LG01&LG01 plus
150- 0:	P_edulia010003050.g	P_edulia010004470.g	1e-38
150- 1:	P_edulia010003065.g	P_edulia010004466.g	6e-51
150- 2:	P_edulia010003067.g	P_edulia010004479.g	2e-17
150- 3:	P_edulia010003076.g	P_edulia010004488.g	4e-09
150- 4:	P_edulia010003099.g	P_edulia010004502.g	3e-13
150- 5:	P_edulia010003138.g	P_edulia010004520.g	3e-06
150- 6:	P_edulia010003125.g	P_edulia010004515.g	4e-18
## Alignment 151: score=282.0 e_value=1.7e-11 N=7 LG01&LG01 plus
151- 0:	P_edulia010002962.g	P_edulia010004411.g	4e-10
151- 1:	P_edulia010002978.g	P_edulia010004432.g	7e-33
151- 2:	P_edulia010002993.g	P_edulia010004436.g	2e-28
151- 3:	P_edulia010002997.g	P_edulia010004444.g	6e-13
151- 4:	P_edulia010003018.g	P_edulia010004455.g	2e-27
151- 5:	P_edulia010003012.g	P_edulia010004466.g	2e-35
151- 6:	P_edulia010003032.g	P_edulia010004478.g	1e-21
## Alignment 152: score=282.0 e_value=4.9e-12 N=7 LG01&LG01 plus
152- 0:	P_edulia010002307.g	P_edulia010004423.g	6e-07
152- 1:	P_edulia010002303.g	P_edulia010004425.g	2e-07
152- 2:	P_edulia010002324.g	P_edulia010004428.g	8e-12
152- 3:	P_edulia010002329.g	P_edulia010004436.g	1e-14
152- 4:	P_edulia010002351.g	P_edulia010004444.g	3e-30
152- 5:	P_edulia010002367.g	P_edulia010004452.g	2e-17
152- 6:	P_edulia010002369.g	P_edulia010004475.g	9e-34
## Alignment 153: score=282.0 e_value=8.7e-14 N=8 LG01&LG01 plus
153- 0:	P_edulia010002965.g	P_edulia010003638.g	7e-43
153- 1:	P_edulia010002988.g	P_edulia010003658.g	2e-104
153- 2:	P_edulia010003018.g	P_edulia010003679.g	1e-17
153- 3:	P_edulia010003012.g	P_edulia010003685.g	2e-12
153- 4:	P_edulia010003035.g	P_edulia010003697.g	1e-10
153- 5:	P_edulia010003062.g	P_edulia010003717.g	4e-07
153- 6:	P_edulia010003065.g	P_edulia010003735.g	7e-14
153- 7:	P_edulia010003067.g	P_edulia010003743.g	3e-12
## Alignment 154: score=282.0 e_value=3.1e-14 N=7 LG01&LG01 plus
154- 0:	P_edulia010001235.g	P_edulia010005435.g	8e-17
154- 1:	P_edulia010001260.g	P_edulia010005463.g	4e-18
154- 2:	P_edulia010001263.g	P_edulia010005469.g	1e-08
154- 3:	P_edulia010001271.g	P_edulia010005473.g	9e-18
154- 4:	P_edulia010001276.g	P_edulia010005475.g	5e-06
154- 5:	P_edulia010001280.g	P_edulia010005494.g	5e-74
154- 6:	P_edulia010001282.g	P_edulia010005517.g	3e-10
## Alignment 155: score=282.0 e_value=8.2e-16 N=8 LG01&LG01 plus
155- 0:	P_edulia010000296.g	P_edulia010002932.g	6e-20
155- 1:	P_edulia010000283.g	P_edulia010002947.g	2e-13
155- 2:	P_edulia010000320.g	P_edulia010002978.g	3e-11
155- 3:	P_edulia010000328.g	P_edulia010002993.g	2e-43
155- 4:	P_edulia010000352.g	P_edulia010002988.g	9e-58
155- 5:	P_edulia010000348.g	P_edulia010002997.g	2e-27
155- 6:	P_edulia010000358.g	P_edulia010003018.g	6e-15
155- 7:	P_edulia010000364.g	P_edulia010003033.g	1e-42
## Alignment 156: score=281.0 e_value=4.7e-14 N=8 LG01&LG01 plus
156- 0:	P_edulia010001786.g	P_edulia010004560.g	6e-10
156- 1:	P_edulia010001798.g	P_edulia010004556.g	1e-29
156- 2:	P_edulia010001809.g	P_edulia010004582.g	1e-19
156- 3:	P_edulia010001815.g	P_edulia010004592.g	2e-11
156- 4:	P_edulia010001827.g	P_edulia010004609.g	6e-36
156- 5:	P_edulia010001853.g	P_edulia010004619.g	1e-17
156- 6:	P_edulia010001874.g	P_edulia010004630.g	0
156- 7:	P_edulia010001898.g	P_edulia010004646.g	8e-10
## Alignment 157: score=280.0 e_value=1.3e-11 N=7 LG01&LG01 plus
157- 0:	P_edulia010003880.g	P_edulia010004418.g	6e-20
157- 1:	P_edulia010003884.g	P_edulia010004425.g	1e-33
157- 2:	P_edulia010003915.g	P_edulia010004432.g	9e-10
157- 3:	P_edulia010003937.g	P_edulia010004429.g	2e-23
157- 4:	P_edulia010003924.g	P_edulia010004436.g	1e-08
157- 5:	P_edulia010003943.g	P_edulia010004453.g	8e-21
157- 6:	P_edulia010003960.g	P_edulia010004455.g	3e-19
## Alignment 158: score=280.0 e_value=4.1e-15 N=8 LG01&LG01 plus
158- 0:	P_edulia010001765.g	P_edulia010005433.g	3e-160
158- 1:	P_edulia010001786.g	P_edulia010005463.g	3e-19
158- 2:	P_edulia010001798.g	P_edulia010005473.g	3e-06
158- 3:	P_edulia010001814.g	P_edulia010005494.g	2e-07
158- 4:	P_edulia010001809.g	P_edulia010005513.g	1e-45
158- 5:	P_edulia010001815.g	P_edulia010005543.g	2e-15
158- 6:	P_edulia010001827.g	P_edulia010005539.g	3e-13
158- 7:	P_edulia010001842.g	P_edulia010005563.g	6e-64
## Alignment 159: score=280.0 e_value=1e-13 N=7 LG01&LG01 plus
159- 0:	P_edulia010002695.g	P_edulia010002978.g	6e-21
159- 1:	P_edulia010002700.g	P_edulia010002979.g	1e-150
159- 2:	P_edulia010002729.g	P_edulia010002987.g	5e-47
159- 3:	P_edulia010002730.g	P_edulia010002997.g	2e-30
159- 4:	P_edulia010002755.g	P_edulia010003018.g	1e-44
159- 5:	P_edulia010002752.g	P_edulia010003016.g	2e-09
159- 6:	P_edulia010002778.g	P_edulia010003012.g	1e-30
## Alignment 160: score=280.0 e_value=4.1e-13 N=7 LG01&LG01 plus
160- 0:	P_edulia010001534.g	P_edulia010002401.g	5e-24
160- 1:	P_edulia010001537.g	P_edulia010002410.g	5e-34
160- 2:	P_edulia010001559.g	P_edulia010002432.g	5e-37
160- 3:	P_edulia010001563.g	P_edulia010002447.g	3e-19
160- 4:	P_edulia010001572.g	P_edulia010002448.g	7e-11
160- 5:	P_edulia010001568.g	P_edulia010002463.g	6e-11
160- 6:	P_edulia010001596.g	P_edulia010002462.g	2e-13
## Alignment 161: score=279.0 e_value=1.5e-11 N=7 LG01&LG01 plus
161- 0:	P_edulia010003679.g	P_edulia010004377.g	5e-11
161- 1:	P_edulia010003685.g	P_edulia010004378.g	2e-49
161- 2:	P_edulia010003710.g	P_edulia010004385.g	1e-19
161- 3:	P_edulia010003717.g	P_edulia010004404.g	4e-10
161- 4:	P_edulia010003731.g	P_edulia010004423.g	1e-13
161- 5:	P_edulia010003735.g	P_edulia010004425.g	5e-11
161- 6:	P_edulia010003738.g	P_edulia010004432.g	8e-40
## Alignment 162: score=279.0 e_value=6.7e-12 N=7 LG01&LG01 plus
162- 0:	P_edulia010002879.g	P_edulia010004582.g	7e-26
162- 1:	P_edulia010002911.g	P_edulia010004587.g	2e-09
162- 2:	P_edulia010002907.g	P_edulia010004592.g	5e-31
162- 3:	P_edulia010002932.g	P_edulia010004609.g	1e-37
162- 4:	P_edulia010002935.g	P_edulia010004613.g	3e-29
162- 5:	P_edulia010002952.g	P_edulia010004619.g	1e-07
162- 6:	P_edulia010002947.g	P_edulia010004641.g	2e-20
## Alignment 163: score=279.0 e_value=9.2e-12 N=7 LG01&LG01 plus
163- 0:	P_edulia010001960.g	P_edulia010005265.g	8e-16
163- 1:	P_edulia010001976.g	P_edulia010005274.g	5e-20
163- 2:	P_edulia010001989.g	P_edulia010005282.g	8e-12
163- 3:	P_edulia010001990.g	P_edulia010005305.g	5e-12
163- 4:	P_edulia010001994.g	P_edulia010005296.g	1e-92
163- 5:	P_edulia010002014.g	P_edulia010005299.g	2e-20
163- 6:	P_edulia010002009.g	P_edulia010005316.g	1e-21
## Alignment 164: score=279.0 e_value=5.4e-14 N=8 LG01&LG01 plus
164- 0:	P_edulia010002947.g	P_edulia010003164.g	9e-31
164- 1:	P_edulia010002978.g	P_edulia010003194.g	3e-104
164- 2:	P_edulia010002984.g	P_edulia010003198.g	3e-12
164- 3:	P_edulia010003000.g	P_edulia010003217.g	2e-17
164- 4:	P_edulia010003018.g	P_edulia010003218.g	6e-41
164- 5:	P_edulia010003012.g	P_edulia010003237.g	1e-29
164- 6:	P_edulia010003034.g	P_edulia010003253.g	3e-59
164- 7:	P_edulia010003065.g	P_edulia010003245.g	3e-25
## Alignment 165: score=279.0 e_value=6.9e-15 N=8 LG01&LG01 plus
165- 0:	P_edulia010002410.g	P_edulia010002907.g	3e-63
165- 1:	P_edulia010002432.g	P_edulia010002932.g	2e-49
165- 2:	P_edulia010002448.g	P_edulia010002947.g	2e-24
165- 3:	P_edulia010002454.g	P_edulia010002978.g	1e-53
165- 4:	P_edulia010002462.g	P_edulia010002993.g	1e-11
165- 5:	P_edulia010002477.g	P_edulia010003018.g	5e-17
165- 6:	P_edulia010002495.g	P_edulia010003033.g	2e-22
165- 7:	P_edulia010002486.g	P_edulia010003035.g	8e-20
## Alignment 166: score=278.0 e_value=2.4e-13 N=7 LG01&LG01 plus
166- 0:	P_edulia010002168.g	P_edulia010005323.g	4e-06
166- 1:	P_edulia010002192.g	P_edulia010005332.g	2e-74
166- 2:	P_edulia010002205.g	P_edulia010005349.g	1e-46
166- 3:	P_edulia010002230.g	P_edulia010005377.g	0
166- 4:	P_edulia010002240.g	P_edulia010005380.g	3e-25
166- 5:	P_edulia010002241.g	P_edulia010005381.g	5e-72
166- 6:	P_edulia010002238.g	P_edulia010005378.g	0
## Alignment 167: score=278.0 e_value=5.9e-12 N=7 LG01&LG01 plus
167- 0:	P_edulia010000796.g	P_edulia010004425.g	1e-24
167- 1:	P_edulia010000801.g	P_edulia010004432.g	2e-42
167- 2:	P_edulia010000804.g	P_edulia010004436.g	3e-22
167- 3:	P_edulia010000818.g	P_edulia010004444.g	4e-06
167- 4:	P_edulia010000827.g	P_edulia010004470.g	7e-61
167- 5:	P_edulia010000848.g	P_edulia010004479.g	3e-18
167- 6:	P_edulia010000850.g	P_edulia010004488.g	1e-19
## Alignment 168: score=277.0 e_value=1.8e-14 N=8 LG01&LG01 plus
168- 0:	P_edulia010001786.g	P_edulia010004444.g	1e-47
168- 1:	P_edulia010001798.g	P_edulia010004455.g	5e-07
168- 2:	P_edulia010001799.g	P_edulia010004457.g	5e-46
168- 3:	P_edulia010001815.g	P_edulia010004466.g	1e-12
168- 4:	P_edulia010001827.g	P_edulia010004502.g	1e-09
168- 5:	P_edulia010001853.g	P_edulia010004515.g	1e-11
168- 6:	P_edulia010001877.g	P_edulia010004531.g	3e-47
168- 7:	P_edulia010001898.g	P_edulia010004560.g	7e-09
## Alignment 169: score=277.0 e_value=5.4e-15 N=8 LG01&LG01 plus
169- 0:	P_edulia010001477.g	P_edulia010004488.g	5e-07
169- 1:	P_edulia010001486.g	P_edulia010004495.g	3e-09
169- 2:	P_edulia010001492.g	P_edulia010004531.g	4e-52
169- 3:	P_edulia010001522.g	P_edulia010004548.g	9e-72
169- 4:	P_edulia010001535.g	P_edulia010004562.g	1e-16
169- 5:	P_edulia010001558.g	P_edulia010004582.g	5e-07
169- 6:	P_edulia010001572.g	P_edulia010004592.g	3e-16
169- 7:	P_edulia010001568.g	P_edulia010004609.g	1e-18
## Alignment 170: score=277.0 e_value=8.4e-13 N=7 LG01&LG01 plus
170- 0:	P_edulia010001354.g	P_edulia010004449.g	3e-50
170- 1:	P_edulia010001357.g	P_edulia010004451.g	1e-82
170- 2:	P_edulia010001356.g	P_edulia010004464.g	4e-16
170- 3:	P_edulia010001372.g	P_edulia010004466.g	2e-22
170- 4:	P_edulia010001394.g	P_edulia010004482.g	3e-13
170- 5:	P_edulia010001407.g	P_edulia010004494.g	5e-07
170- 6:	P_edulia010001417.g	P_edulia010004495.g	5e-10
## Alignment 171: score=277.0 e_value=2.7e-13 N=8 LG01&LG01 plus
171- 0:	P_edulia010001188.g	P_edulia010003076.g	9e-20
171- 1:	P_edulia010001213.g	P_edulia010003094.g	5e-14
171- 2:	P_edulia010001223.g	P_edulia010003099.g	4e-45
171- 3:	P_edulia010001235.g	P_edulia010003138.g	8e-18
171- 4:	P_edulia010001247.g	P_edulia010003150.g	2e-11
171- 5:	P_edulia010001260.g	P_edulia010003157.g	6e-10
171- 6:	P_edulia010001272.g	P_edulia010003164.g	1e-07
171- 7:	P_edulia010001282.g	P_edulia010003194.g	2e-08
## Alignment 172: score=277.0 e_value=4.1e-11 N=7 LG01&LG01 plus
172- 0:	P_edulia010000914.g	P_edulia010002952.g	2e-07
172- 1:	P_edulia010000925.g	P_edulia010002947.g	7e-17
172- 2:	P_edulia010000937.g	P_edulia010002978.g	2e-22
172- 3:	P_edulia010000938.g	P_edulia010002991.g	2e-18
172- 4:	P_edulia010000948.g	P_edulia010003005.g	3e-77
172- 5:	P_edulia010000950.g	P_edulia010003018.g	3e-16
172- 6:	P_edulia010000955.g	P_edulia010003013.g	1e-28
## Alignment 173: score=277.0 e_value=7.2e-15 N=8 LG01&LG01 plus
173- 0:	P_edulia010001327.g	P_edulia010002205.g	5e-37
173- 1:	P_edulia010001342.g	P_edulia010002230.g	1e-45
173- 2:	P_edulia010001352.g	P_edulia010002243.g	2e-10
173- 3:	P_edulia010001365.g	P_edulia010002244.g	0
173- 4:	P_edulia010001372.g	P_edulia010002266.g	1e-15
173- 5:	P_edulia010001394.g	P_edulia010002283.g	9e-20
173- 6:	P_edulia010001417.g	P_edulia010002304.g	2e-24
173- 7:	P_edulia010001428.g	P_edulia010002318.g	7e-09
## Alignment 174: score=276.0 e_value=5.2e-12 N=7 LG01&LG01 plus
174- 0:	P_edulia010003638.g	P_edulia010004428.g	1e-18
174- 1:	P_edulia010003645.g	P_edulia010004439.g	4e-44
174- 2:	P_edulia010003671.g	P_edulia010004437.g	3e-19
174- 3:	P_edulia010003675.g	P_edulia010004447.g	9e-18
174- 4:	P_edulia010003679.g	P_edulia010004455.g	7e-20
174- 5:	P_edulia010003685.g	P_edulia010004466.g	2e-47
174- 6:	P_edulia010003710.g	P_edulia010004489.g	1e-27
## Alignment 175: score=274.0 e_value=3.2e-13 N=8 LG01&LG01 plus
175- 0:	P_edulia010001081.g	P_edulia010002266.g	3e-10
175- 1:	P_edulia010001098.g	P_edulia010002277.g	5e-11
175- 2:	P_edulia010001113.g	P_edulia010002307.g	5e-07
175- 3:	P_edulia010001133.g	P_edulia010002324.g	2e-15
175- 4:	P_edulia010001152.g	P_edulia010002325.g	8e-20
175- 5:	P_edulia010001169.g	P_edulia010002330.g	3e-55
175- 6:	P_edulia010001188.g	P_edulia010002351.g	8e-22
175- 7:	P_edulia010001212.g	P_edulia010002372.g	2e-134
## Alignment 176: score=273.0 e_value=3.3e-11 N=7 LG01&LG01 plus
176- 0:	P_edulia010002752.g	P_edulia010004548.g	3e-07
176- 1:	P_edulia010002778.g	P_edulia010004560.g	6e-17
176- 2:	P_edulia010002775.g	P_edulia010004556.g	3e-09
176- 3:	P_edulia010002788.g	P_edulia010004578.g	2e-26
176- 4:	P_edulia010002795.g	P_edulia010004609.g	3e-22
176- 5:	P_edulia010002796.g	P_edulia010004620.g	2e-22
176- 6:	P_edulia010002812.g	P_edulia010004641.g	3e-22
## Alignment 177: score=273.0 e_value=6e-13 N=7 LG01&LG01 plus
177- 0:	P_edulia010001213.g	P_edulia010005482.g	2e-15
177- 1:	P_edulia010001223.g	P_edulia010005494.g	3e-44
177- 2:	P_edulia010001239.g	P_edulia010005496.g	1e-85
177- 3:	P_edulia010001251.g	P_edulia010005508.g	2e-64
177- 4:	P_edulia010001260.g	P_edulia010005514.g	1e-33
177- 5:	P_edulia010001272.g	P_edulia010005510.g	4e-16
177- 6:	P_edulia010001280.g	P_edulia010005523.g	5e-44
## Alignment 178: score=273.0 e_value=2.3e-11 N=7 LG01&LG01 plus
178- 0:	P_edulia010002266.g	P_edulia010003317.g	3e-14
178- 1:	P_edulia010002290.g	P_edulia010003325.g	2e-09
178- 2:	P_edulia010002303.g	P_edulia010003332.g	3e-09
178- 3:	P_edulia010002309.g	P_edulia010003339.g	4e-121
178- 4:	P_edulia010002324.g	P_edulia010003354.g	2e-24
178- 5:	P_edulia010002326.g	P_edulia010003373.g	3e-15
178- 6:	P_edulia010002338.g	P_edulia010003378.g	5e-17
## Alignment 179: score=273.0 e_value=1.4e-10 N=7 LG01&LG01 plus
179- 0:	P_edulia010000029.g	P_edulia010000438.g	4e-10
179- 1:	P_edulia010000037.g	P_edulia010000445.g	6e-17
179- 2:	P_edulia010000039.g	P_edulia010000469.g	1e-09
179- 3:	P_edulia010000046.g	P_edulia010000475.g	8e-72
179- 4:	P_edulia010000056.g	P_edulia010000490.g	4e-06
179- 5:	P_edulia010000061.g	P_edulia010000497.g	2e-51
179- 6:	P_edulia010000077.g	P_edulia010000512.g	2e-09
## Alignment 180: score=272.0 e_value=2.3e-11 N=7 LG01&LG01 plus
180- 0:	P_edulia010002769.g	P_edulia010005253.g	2e-07
180- 1:	P_edulia010002754.g	P_edulia010005261.g	3e-56
180- 2:	P_edulia010002778.g	P_edulia010005274.g	2e-16
180- 3:	P_edulia010002780.g	P_edulia010005281.g	9e-11
180- 4:	P_edulia010002795.g	P_edulia010005295.g	4e-33
180- 5:	P_edulia010002815.g	P_edulia010005339.g	5e-19
180- 6:	P_edulia010002841.g	P_edulia010005342.g	2e-13
## Alignment 181: score=272.0 e_value=6.7e-13 N=7 LG01&LG01 plus
181- 0:	P_edulia010002401.g	P_edulia010002993.g	1e-10
181- 1:	P_edulia010002414.g	P_edulia010002999.g	2e-75
181- 2:	P_edulia010002410.g	P_edulia010002997.g	5e-14
181- 3:	P_edulia010002432.g	P_edulia010003018.g	8e-09
181- 4:	P_edulia010002447.g	P_edulia010003012.g	4e-14
181- 5:	P_edulia010002448.g	P_edulia010003043.g	7e-19
181- 6:	P_edulia010002462.g	P_edulia010003065.g	5e-18
## Alignment 182: score=272.0 e_value=1.9e-15 N=8 LG01&LG01 plus
182- 0:	P_edulia010000719.g	P_edulia010000856.g	6e-32
182- 1:	P_edulia010000726.g	P_edulia010000868.g	3e-07
182- 2:	P_edulia010000746.g	P_edulia010000891.g	6e-07
182- 3:	P_edulia010000763.g	P_edulia010000896.g	6e-06
182- 4:	P_edulia010000781.g	P_edulia010000925.g	2e-26
182- 5:	P_edulia010000801.g	P_edulia010000937.g	5e-21
182- 6:	P_edulia010000818.g	P_edulia010000950.g	2e-14
182- 7:	P_edulia010000842.g	P_edulia010000954.g	2e-24
## Alignment 183: score=271.0 e_value=1.2e-12 N=7 LG01&LG01 plus
183- 0:	P_edulia010002448.g	P_edulia010004425.g	5e-37
183- 1:	P_edulia010002463.g	P_edulia010004436.g	2e-26
183- 2:	P_edulia010002454.g	P_edulia010004439.g	6e-14
183- 3:	P_edulia010002462.g	P_edulia010004444.g	5e-12
183- 4:	P_edulia010002473.g	P_edulia010004455.g	5e-18
183- 5:	P_edulia010002477.g	P_edulia010004466.g	1e-13
183- 6:	P_edulia010002501.g	P_edulia010004488.g	1e-52
## Alignment 184: score=270.0 e_value=1.8e-11 N=7 LG01&LG01 plus
184- 0:	P_edulia010004425.g	P_edulia010005274.g	7e-20
184- 1:	P_edulia010004432.g	P_edulia010005278.g	6e-39
184- 2:	P_edulia010004439.g	P_edulia010005282.g	7e-26
184- 3:	P_edulia010004455.g	P_edulia010005305.g	4e-18
184- 4:	P_edulia010004466.g	P_edulia010005295.g	8e-43
184- 5:	P_edulia010004482.g	P_edulia010005316.g	2e-39
184- 6:	P_edulia010004495.g	P_edulia010005332.g	3e-63
## Alignment 185: score=270.0 e_value=3.8e-13 N=7 LG01&LG01 plus
185- 0:	P_edulia010002463.g	P_edulia010005435.g	3e-44
185- 1:	P_edulia010002454.g	P_edulia010005441.g	7e-51
185- 2:	P_edulia010002462.g	P_edulia010005463.g	8e-28
185- 3:	P_edulia010002473.g	P_edulia010005473.g	2e-17
185- 4:	P_edulia010002477.g	P_edulia010005494.g	3e-13
185- 5:	P_edulia010002495.g	P_edulia010005517.g	1e-06
185- 6:	P_edulia010002501.g	P_edulia010005514.g	1e-11
## Alignment 186: score=270.0 e_value=8.2e-14 N=7 LG01&LG01 plus
186- 0:	P_edulia010000255.g	P_edulia010001069.g	6e-26
186- 1:	P_edulia010000254.g	P_edulia010001077.g	4e-08
186- 2:	P_edulia010000296.g	P_edulia010001081.g	1e-23
186- 3:	P_edulia010000286.g	P_edulia010001107.g	4e-32
186- 4:	P_edulia010000302.g	P_edulia010001106.g	2e-19
186- 5:	P_edulia010000314.g	P_edulia010001113.g	6e-49
186- 6:	P_edulia010000335.g	P_edulia010001127.g	1e-07
## Alignment 187: score=268.0 e_value=1.8e-11 N=7 LG01&LG01 plus
187- 0:	P_edulia010002856.g	P_edulia010004582.g	5e-26
187- 1:	P_edulia010002876.g	P_edulia010004574.g	2e-09
187- 2:	P_edulia010002879.g	P_edulia010004592.g	4e-10
187- 3:	P_edulia010002890.g	P_edulia010004613.g	3e-28
187- 4:	P_edulia010002911.g	P_edulia010004619.g	2e-06
187- 5:	P_edulia010002907.g	P_edulia010004641.g	5e-19
187- 6:	P_edulia010002932.g	P_edulia010004646.g	8e-09
## Alignment 188: score=268.0 e_value=6.1e-12 N=7 LG01&LG01 plus
188- 0:	P_edulia010002879.g	P_edulia010004560.g	5e-42
188- 1:	P_edulia010002911.g	P_edulia010004562.g	1e-23
[truncated: 24,904 more rows]

## Sheet: Pe-At
############### Parameters ###############
# MATCH_SCORE: 50
# MATCH_SIZE: 5
# GAP_PENALTY: -1
# OVERLAP_WINDOW: 5
# E_VALUE: 1e-05
# MAX GAPS: 25
############### Statistics ###############
# Number of collinear genes: 18018, Percentage: 36.12
# Number of all genes: 49889
##########################################
## Alignment 0: score=1862.0 e_value=2.5e-148 N=41 1&LG01 plus
0- 0:	transcript:AT1G01020.1	P_edulia010003719.g	2e-55
0- 1:	transcript:AT1G01040.2	P_edulia010003704.g	0
0- 2:	transcript:AT1G01050.1	P_edulia010003720.g	8e-107
0- 3:	transcript:AT1G01110.2	P_edulia010003723.g	9e-118
0- 4:	transcript:AT1G01140.3	P_edulia010003735.g	3e-186
0- 5:	transcript:AT1G01160.2	P_edulia010003729.g	6e-11
0- 6:	transcript:AT1G01225.1	P_edulia010003740.g	3e-109
0- 7:	transcript:AT1G01230.1	P_edulia010003753.g	3e-78
0- 8:	transcript:AT1G01240.4	P_edulia010003748.g	1e-48
0- 9:	transcript:AT1G01290.1	P_edulia010003752.g	1e-70
0- 10:	transcript:AT1G01320.1	P_edulia010003757.g	1e-100
0- 11:	transcript:AT1G01360.1	P_edulia010003763.g	4e-79
0- 12:	transcript:AT1G01380.1	P_edulia010003759.g	1e-20
0- 13:	transcript:AT1G01390.2	P_edulia010003772.g	8e-149
0- 14:	transcript:AT1G01430.1	P_edulia010003770.g	1e-143
0- 15:	transcript:AT1G01440.1	P_edulia010003769.g	2e-87
0- 16:	transcript:AT1G01470.1	P_edulia010003788.g	3e-54
0- 17:	transcript:AT1G01490.4	P_edulia010003804.g	1e-37
0- 18:	transcript:AT1G01540.2	P_edulia010003796.g	4e-210
0- 19:	transcript:AT1G01550.1	P_edulia010003797.g	7e-107
0- 20:	transcript:AT1G01560.2	P_edulia010003802.g	2e-165
0- 21:	transcript:AT1G01580.2	P_edulia010003800.g	6e-149
0- 22:	transcript:AT1G01650.1	P_edulia010003828.g	1e-32
0- 23:	transcript:AT1G01690.1	P_edulia010003818.g	5e-43
0- 24:	transcript:AT1G01700.4	P_edulia010003821.g	2e-159
0- 25:	transcript:AT1G01710.1	P_edulia010003813.g	4e-161
0- 26:	transcript:AT1G01730.1	P_edulia010003811.g	5e-25
0- 27:	transcript:AT1G01740.1	P_edulia010003823.g	9e-188
0- 28:	transcript:AT1G01750.2	P_edulia010003817.g	5e-60
0- 29:	transcript:AT1G01770.1	P_edulia010003814.g	5e-251
0- 30:	transcript:AT1G01780.1	P_edulia010003831.g	6e-69
0- 31:	transcript:AT1G01790.1	P_edulia010003832.g	0
0- 32:	transcript:AT1G01800.1	P_edulia010003841.g	3e-41
0- 33:	transcript:AT1G01820.1	P_edulia010003876.g	8e-106
0- 34:	transcript:AT1G01830.1	P_edulia010003871.g	2e-143
0- 35:	transcript:AT1G01910.4	P_edulia010003863.g	5e-159
0- 36:	transcript:AT1G01930.1	P_edulia010003877.g	1e-149
0- 37:	transcript:AT1G01960.1	P_edulia010003883.g	0
0- 38:	transcript:AT1G02000.1	P_edulia010003886.g	4e-211
0- 39:	transcript:AT1G02070.1	P_edulia010003907.g	1e-32
0- 40:	transcript:AT1G02160.2	P_edulia010003929.g	1e-05
## Alignment 1: score=1356.0 e_value=2.6e-90 N=29 1&LG01 plus
1- 0:	transcript:AT1G75800.1	P_edulia010003979.g	1e-112
1- 1:	transcript:AT1G75850.1	P_edulia010003998.g	0
1- 2:	transcript:AT1G75880.1	P_edulia010003995.g	2e-08
1- 3:	transcript:AT1G76010.1	P_edulia010003996.g	6e-55
1- 4:	transcript:AT1G76020.1	P_edulia010004009.g	1e-65
1- 5:	transcript:AT1G76040.2	P_edulia010004001.g	4e-199
1- 6:	transcript:AT1G76050.2	P_edulia010004004.g	4e-130
1- 7:	transcript:AT1G76100.2	P_edulia010004010.g	3e-50
1- 8:	transcript:AT1G76110.1	P_edulia010004025.g	3e-112
1- 9:	transcript:AT1G76120.1	P_edulia010004020.g	9e-145
1- 10:	transcript:AT1G76130.2	P_edulia010004015.g	3e-215
1- 11:	transcript:AT1G76140.1	P_edulia010004012.g	0
1- 12:	transcript:AT1G76160.1	P_edulia010004022.g	4e-150
1- 13:	transcript:AT1G76170.7	P_edulia010004024.g	3e-155
1- 14:	transcript:AT1G76185.1	P_edulia010004033.g	1e-20
1- 15:	transcript:AT1G76200.1	P_edulia010004031.g	2e-31
1- 16:	transcript:AT1G76250.1	P_edulia010004037.g	1e-62
1- 17:	transcript:AT1G76300.1	P_edulia010004047.g	2e-42
1- 18:	transcript:AT1G76310.3	P_edulia010004054.g	1e-136
1- 19:	transcript:AT1G76350.1	P_edulia010004046.g	2e-235
1- 20:	transcript:AT1G76370.1	P_edulia010004053.g	2e-133
1- 21:	transcript:AT1G76390.2	P_edulia010004052.g	9e-97
1- 22:	transcript:AT1G76400.1	P_edulia010004067.g	2e-233
1- 23:	transcript:AT1G76490.1	P_edulia010004068.g	3e-155
1- 24:	transcript:AT1G76500.1	P_edulia010004070.g	3e-71
1- 25:	transcript:AT1G76550.1	P_edulia010004077.g	7e-256
1- 26:	transcript:AT1G76660.1	P_edulia010004075.g	1e-130
1- 27:	transcript:AT1G76670.1	P_edulia010004076.g	5e-154
1- 28:	transcript:AT1G76700.1	P_edulia010004071.g	3e-108
## Alignment 2: score=1200.0 e_value=1.4e-80 N=26 1&LG01 plus
2- 0:	transcript:AT1G20030.2	P_edulia010003979.g	2e-116
2- 1:	transcript:AT1G20070.1	P_edulia010003993.g	1e-07
2- 2:	transcript:AT1G20110.1	P_edulia010003994.g	2e-167
2- 3:	transcript:AT1G20120.1	P_edulia010003995.g	1e-06
2- 4:	transcript:AT1G20220.1	P_edulia010003996.g	7e-55
2- 5:	transcript:AT1G20225.1	P_edulia010004009.g	2e-61
2- 6:	transcript:AT1G20340.1	P_edulia010004010.g	5e-50
2- 7:	transcript:AT1G20370.1	P_edulia010004020.g	3e-144
2- 8:	transcript:AT1G20380.1	P_edulia010004012.g	0
2- 9:	transcript:AT1G20460.1	P_edulia010004033.g	2e-21
2- 10:	transcript:AT1G20480.1	P_edulia010004029.g	3e-197
2- 11:	transcript:AT1G20575.1	P_edulia010004040.g	6e-121
2- 12:	transcript:AT1G20580.1	P_edulia010004047.g	1e-54
2- 13:	transcript:AT1G20590.1	P_edulia010004054.g	2e-61
2- 14:	transcript:AT1G20620.6	P_edulia010004048.g	1e-237
2- 15:	transcript:AT1G20640.3	P_edulia010004046.g	1e-232
2- 16:	transcript:AT1G20650.1	P_edulia010004053.g	4e-150
2- 17:	transcript:AT1G20693.1	P_edulia010004049.g	3e-44
2- 18:	transcript:AT1G20700.1	P_edulia010004045.g	1e-35
2- 19:	transcript:AT1G20760.1	P_edulia010004050.g	2e-210
2- 20:	transcript:AT1G20780.1	P_edulia010004052.g	5e-98
2- 21:	transcript:AT1G20840.1	P_edulia010004065.g	7e-260
2- 22:	transcript:AT1G20900.1	P_edulia010004070.g	1e-78
2- 23:	transcript:AT1G20950.1	P_edulia010004077.g	8e-254
2- 24:	transcript:AT1G21070.1	P_edulia010004076.g	8e-154
2- 25:	transcript:AT1G21080.3	P_edulia010004071.g	2e-104
## Alignment 3: score=1117.0 e_value=1.3e-69 N=24 1&LG01 plus
3- 0:	transcript:AT1G69890.1	P_edulia010003031.g	2e-87
3- 1:	transcript:AT1G69960.1	P_edulia010003034.g	4e-176
3- 2:	transcript:AT1G69980.1	P_edulia010003046.g	1e-30
3- 3:	transcript:AT1G70100.3	P_edulia010003054.g	2e-41
3- 4:	transcript:AT1G70160.1	P_edulia010003055.g	9e-264
3- 5:	transcript:AT1G70170.1	P_edulia010003056.g	1e-109
3- 6:	transcript:AT1G70200.1	P_edulia010003059.g	5e-46
3- 7:	transcript:AT1G70210.1	P_edulia010003058.g	4e-100
3- 8:	transcript:AT1G70220.1	P_edulia010003063.g	1e-22
3- 9:	transcript:AT1G70230.1	P_edulia010003050.g	3e-144
3- 10:	transcript:AT1G70260.1	P_edulia010003061.g	5e-102
3- 11:	transcript:AT1G70310.1	P_edulia010003069.g	1e-148
3- 12:	transcript:AT1G70340.1	P_edulia010003083.g	5e-138
3- 13:	transcript:AT1G70370.2	P_edulia010003081.g	1e-128
3- 14:	transcript:AT1G70410.2	P_edulia010003089.g	8e-102
3- 15:	transcript:AT1G70450.1	P_edulia010003076.g	2e-112
3- 16:	transcript:AT1G70480.2	P_edulia010003077.g	4e-94
3- 17:	transcript:AT1G70490.1	P_edulia010003084.g	1e-99
3- 18:	transcript:AT1G70500.1	P_edulia010003087.g	3e-56
3- 19:	transcript:AT1G70505.1	P_edulia010003104.g	1e-53
3- 20:	transcript:AT1G70510.2	P_edulia010003102.g	3e-98
3- 21:	transcript:AT1G70560.1	P_edulia010003095.g	8e-129
3- 22:	transcript:AT1G70580.2	P_edulia010003109.g	2e-163
3- 23:	transcript:AT1G70620.3	P_edulia010003112.g	3e-42
## Alignment 4: score=1086.0 e_value=5.9e-64 N=23 1&LG01 plus
4- 0:	transcript:AT1G74990.1	P_edulia010004613.g	2e-40
4- 1:	transcript:AT1G75020.2	P_edulia010004605.g	7e-76
4- 2:	transcript:AT1G75060.1	P_edulia010004623.g	7e-47
4- 3:	transcript:AT1G75080.1	P_edulia010004615.g	1e-103
4- 4:	transcript:AT1G75130.1	P_edulia010004619.g	5e-163
4- 5:	transcript:AT1G75170.1	P_edulia010004633.g	5e-119
4- 6:	transcript:AT1G75210.1	P_edulia010004629.g	3e-85
4- 7:	transcript:AT1G75220.1	P_edulia010004635.g	4e-227
4- 8:	transcript:AT1G75240.1	P_edulia010004631.g	5e-43
4- 9:	transcript:AT1G75260.1	P_edulia010004628.g	3e-33
4- 10:	transcript:AT1G75370.2	P_edulia010004654.g	7e-23
4- 11:	transcript:AT1G75380.2	P_edulia010004660.g	3e-125
4- 12:	transcript:AT1G75390.1	P_edulia010004653.g	7e-26
4- 13:	transcript:AT1G75400.1	P_edulia010004645.g	2e-90
4- 14:	transcript:AT1G75420.1	P_edulia010004657.g	2e-192
4- 15:	transcript:AT1G75440.1	P_edulia010004663.g	2e-80
4- 16:	transcript:AT1G75460.1	P_edulia010004664.g	7e-111
4- 17:	transcript:AT1G75500.2	P_edulia010004667.g	3e-128
4- 18:	transcript:AT1G75520.1	P_edulia010004673.g	2e-61
4- 19:	transcript:AT1G75530.1	P_edulia010004670.g	3e-47
4- 20:	transcript:AT1G75540.1	P_edulia010004669.g	3e-74
4- 21:	transcript:AT1G75600.1	P_edulia010004688.g	1e-66
4- 22:	transcript:AT1G75670.2	P_edulia010004681.g	1e-43
## Alignment 5: score=1006.0 e_value=7.1e-63 N=22 1&LG01 plus
5- 0:	transcript:AT1G59725.1	P_edulia010003029.g	1e-88
5- 1:	transcript:AT1G59820.1	P_edulia010003036.g	1e-66
5- 2:	transcript:AT1G59830.1	P_edulia010003034.g	5e-179
5- 3:	transcript:AT1G59840.1	P_edulia010003041.g	9e-89
5- 4:	transcript:AT1G59850.1	P_edulia010003044.g	6e-99
5- 5:	transcript:AT1G59900.1	P_edulia010003037.g	1e-187
5- 6:	transcript:AT1G59940.2	P_edulia010003062.g	2e-42
5- 7:	transcript:AT1G59950.1	P_edulia010003060.g	2e-117
5- 8:	transcript:AT1G59970.1	P_edulia010003056.g	3e-101
5- 9:	transcript:AT1G60030.1	P_edulia010003064.g	2e-260
5- 10:	transcript:AT1G60050.1	P_edulia010003061.g	2e-86
5- 11:	transcript:AT1G60070.2	P_edulia010003075.g	0
5- 12:	transcript:AT1G60190.1	P_edulia010003067.g	4e-164
5- 13:	transcript:AT1G60230.1	P_edulia010003072.g	4e-161
5- 14:	transcript:AT1G60390.1	P_edulia010003081.g	2e-119
5- 15:	transcript:AT1G60450.1	P_edulia010003082.g	1e-136
5- 16:	transcript:AT1G60490.1	P_edulia010003088.g	0
5- 17:	transcript:AT1G60550.1	P_edulia010003091.g	8e-126
5- 18:	transcript:AT1G60590.1	P_edulia010003087.g	7e-136
5- 19:	transcript:AT1G60610.1	P_edulia010003090.g	7e-61
5- 20:	transcript:AT1G60770.1	P_edulia010003105.g	6e-160
5- 21:	transcript:AT1G60780.1	P_edulia010003118.g	8e-215
## Alignment 6: score=914.0 e_value=4.8e-51 N=19 1&LG01 plus
6- 0:	transcript:AT1G75370.2	P_edulia010004699.g	3e-188
6- 1:	transcript:AT1G75380.2	P_edulia010004703.g	2e-124
6- 2:	transcript:AT1G75390.1	P_edulia010004698.g	2e-25
6- 3:	transcript:AT1G75400.1	P_edulia010004696.g	4e-105
6- 4:	transcript:AT1G75420.1	P_edulia010004700.g	2e-193
6- 5:	transcript:AT1G75440.1	P_edulia010004707.g	2e-80
6- 6:	transcript:AT1G75460.1	P_edulia010004706.g	7e-111
6- 7:	transcript:AT1G75500.2	P_edulia010004712.g	8e-108
6- 8:	transcript:AT1G75520.1	P_edulia010004724.g	5e-62
6- 9:	transcript:AT1G75530.1	P_edulia010004716.g	2e-47
6- 10:	transcript:AT1G75540.1	P_edulia010004714.g	3e-74
6- 11:	transcript:AT1G75600.1	P_edulia010004726.g	1e-66
6- 12:	transcript:AT1G75670.2	P_edulia010004732.g	4e-44
6- 13:	transcript:AT1G75680.1	P_edulia010004736.g	2e-216
6- 14:	transcript:AT1G75690.1	P_edulia010004737.g	9e-47
6- 15:	transcript:AT1G75700.3	P_edulia010004731.g	1e-64
6- 16:	transcript:AT1G75730.1	P_edulia010004747.g	0.0001
6- 17:	transcript:AT1G75760.1	P_edulia010004748.g	1e-128
6- 18:	transcript:AT1G75780.1	P_edulia010004751.g	2e-252
## Alignment 7: score=842.0 e_value=2.6e-57 N=19 1&LG01 plus
7- 0:	transcript:AT1G73230.1	P_edulia010001764.g	7e-66
7- 1:	transcript:AT1G73360.1	P_edulia010001765.g	1e-229
7- 2:	transcript:AT1G73480.1	P_edulia010001783.g	8e-14
7- 3:	transcript:AT1G73540.1	P_edulia010001790.g	7e-47
7- 4:	transcript:AT1G73580.1	P_edulia010001800.g	8e-64
7- 5:	transcript:AT1G73590.1	P_edulia010001799.g	4e-233
7- 6:	transcript:AT1G73600.2	P_edulia010001805.g	8e-243
7- 7:	transcript:AT1G73640.1	P_edulia010001807.g	6e-86
7- 8:	transcript:AT1G73655.1	P_edulia010001811.g	1e-62
7- 9:	transcript:AT1G73660.1	P_edulia010001814.g	4e-48
7- 10:	transcript:AT1G73670.1	P_edulia010001809.g	7e-228
7- 11:	transcript:AT1G73680.2	P_edulia010001812.g	4e-286
7- 12:	transcript:AT1G73690.1	P_edulia010001815.g	1e-160
7- 13:	transcript:AT1G73760.1	P_edulia010001834.g	9e-60
7- 14:	transcript:AT1G73805.1	P_edulia010001839.g	1e-22
7- 15:	transcript:AT1G73810.1	P_edulia010001847.g	2e-69
7- 16:	transcript:AT1G73850.1	P_edulia010001841.g	2e-135
7- 17:	transcript:AT1G73920.1	P_edulia010001868.g	1e-267
7- 18:	transcript:AT1G73950.1	P_edulia010001873.g	6e-215
## Alignment 8: score=783.0 e_value=6.8e-45 N=17 1&LG01 plus
8- 0:	transcript:AT1G19270.1	P_edulia010004604.g	5e-187
8- 1:	transcript:AT1G19300.1	P_edulia010004611.g	5e-159
8- 2:	transcript:AT1G19310.1	P_edulia010004613.g	1e-78
8- 3:	transcript:AT1G19330.3	P_edulia010004623.g	4e-51
8- 4:	transcript:AT1G19350.3	P_edulia010004615.g	2e-102
8- 5:	transcript:AT1G19430.1	P_edulia010004639.g	2e-264
8- 6:	transcript:AT1G19450.1	P_edulia010004635.g	1e-224
8- 7:	transcript:AT1G19530.1	P_edulia010004652.g	1e-14
8- 8:	transcript:AT1G19580.1	P_edulia010004643.g	3e-103
8- 9:	transcript:AT1G19600.1	P_edulia010004648.g	1e-152
8- 10:	transcript:AT1G19650.1	P_edulia010004654.g	2e-28
8- 11:	transcript:AT1G19660.1	P_edulia010004660.g	6e-124
8- 12:	transcript:AT1G19680.1	P_edulia010004645.g	2e-73
8- 13:	transcript:AT1G19710.1	P_edulia010004657.g	2e-187
8- 14:	transcript:AT1G19740.1	P_edulia010004664.g	5e-111
8- 15:	transcript:AT1G19790.1	P_edulia010004673.g	2e-56
8- 16:	transcript:AT1G19880.1	P_edulia010004686.g	9e-200
## Alignment 9: score=766.0 e_value=2.1e-42 N=17 1&LG01 plus
9- 0:	transcript:AT1G03040.3	P_edulia010003459.g	2e-90
9- 1:	transcript:AT1G03060.1	P_edulia010003470.g	0
9- 2:	transcript:AT1G03070.1	P_edulia010003466.g	1e-102
9- 3:	transcript:AT1G03080.2	P_edulia010003492.g	2e-41
9- 4:	transcript:AT1G03090.2	P_edulia010003483.g	9e-299
9- 5:	transcript:AT1G03110.1	P_edulia010003482.g	3e-127
9- 6:	transcript:AT1G03120.1	P_edulia010003481.g	2e-27
9- 7:	transcript:AT1G03170.1	P_edulia010003495.g	3e-23
9- 8:	transcript:AT1G03180.1	P_edulia010003499.g	9e-62
9- 9:	transcript:AT1G03210.2	P_edulia010003515.g	4e-84
9- 10:	transcript:AT1G03260.1	P_edulia010003518.g	2e-83
9- 11:	transcript:AT1G03290.2	P_edulia010003505.g	2e-76
9- 12:	transcript:AT1G03340.1	P_edulia010003506.g	1e-54
9- 13:	transcript:AT1G03365.1	P_edulia010003529.g	4e-122
9- 14:	transcript:AT1G03440.1	P_edulia010003530.g	9e-126
9- 15:	transcript:AT1G03445.1	P_edulia010003545.g	2e-41
9- 16:	transcript:AT1G03457.2	P_edulia010003558.g	5e-143
## Alignment 10: score=757.0 e_value=2.6e-39 N=16 1&LG01 plus
10- 0:	transcript:AT1G22950.1	P_edulia010003388.g	3e-94
10- 1:	transcript:AT1G22990.1	P_edulia010003413.g	2e-53
10- 2:	transcript:AT1G23010.1	P_edulia010003409.g	2e-240
10- 3:	transcript:AT1G23030.1	P_edulia010003410.g	2e-114
10- 4:	transcript:AT1G23060.1	P_edulia010003415.g	4e-26
10- 5:	transcript:AT1G23080.1	P_edulia010003414.g	2e-46
10- 6:	transcript:AT1G23090.1	P_edulia010003431.g	1e-287
10- 7:	transcript:AT1G23110.1	P_edulia010003429.g	2e-98
10- 8:	transcript:AT1G23140.1	P_edulia010003427.g	3e-37
10- 9:	transcript:AT1G23150.1	P_edulia010003420.g	5e-44
10- 10:	transcript:AT1G23170.2	P_edulia010003421.g	7e-162
10- 11:	transcript:AT1G23180.1	P_edulia010003423.g	6e-227
10- 12:	transcript:AT1G23200.1	P_edulia010003443.g	1e-150
10- 13:	transcript:AT1G23205.1	P_edulia010003446.g	5e-46
10- 14:	transcript:AT1G23210.1	P_edulia010003435.g	1e-207
10- 15:	transcript:AT1G23230.1	P_edulia010003436.g	0
## Alignment 11: score=755.0 e_value=1.3e-40 N=16 1&LG01 plus
11- 0:	transcript:AT1G52500.2	P_edulia010005617.g	5e-125
11- 1:	transcript:AT1G52520.1	P_edulia010005626.g	7e-173
11- 2:	transcript:AT1G52565.1	P_edulia010005657.g	2e-19
11- 3:	transcript:AT1G52570.1	P_edulia010005645.g	0
11- 4:	transcript:AT1G52590.1	P_edulia010005652.g	1e-62
11- 5:	transcript:AT1G52600.1	P_edulia010005642.g	4e-86
11- 6:	transcript:AT1G52620.1	P_edulia010005654.g	0.0008
11- 7:	transcript:AT1G52700.2	P_edulia010005676.g	3e-55
11- 8:	transcript:AT1G52710.1	P_edulia010005677.g	1e-30
11- 9:	transcript:AT1G52730.2	P_edulia010005663.g	3e-169
11- 10:	transcript:AT1G52750.1	P_edulia010005669.g	6e-169
11- 11:	transcript:AT1G52760.1	P_edulia010005665.g	1e-155
11- 12:	transcript:AT1G52770.1	P_edulia010005686.g	2e-131
11- 13:	transcript:AT1G52780.1	P_edulia010005681.g	0
11- 14:	transcript:AT1G52790.1	P_edulia010005680.g	1e-113
11- 15:	transcript:AT1G52810.1	P_edulia010005684.g	1e-54
## Alignment 12: score=754.0 e_value=1.8e-42 N=16 1&LG01 plus
12- 0:	transcript:AT1G19530.1	P_edulia010004683.g	3e-08
12- 1:	transcript:AT1G19580.1	P_edulia010004675.g	2e-116
12- 2:	transcript:AT1G19600.1	P_edulia010004679.g	7e-153
12- 3:	transcript:AT1G19650.1	P_edulia010004699.g	1e-192
12- 4:	transcript:AT1G19660.1	P_edulia010004703.g	2e-123
12- 5:	transcript:AT1G19680.1	P_edulia010004696.g	4e-90
12- 6:	transcript:AT1G19710.1	P_edulia010004700.g	6e-189
12- 7:	transcript:AT1G19740.1	P_edulia010004706.g	5e-111
12- 8:	transcript:AT1G19790.1	P_edulia010004724.g	4e-57
12- 9:	transcript:AT1G19880.1	P_edulia010004720.g	3e-197
12- 10:	transcript:AT1G19920.1	P_edulia010004735.g	2e-210
12- 11:	transcript:AT1G19940.1	P_edulia010004736.g	6e-211
12- 12:	transcript:AT1G19950.1	P_edulia010004731.g	2e-70
12- 13:	transcript:AT1G19970.1	P_edulia010004748.g	2e-124
12- 14:	transcript:AT1G19980.1	P_edulia010004738.g	2e-54
12- 15:	transcript:AT1G20010.1	P_edulia010004751.g	2e-248
## Alignment 13: score=732.0 e_value=8.5e-40 N=16 1&LG01 plus
13- 0:	transcript:AT1G10350.1	P_edulia010003029.g	4e-89
13- 1:	transcript:AT1G10410.1	P_edulia010003028.g	3e-148
13- 2:	transcript:AT1G10430.1	P_edulia010003034.g	7e-181
13- 3:	transcript:AT1G10470.1	P_edulia010003062.g	1e-43
13- 4:	transcript:AT1G10520.1	P_edulia010003053.g	8e-217
13- 5:	transcript:AT1G10540.1	P_edulia010003064.g	2e-235
13- 6:	transcript:AT1G10560.1	P_edulia010003067.g	3e-154
13- 7:	transcript:AT1G10590.3	P_edulia010003086.g	2e-55
13- 8:	transcript:AT1G10600.4	P_edulia010003079.g	7e-70
13- 9:	transcript:AT1G10620.1	P_edulia010003076.g	3e-122
13- 10:	transcript:AT1G10630.1	P_edulia010003084.g	1e-99
13- 11:	transcript:AT1G10640.1	P_edulia010003087.g	5e-145
13- 12:	transcript:AT1G10650.1	P_edulia010003090.g	4e-69
13- 13:	transcript:AT1G10660.1	P_edulia010003104.g	9e-53
13- 14:	transcript:AT1G10670.3	P_edulia010003100.g	1e-214
13- 15:	transcript:AT1G10740.4	P_edulia010003098.g	4e-198
## Alignment 14: score=652.0 e_value=7.5e-40 N=15 1&LG01 plus
14- 0:	transcript:AT1G48410.3	P_edulia010001761.g	0
14- 1:	transcript:AT1G48420.1	P_edulia010001769.g	7e-171
14- 2:	transcript:AT1G48470.1	P_edulia010001791.g	9e-172
14- 3:	transcript:AT1G48490.4	P_edulia010001798.g	1e-64
14- 4:	transcript:AT1G48500.1	P_edulia010001793.g	6e-37
14- 5:	transcript:AT1G48550.1	P_edulia010001802.g	1e-100
14- 6:	transcript:AT1G48590.2	P_edulia010001800.g	9e-68
14- 7:	transcript:AT1G48600.2	P_edulia010001805.g	1e-245
14- 8:	transcript:AT1G48630.1	P_edulia010001821.g	3e-130
14- 9:	transcript:AT1G48635.2	P_edulia010001817.g	6e-105
14- 10:	transcript:AT1G48650.2	P_edulia010001822.g	0
14- 11:	transcript:AT1G48700.4	P_edulia010001820.g	1e-58
14- 12:	transcript:AT1G48790.1	P_edulia010001846.g	3e-155
14- 13:	transcript:AT1G48840.1	P_edulia010001842.g	3e-233
14- 14:	transcript:AT1G49040.1	P_edulia010001857.g	6e-23
## Alignment 15: score=641.0 e_value=3e-34 N=14 1&LG01 plus
15- 0:	transcript:AT1G80010.1	P_edulia010005626.g	3e-153
15- 1:	transcript:AT1G80030.2	P_edulia010005655.g	2e-182
15- 2:	transcript:AT1G80040.1	P_edulia010005647.g	5e-46
15- 3:	transcript:AT1G80070.1	P_edulia010005638.g	0
15- 4:	transcript:AT1G80160.3	P_edulia010005640.g	1e-75
15- 5:	transcript:AT1G80170.1	P_edulia010005674.g	2e-154
15- 6:	transcript:AT1G80230.1	P_edulia010005677.g	8e-53
15- 7:	transcript:AT1G80240.1	P_edulia010005673.g	6e-140
15- 8:	transcript:AT1G80280.1	P_edulia010005669.g	5e-215
15- 9:	transcript:AT1G80300.1	P_edulia010005661.g	5e-279
15- 10:	transcript:AT1G80320.1	P_edulia010005680.g	2e-66
15- 11:	transcript:AT1G80330.1	P_edulia010005697.g	6e-15
15- 12:	transcript:AT1G80350.1	P_edulia010005701.g	6e-235
15- 13:	transcript:AT1G80360.1	P_edulia010005702.g	1e-175
## Alignment 16: score=598.0 e_value=1.6e-29 N=13 1&LG01 plus
16- 0:	transcript:AT1G15290.1	P_edulia010005632.g	0
16- 1:	transcript:AT1G15310.1	P_edulia010005633.g	2e-218
16- 2:	transcript:AT1G15340.1	P_edulia010005650.g	5e-39
16- 3:	transcript:AT1G15350.2	P_edulia010005649.g	8e-38
16- 4:	transcript:AT1G15380.1	P_edulia010005640.g	1e-70
16- 5:	transcript:AT1G15410.2	P_edulia010005659.g	2e-103
16- 6:	transcript:AT1G15470.1	P_edulia010005663.g	9e-158
16- 7:	transcript:AT1G15490.1	P_edulia010005669.g	2e-222
16- 8:	transcript:AT1G15500.1	P_edulia010005661.g	6e-269
16- 9:	transcript:AT1G15510.1	P_edulia010005685.g	0
16- 10:	transcript:AT1G15520.1	P_edulia010005682.g	0
16- 11:	transcript:AT1G15540.3	P_edulia010005680.g	1e-64
16- 12:	transcript:AT1G15550.1	P_edulia010005689.g	1e-19
## Alignment 17: score=535.0 e_value=1.7e-29 N=12 1&LG01 plus
17- 0:	transcript:AT1G35720.1	P_edulia010004334.g	2e-121
17- 1:	transcript:AT1G35780.1	P_edulia010004335.g	2e-89
17- 2:	transcript:AT1G35910.1	P_edulia010004339.g	3e-121
17- 3:	transcript:AT1G36050.1	P_edulia010004340.g	4e-163
17- 4:	transcript:AT1G36070.1	P_edulia010004348.g	3e-166
17- 5:	transcript:AT1G36160.2	P_edulia010004341.g	0
17- 6:	transcript:AT1G36370.1	P_edulia010004363.g	1e-233
17- 7:	transcript:AT1G36390.2	P_edulia010004360.g	5e-56
17- 8:	transcript:AT1G36940.2	P_edulia010004357.g	6e-27
17- 9:	transcript:AT1G37130.1	P_edulia010004367.g	0
17- 10:	transcript:AT1G37150.9	P_edulia010004384.g	1e-14
17- 11:	transcript:AT1G38065.1	P_edulia010004381.g	3e-176
## Alignment 18: score=499.0 e_value=5.4e-30 N=11 1&LG01 plus
18- 0:	transcript:AT1G48480.1	P_edulia010000074.g	7e-152
18- 1:	transcript:AT1G48490.4	P_edulia010000079.g	0
18- 2:	transcript:AT1G48500.1	P_edulia010000083.g	4e-40
18- 3:	transcript:AT1G48510.3	P_edulia010000098.g	9e-49
18- 4:	transcript:AT1G48540.1	P_edulia010000101.g	6e-35
18- 5:	transcript:AT1G48570.1	P_edulia010000118.g	7e-60
18- 6:	transcript:AT1G48580.2	P_edulia010000120.g	4e-29
18- 7:	transcript:AT1G48590.2	P_edulia010000105.g	2e-62
18- 8:	transcript:AT1G48600.2	P_edulia010000112.g	2e-240
18- 9:	transcript:AT1G48630.1	P_edulia010000140.g	2e-130
18- 10:	transcript:AT1G48635.2	P_edulia010000138.g	4e-84
## Alignment 19: score=459.0 e_value=1.1e-27 N=10 1&LG01 plus
19- 0:	transcript:AT1G73580.1	P_edulia010000105.g	7e-59
19- 1:	transcript:AT1G73590.1	P_edulia010000109.g	4e-225
19- 2:	transcript:AT1G73600.2	P_edulia010000112.g	3e-234
19- 3:	transcript:AT1G73620.1	P_edulia010000108.g	4e-112
19- 4:	transcript:AT1G73640.1	P_edulia010000111.g	2e-82
19- 5:	transcript:AT1G73650.3	P_edulia010000123.g	4e-92
19- 6:	transcript:AT1G73660.1	P_edulia010000124.g	2e-138
19- 7:	transcript:AT1G73670.1	P_edulia010000122.g	4e-220
19- 8:	transcript:AT1G73690.1	P_edulia010000143.g	5e-133
19- 9:	transcript:AT1G73875.1	P_edulia010000166.g	3e-119
## Alignment 20: score=427.0 e_value=2.3e-20 N=9 1&LG01 plus
20- 0:	transcript:AT1G77950.3	P_edulia010004299.g	3e-56
20- 1:	transcript:AT1G77990.1	P_edulia010004304.g	5e-167
20- 2:	transcript:AT1G78020.1	P_edulia010004316.g	1e-25
20- 3:	transcript:AT1G78040.1	P_edulia010004307.g	2e-35
20- 4:	transcript:AT1G78050.1	P_edulia010004309.g	4e-122
20- 5:	transcript:AT1G78200.3	P_edulia010004312.g	7e-96
20- 6:	transcript:AT1G78210.1	P_edulia010004306.g	5e-110
20- 7:	transcript:AT1G78230.1	P_edulia010004308.g	2e-117
20- 8:	transcript:AT1G78240.2	P_edulia010004318.g	5e-269
## Alignment 21: score=406.0 e_value=3e-16 N=9 1&LG01 plus
21- 0:	transcript:AT1G04950.1	P_edulia010005011.g	4e-182
21- 1:	transcript:AT1G04980.1	P_edulia010005012.g	5e-185
21- 2:	transcript:AT1G04990.2	P_edulia010005006.g	2e-39
21- 3:	transcript:AT1G05000.2	P_edulia010005016.g	2e-67
21- 4:	transcript:AT1G05010.1	P_edulia010005024.g	9e-138
21- 5:	transcript:AT1G05070.1	P_edulia010005043.g	2e-53
21- 6:	transcript:AT1G05100.1	P_edulia010005032.g	2e-87
21- 7:	transcript:AT1G05140.1	P_edulia010005045.g	2e-161
21- 8:	transcript:AT1G05170.2	P_edulia010005052.g	2e-192
## Alignment 22: score=406.0 e_value=2.5e-16 N=9 1&LG01 plus
22- 0:	transcript:AT1G04950.1	P_edulia010004873.g	2e-182
22- 1:	transcript:AT1G04980.1	P_edulia010004883.g	1e-185
22- 2:	transcript:AT1G04990.2	P_edulia010004881.g	4e-40
22- 3:	transcript:AT1G05000.2	P_edulia010004879.g	2e-31
22- 4:	transcript:AT1G05010.1	P_edulia010004889.g	2e-140
22- 5:	transcript:AT1G05070.1	P_edulia010004908.g	2e-54
22- 6:	transcript:AT1G05100.1	P_edulia010004910.g	1e-89
22- 7:	transcript:AT1G05140.1	P_edulia010004909.g	1e-161
22- 8:	transcript:AT1G05170.2	P_edulia010004925.g	3e-194
## Alignment 23: score=400.0 e_value=1.4e-18 N=9 1&LG01 plus
23- 0:	transcript:AT1G12950.1	P_edulia010003111.g	1e-82
23- 1:	transcript:AT1G12970.1	P_edulia010003113.g	1e-55
23- 2:	transcript:AT1G12990.1	P_edulia010003114.g	4e-203
23- 3:	transcript:AT1G13000.1	P_edulia010003117.g	2e-101
23- 4:	transcript:AT1G13080.1	P_edulia010003125.g	2e-129
23- 5:	transcript:AT1G13160.1	P_edulia010003124.g	1e-10
23- 6:	transcript:AT1G13180.1	P_edulia010003130.g	4e-229
23- 7:	transcript:AT1G13195.1	P_edulia010003155.g	2e-87
23- 8:	transcript:AT1G13440.1	P_edulia010003148.g	8e-165
## Alignment 24: score=374.0 e_value=1.8e-15 N=8 1&LG01 plus
24- 0:	transcript:AT1G15030.1	P_edulia010003367.g	1e-109
24- 1:	transcript:AT1G15040.1	P_edulia010003369.g	3e-140
24- 2:	transcript:AT1G15050.1	P_edulia010003386.g	3e-34
24- 3:	transcript:AT1G15060.1	P_edulia010003387.g	2e-204
24- 4:	transcript:AT1G15080.1	P_edulia010003383.g	1e-76
24- 5:	transcript:AT1G15110.2	P_edulia010003394.g	4e-187
24- 6:	transcript:AT1G15140.1	P_edulia010003395.g	4e-114
24- 7:	transcript:AT1G15210.1	P_edulia010003404.g	2e-16
## Alignment 25: score=350.0 e_value=1.6e-17 N=8 1&LG01 plus
25- 0:	transcript:AT1G74490.1	P_edulia010000202.g	2e-112
25- 1:	transcript:AT1G74500.1	P_edulia010000197.g	1e-29
25- 2:	transcript:AT1G74510.1	P_edulia010000203.g	3e-137
25- 3:	transcript:AT1G74530.3	P_edulia010000229.g	5e-25
25- 4:	transcript:AT1G74640.1	P_edulia010000223.g	6e-144
25- 5:	transcript:AT1G74650.1	P_edulia010000224.g	4e-75
25- 6:	transcript:AT1G74660.1	P_edulia010000230.g	2e-32
25- 7:	transcript:AT1G74890.1	P_edulia010000256.g	3e-55
## Alignment 26: score=343.0 e_value=6.3e-15 N=8 1&LG01 plus
26- 0:	transcript:AT1G22510.2	P_edulia010002744.g	1e-35
26- 1:	transcript:AT1G22530.1	P_edulia010002746.g	2e-112
26- 2:	transcript:AT1G22540.1	P_edulia010002745.g	4e-159
26- 3:	transcript:AT1G22600.1	P_edulia010002760.g	6e-34
26- 4:	transcript:AT1G22630.1	P_edulia010002757.g	6e-25
26- 5:	transcript:AT1G22670.1	P_edulia010002751.g	1e-84
26- 6:	transcript:AT1G22680.1	P_edulia010002782.g	1e-21
26- 7:	transcript:AT1G22710.1	P_edulia010002794.g	5e-168
## Alignment 27: score=338.0 e_value=1.5e-11 N=7 1&LG01 plus
27- 0:	transcript:AT1G68290.1	P_edulia010003346.g	4e-113
27- 1:	transcript:AT1G68320.1	P_edulia010003354.g	2e-68
27- 2:	transcript:AT1G68325.1	P_edulia010003361.g	2e-16
27- 3:	transcript:AT1G68330.1	P_edulia010003355.g	3e-35
27- 4:	transcript:AT1G68360.1	P_edulia010003358.g	4e-45
27- 5:	transcript:AT1G68370.1	P_edulia010003363.g	2e-162
27- 6:	transcript:AT1G68410.1	P_edulia010003372.g	2e-70
## Alignment 28: score=330.0 e_value=1e-11 N=7 1&LG01 plus
28- 0:	transcript:AT1G71695.1	P_edulia010004521.g	4e-127
28- 1:	transcript:AT1G71696.2	P_edulia010004522.g	1e-173
28- 2:	transcript:AT1G71710.1	P_edulia010004525.g	1e-194
28- 3:	transcript:AT1G71750.2	P_edulia010004532.g	7e-67
28- 4:	transcript:AT1G71780.1	P_edulia010004539.g	1e-60
28- 5:	transcript:AT1G71790.1	P_edulia010004534.g	7e-91
28- 6:	transcript:AT1G71810.1	P_edulia010004550.g	1e-86
## Alignment 29: score=316.0 e_value=7.2e-11 N=7 1&LG01 plus
29- 0:	transcript:AT1G57680.1	P_edulia010005522.g	4e-70
29- 1:	transcript:AT1G57720.1	P_edulia010005509.g	2e-173
29- 2:	transcript:AT1G57870.3	P_edulia010005513.g	2e-198
29- 3:	transcript:AT1G58007.2	P_edulia010005521.g	4e-21
29- 4:	transcript:AT1G58025.2	P_edulia010005533.g	5e-10
29- 5:	transcript:AT1G58080.1	P_edulia010005528.g	5e-147
29- 6:	transcript:AT1G58110.2	P_edulia010005529.g	1e-77
## Alignment 30: score=303.0 e_value=4.7e-14 N=7 1&LG01 plus
30- 0:	transcript:AT1G55020.1	P_edulia010000689.g	2e-59
30- 1:	transcript:AT1G55210.1	P_edulia010000714.g	2e-54
30- 2:	transcript:AT1G55230.1	P_edulia010000712.g	2e-111
30- 3:	transcript:AT1G55270.1	P_edulia010000717.g	1e-179
30- 4:	transcript:AT1G55320.1	P_edulia010000725.g	2e-286
30- 5:	transcript:AT1G55360.1	P_edulia010000731.g	3e-197
30- 6:	transcript:AT1G55480.1	P_edulia010000733.g	4e-64
## Alignment 31: score=283.0 e_value=3.3e-10 N=6 1&LG01 plus
31- 0:	transcript:AT1G22130.1	P_edulia010004299.g	4e-81
31- 1:	transcript:AT1G22150.1	P_edulia010004304.g	3e-142
31- 2:	transcript:AT1G22160.1	P_edulia010004316.g	4e-26
31- 3:	transcript:AT1G22170.1	P_edulia010004309.g	1e-129
31- 4:	transcript:AT1G22280.3	P_edulia010004312.g	3e-116
31- 5:	transcript:AT1G22300.1	P_edulia010004319.g	1e-103
## Alignment 32: score=283.0 e_value=2.7e-08 N=6 1&LG01 plus
32- 0:	transcript:AT1G27060.1	P_edulia010003032.g	9e-118
32- 1:	transcript:AT1G27100.1	P_edulia010003031.g	4e-155
32- 2:	transcript:AT1G27120.1	P_edulia010003030.g	7e-214
32- 3:	transcript:AT1G27170.2	P_edulia010003043.g	5e-174
32- 4:	transcript:AT1G27200.1	P_edulia010003045.g	1e-181
32- 5:	transcript:AT1G27210.1	P_edulia010003044.g	6e-129
## Alignment 33: score=281.0 e_value=8e-10 N=6 1&LG01 plus
33- 0:	transcript:AT1G73690.1	P_edulia010000004.g	3e-130
33- 1:	transcript:AT1G73700.1	P_edulia010000013.g	4e-169
33- 2:	transcript:AT1G73740.1	P_edulia010000019.g	5e-124
33- 3:	transcript:AT1G73750.2	P_edulia010000018.g	3e-128
33- 4:	transcript:AT1G73805.1	P_edulia010000031.g	5e-111
33- 5:	transcript:AT1G73830.1	P_edulia010000025.g	4e-48
## Alignment 34: score=279.0 e_value=5.5e-10 N=6 1&LG01 plus
34- 0:	transcript:AT1G35720.1	P_edulia010004291.g	7e-121
34- 1:	transcript:AT1G35780.1	P_edulia010004295.g	2e-89
34- 2:	transcript:AT1G35910.1	P_edulia010004298.g	2e-120
34- 3:	transcript:AT1G36050.1	P_edulia010004301.g	7e-197
34- 4:	transcript:AT1G36070.1	P_edulia010004303.g	7e-17
34- 5:	transcript:AT1G36160.2	P_edulia010004313.g	0
## Alignment 35: score=270.0 e_value=1.1e-09 N=6 1&LG01 plus
35- 0:	transcript:AT1G34010.2	P_edulia010004528.g	3e-32
35- 1:	transcript:AT1G34060.1	P_edulia010004523.g	2e-134
35- 2:	transcript:AT1G34120.2	P_edulia010004525.g	1e-168
35- 3:	transcript:AT1G34150.1	P_edulia010004537.g	3e-128
35- 4:	transcript:AT1G34180.2	P_edulia010004544.g	5e-90
35- 5:	transcript:AT1G34200.1	P_edulia010004545.g	7e-119
## Alignment 36: score=269.0 e_value=8.6e-11 N=7 1&LG01 plus
36- 0:	transcript:AT1G12090.1	P_edulia010005362.g	7e-34
36- 1:	transcript:AT1G12320.1	P_edulia010005371.g	1e-38
36- 2:	transcript:AT1G12360.1	P_edulia010005388.g	3e-217
36- 3:	transcript:AT1G12430.2	P_edulia010005399.g	2e-291
36- 4:	transcript:AT1G12550.1	P_edulia010005415.g	3e-92
36- 5:	transcript:AT1G12600.1	P_edulia010005429.g	3e-112
36- 6:	transcript:AT1G12760.1	P_edulia010005439.g	2e-47
## Alignment 37: score=269.0 e_value=3e-13 N=7 1&LG01 plus
37- 0:	transcript:AT1G18160.1	P_edulia010001814.g	2e-48
37- 1:	transcript:AT1G18370.1	P_edulia010001832.g	0
37- 2:	transcript:AT1G18390.2	P_edulia010001827.g	9e-192
37- 3:	transcript:AT1G18420.1	P_edulia010001851.g	3e-173
37- 4:	transcript:AT1G18460.1	P_edulia010001868.g	5e-267
37- 5:	transcript:AT1G18470.1	P_edulia010001873.g	2e-212
37- 6:	transcript:AT1G18485.1	P_edulia010001890.g	2e-116
## Alignment 38: score=253.0 e_value=2e-08 N=6 1&LG01 plus
38- 0:	transcript:AT1G63010.5	P_edulia010005427.g	3e-268
38- 1:	transcript:AT1G63170.1	P_edulia010005439.g	1e-51
38- 2:	transcript:AT1G63220.1	P_edulia010005443.g	6e-48
38- 3:	transcript:AT1G63295.2	P_edulia010005457.g	2e-06
38- 4:	transcript:AT1G63420.1	P_edulia010005446.g	2e-149
38- 5:	transcript:AT1G63470.1	P_edulia010005465.g	2e-67
## Alignment 39: score=252.0 e_value=2.9e-10 N=6 1&LG01 plus
39- 0:	transcript:AT1G18570.1	P_edulia010000208.g	6e-10
39- 1:	transcript:AT1G18660.4	P_edulia010000220.g	2e-153
39- 2:	transcript:AT1G18670.3	P_edulia010000218.g	7e-221
39- 3:	transcript:AT1G18680.1	P_edulia010000216.g	3e-66
39- 4:	transcript:AT1G18835.1	P_edulia010000230.g	3e-34
39- 5:	transcript:AT1G19050.1	P_edulia010000256.g	4e-55
## Alignment 40: score=2263.0 e_value=1.5e-187 N=49 1&LG01 minus
40- 0:	transcript:AT1G76850.1	P_edulia010004526.g	1e-100
40- 1:	transcript:AT1G76860.1	P_edulia010004510.g	1e-39
40- 2:	transcript:AT1G76900.2	P_edulia010004490.g	3e-175
40- 3:	transcript:AT1G76940.1	P_edulia010004476.g	4e-64
40- 4:	transcript:AT1G76950.1	P_edulia010004478.g	6e-274
40- 5:	transcript:AT1G77130.1	P_edulia010004463.g	4e-80
40- 6:	transcript:AT1G77140.1	P_edulia010004473.g	7e-87
40- 7:	transcript:AT1G77260.1	P_edulia010004453.g	8e-36
40- 8:	transcript:AT1G77280.1	P_edulia010004444.g	3e-255
40- 9:	transcript:AT1G77310.1	P_edulia010004427.g	2e-102
40- 10:	transcript:AT1G77330.1	P_edulia010004419.g	2e-122
40- 11:	transcript:AT1G77360.1	P_edulia010004423.g	2e-18
40- 12:	transcript:AT1G77380.1	P_edulia010004410.g	1e-220
40- 13:	transcript:AT1G77390.1	P_edulia010004411.g	5e-117
40- 14:	transcript:AT1G77410.3	P_edulia010004414.g	3e-158
40- 15:	transcript:AT1G77440.2	P_edulia010004418.g	1e-99
40- 16:	transcript:AT1G77470.1	P_edulia010004413.g	1e-153
40- 17:	transcript:AT1G77490.1	P_edulia010004416.g	1e-157
40- 18:	transcript:AT1G77510.1	P_edulia010004409.g	2e-195
40- 19:	transcript:AT1G77580.3	P_edulia010004400.g	9e-93
40- 20:	transcript:AT1G77590.1	P_edulia010004401.g	0
40- 21:	transcript:AT1G77600.3	P_edulia010004388.g	2e-252
40- 22:	transcript:AT1G77610.1	P_edulia010004394.g	5e-162
40- 23:	transcript:AT1G77620.1	P_edulia010004386.g	5e-158
40- 24:	transcript:AT1G77630.1	P_edulia010004395.g	2e-136
40- 25:	transcript:AT1G77660.1	P_edulia010004371.g	7e-57
40- 26:	transcript:AT1G77680.1	P_edulia010004374.g	7e-302
40- 27:	transcript:AT1G77690.1	P_edulia010004372.g	2e-247
40- 28:	transcript:AT1G77700.1	P_edulia010004380.g	4e-108
40- 29:	transcript:AT1G77720.1	P_edulia010004377.g	6e-216
40- 30:	transcript:AT1G77730.1	P_edulia010004382.g	1e-61
40- 31:	transcript:AT1G77740.1	P_edulia010004366.g	1e-241
40- 32:	transcript:AT1G77760.1	P_edulia010004367.g	0
40- 33:	transcript:AT1G77860.2	P_edulia010004356.g	1e-102
40- 34:	transcript:AT1G77890.1	P_edulia010004358.g	4e-105
40- 35:	transcript:AT1G77950.3	P_edulia010004354.g	8e-56
40- 36:	transcript:AT1G77990.1	P_edulia010004347.g	3e-168
40- 37:	transcript:AT1G78020.1	P_edulia010004343.g	1e-25
40- 38:	transcript:AT1G78040.1	P_edulia010004345.g	5e-35
40- 39:	transcript:AT1G78050.1	P_edulia010004346.g	2e-121
40- 40:	transcript:AT1G78060.1	P_edulia010004342.g	0
40- 41:	transcript:AT1G78070.1	P_edulia010004348.g	3e-179
40- 42:	transcript:AT1G78090.1	P_edulia010004339.g	3e-111
40- 43:	transcript:AT1G78130.1	P_edulia010004337.g	1e-161
40- 44:	transcript:AT1G78150.3	P_edulia010004335.g	4e-90
40- 45:	transcript:AT1G78170.1	P_edulia010004325.g	1e-25
40- 46:	transcript:AT1G78172.1	P_edulia010004324.g	0.0009
40- 47:	transcript:AT1G78180.1	P_edulia010004326.g	2e-125
40- 48:	transcript:AT1G78300.1	P_edulia010004319.g	5e-83
## Alignment 41: score=1266.0 e_value=1e-81 N=27 1&LG01 minus
41- 0:	transcript:AT1G23300.1	P_edulia010003111.g	2e-82
41- 1:	transcript:AT1G23310.1	P_edulia010003109.g	8e-164
41- 2:	transcript:AT1G23320.1	P_edulia010003095.g	3e-118
41- 3:	transcript:AT1G23330.1	P_edulia010003098.g	2e-188
41- 4:	transcript:AT1G23360.1	P_edulia010003096.g	6e-41
41- 5:	transcript:AT1G23380.2	P_edulia010003102.g	2e-115
41- 6:	transcript:AT1G23400.1	P_edulia010003103.g	1e-197
41- 7:	transcript:AT1G23420.2	P_edulia010003085.g	1e-31
41- 8:	transcript:AT1G23450.1	P_edulia010003094.g	2e-102
41- 9:	transcript:AT1G23460.1	P_edulia010003087.g	6e-58
41- 10:	transcript:AT1G23490.1	P_edulia010003084.g	1e-99
41- 11:	transcript:AT1G23510.1	P_edulia010003077.g	1e-14
41- 12:	transcript:AT1G23540.1	P_edulia010003076.g	4e-134
41- 13:	transcript:AT1G23730.2	P_edulia010003089.g	1e-95
41- 14:	transcript:AT1G23750.1	P_edulia010003086.g	2e-62
41- 15:	transcript:AT1G23760.1	P_edulia010003081.g	9e-122
41- 16:	transcript:AT1G23790.1	P_edulia010003083.g	6e-149
41- 17:	transcript:AT1G23800.1	P_edulia010003068.g	4e-119
41- 18:	transcript:AT1G23820.1	P_edulia010003069.g	2e-147
41- 19:	transcript:AT1G23900.2	P_edulia010003075.g	0
41- 20:	transcript:AT1G24020.1	P_edulia010003049.g	4e-49
41- 21:	transcript:AT1G24030.1	P_edulia010003065.g	6e-151
41- 22:	transcript:AT1G24050.1	P_edulia010003063.g	5e-46
41- 23:	transcript:AT1G24090.1	P_edulia010003051.g	1e-83
41- 24:	transcript:AT1G24140.1	P_edulia010003056.g	8e-107
41- 25:	transcript:AT1G24160.1	P_edulia010003054.g	2e-54
41- 26:	transcript:AT1G24180.1	P_edulia010003037.g	2e-184
## Alignment 42: score=1241.0 e_value=2.7e-89 N=28 1&LG01 minus
42- 0:	transcript:AT1G21170.2	P_edulia010004487.g	5e-103
42- 1:	transcript:AT1G21190.1	P_edulia010004477.g	1e-39
42- 2:	transcript:AT1G21410.1	P_edulia010004452.g	5e-80
42- 3:	transcript:AT1G21480.1	P_edulia010004441.g	3e-121
42- 4:	transcript:AT1G21550.1	P_edulia010004424.g	3e-22
42- 5:	transcript:AT1G21610.3	P_edulia010004427.g	2e-107
42- 6:	transcript:AT1G21650.3	P_edulia010004420.g	0
42- 7:	transcript:AT1G21720.1	P_edulia010004418.g	4e-101
42- 8:	transcript:AT1G21750.1	P_edulia010004409.g	5e-205
42- 9:	transcript:AT1G21760.2	P_edulia010004408.g	7e-67
42- 10:	transcript:AT1G21780.2	P_edulia010004407.g	1e-151
42- 11:	transcript:AT1G21810.1	P_edulia010004400.g	6e-71
42- 12:	transcript:AT1G21830.1	P_edulia010004398.g	5e-36
42- 13:	transcript:AT1G21870.1	P_edulia010004394.g	9e-164
42- 14:	transcript:AT1G21880.2	P_edulia010004395.g	2e-156
42- 15:	transcript:AT1G21890.1	P_edulia010004385.g	1e-73
42- 16:	transcript:AT1G21920.1	P_edulia010004371.g	3e-51
42- 17:	transcript:AT1G21980.1	P_edulia010004366.g	7e-243
42- 18:	transcript:AT1G22020.2	P_edulia010004363.g	8e-220
42- 19:	transcript:AT1G22070.1	P_edulia010004361.g	1e-107
42- 20:	transcript:AT1G22130.1	P_edulia010004354.g	1e-73
42- 21:	transcript:AT1G22150.1	P_edulia010004347.g	9e-265
42- 22:	transcript:AT1G22160.1	P_edulia010004343.g	1e-25
42- 23:	transcript:AT1G22170.1	P_edulia010004346.g	3e-129
42- 24:	transcript:AT1G22200.1	P_edulia010004340.g	5e-150
42- 25:	transcript:AT1G22210.1	P_edulia010004339.g	1e-101
42- 26:	transcript:AT1G22250.1	P_edulia010004325.g	6e-15
42- 27:	transcript:AT1G22410.1	P_edulia010004317.g	2e-243
## Alignment 43: score=1097.0 e_value=1e-66 N=23 1&LG01 minus
43- 0:	transcript:AT1G67400.1	P_edulia010003174.g	7e-83
43- 1:	transcript:AT1G67410.1	P_edulia010003175.g	2e-110
43- 2:	transcript:AT1G67430.1	P_edulia010003180.g	2e-87
43- 3:	transcript:AT1G67480.2	P_edulia010003185.g	2e-76
43- 4:	transcript:AT1G67510.1	P_edulia010003164.g	2e-220
43- 5:	transcript:AT1G67530.1	P_edulia010003166.g	4e-198
43- 6:	transcript:AT1G67580.1	P_edulia010003157.g	1e-211
43- 7:	transcript:AT1G67590.1	P_edulia010003156.g	4e-54
43- 8:	transcript:AT1G67600.1	P_edulia010003162.g	1e-62
43- 9:	transcript:AT1G67710.1	P_edulia010003149.g	3e-114
43- 10:	transcript:AT1G67720.1	P_edulia010003154.g	0
43- 11:	transcript:AT1G67730.1	P_edulia010003134.g	6e-92
43- 12:	transcript:AT1G67740.1	P_edulia010003123.g	7e-34
43- 13:	transcript:AT1G67750.1	P_edulia010003135.g	2e-188
43- 14:	transcript:AT1G67760.1	P_edulia010003126.g	3e-20
43- 15:	transcript:AT1G67785.1	P_edulia010003132.g	1e-17
43- 16:	transcript:AT1G67790.1	P_edulia010003127.g	4e-39
43- 17:	transcript:AT1G67800.2	P_edulia010003131.g	5e-140
43- 18:	transcript:AT1G67810.1	P_edulia010003115.g	8e-48
43- 19:	transcript:AT1G67820.1	P_edulia010003110.g	3e-104
43- 20:	transcript:AT1G67850.1	P_edulia010003117.g	2e-117
43- 21:	transcript:AT1G67880.1	P_edulia010003114.g	7e-194
43- 22:	transcript:AT1G67900.2	P_edulia010003119.g	3e-258
## Alignment 44: score=1053.0 e_value=4.2e-61 N=22 1&LG01 minus
44- 0:	transcript:AT1G70690.1	P_edulia010003438.g	2e-68
44- 1:	transcript:AT1G70700.3	P_edulia010003445.g	4e-16
44- 2:	transcript:AT1G70710.1	P_edulia010003435.g	1e-220
44- 3:	transcript:AT1G70720.2	P_edulia010003446.g	8e-43
44- 4:	transcript:AT1G70750.1	P_edulia010003440.g	4e-106
44- 5:	transcript:AT1G70770.2	P_edulia010003421.g	6e-158
44- 6:	transcript:AT1G70780.1	P_edulia010003420.g	2e-47
44- 7:	transcript:AT1G70790.2	P_edulia010003427.g	7e-42
44- 8:	transcript:AT1G70895.2	P_edulia010003425.g	5e-06
44- 9:	transcript:AT1G70900.1	P_edulia010003429.g	7e-96
44- 10:	transcript:AT1G70940.1	P_edulia010003414.g	1e-62
44- 11:	transcript:AT1G70950.1	P_edulia010003415.g	2e-51
44- 12:	transcript:AT1G71000.1	P_edulia010003411.g	5e-27
44- 13:	transcript:AT1G71010.1	P_edulia010003416.g	0
44- 14:	transcript:AT1G71015.2	P_edulia010003406.g	7e-48
44- 15:	transcript:AT1G71020.1	P_edulia010003410.g	8e-110
44- 16:	transcript:AT1G71040.1	P_edulia010003409.g	7e-238
44- 17:	transcript:AT1G71050.1	P_edulia010003413.g	6e-58
44- 18:	transcript:AT1G71080.1	P_edulia010003389.g	6e-58
44- 19:	transcript:AT1G71090.1	P_edulia010003402.g	1e-186
44- 20:	transcript:AT1G71110.1	P_edulia010003401.g	1e-178
44- 21:	transcript:AT1G71140.1	P_edulia010003400.g	4e-132
## Alignment 45: score=1011.0 e_value=4.4e-63 N=22 1&LG01 minus
45- 0:	transcript:AT1G02400.1	P_edulia010003671.g	2e-104
45- 1:	transcript:AT1G02560.1	P_edulia010003663.g	5e-111
45- 2:	transcript:AT1G02570.1	P_edulia010003665.g	2e-37
45- 3:	transcript:AT1G02580.1	P_edulia010003660.g	4e-54
45- 4:	transcript:AT1G02610.1	P_edulia010003635.g	3e-24
45- 5:	transcript:AT1G02650.1	P_edulia010003643.g	2e-154
45- 6:	transcript:AT1G02660.1	P_edulia010003634.g	2e-200
45- 7:	transcript:AT1G02700.1	P_edulia010003627.g	1e-42
45- 8:	transcript:AT1G02720.1	P_edulia010003632.g	3e-151
45- 9:	transcript:AT1G02730.1	P_edulia010003620.g	0
45- 10:	transcript:AT1G02790.1	P_edulia010003624.g	4e-99
45- 11:	transcript:AT1G02816.1	P_edulia010003614.g	9e-37
45- 12:	transcript:AT1G02850.4	P_edulia010003598.g	7e-24
45- 13:	transcript:AT1G02860.1	P_edulia010003592.g	5e-80
45- 14:	transcript:AT1G02890.1	P_edulia010003586.g	2e-08
45- 15:	transcript:AT1G02900.1	P_edulia010003587.g	5e-27
45- 16:	transcript:AT1G02940.2	P_edulia010003572.g	2e-50
45- 17:	transcript:AT1G02960.2	P_edulia010003576.g	2e-29
45- 18:	transcript:AT1G02990.4	P_edulia010003577.g	5e-08
45- 19:	transcript:AT1G03000.1	P_edulia010003567.g	2e-117
45- 20:	transcript:AT1G03010.1	P_edulia010003579.g	4e-258
45- 21:	transcript:AT1G03020.1	P_edulia010003548.g	1e-37
## Alignment 46: score=782.0 e_value=6.3e-40 N=16 1&LG01 minus
46- 0:	transcript:AT1G20816.1	P_edulia010003344.g	2e-62
46- 1:	transcript:AT1G20830.1	P_edulia010003321.g	5e-79
46- 2:	transcript:AT1G20840.1	P_edulia010003318.g	3e-258
46- 3:	transcript:AT1G20850.1	P_edulia010003324.g	3e-153
46- 4:	transcript:AT1G20860.2	P_edulia010003309.g	1e-168
46- 5:	transcript:AT1G20880.1	P_edulia010003314.g	2e-93
46- 6:	transcript:AT1G20910.1	P_edulia010003319.g	1e-20
46- 7:	transcript:AT1G20925.1	P_edulia010003326.g	4e-127
46- 8:	transcript:AT1G20930.1	P_edulia010003317.g	5e-151
46- 9:	transcript:AT1G20950.1	P_edulia010003316.g	5e-282
46- 10:	transcript:AT1G20980.1	P_edulia010003320.g	2e-196
46- 11:	transcript:AT1G20990.1	P_edulia010003295.g	2e-75
46- 12:	transcript:AT1G21000.1	P_edulia010003303.g	3e-92
46- 13:	transcript:AT1G21050.2	P_edulia010003305.g	2e-67
46- 14:	transcript:AT1G21060.1	P_edulia010003301.g	1e-100
46- 15:	transcript:AT1G21065.1	P_edulia010003306.g	5e-10
## Alignment 47: score=774.0 e_value=2.5e-39 N=16 1&LG01 minus
47- 0:	transcript:AT1G76400.1	P_edulia010003327.g	1e-226
47- 1:	transcript:AT1G76405.2	P_edulia010003344.g	5e-67
47- 2:	transcript:AT1G76430.1	P_edulia010003309.g	2e-169
47- 3:	transcript:AT1G76440.3	P_edulia010003311.g	1e-29
47- 4:	transcript:AT1G76460.1	P_edulia010003314.g	2e-109
47- 5:	transcript:AT1G76510.3	P_edulia010003319.g	1e-21
47- 6:	transcript:AT1G76520.2	P_edulia010003326.g	4e-121
47- 7:	transcript:AT1G76540.1	P_edulia010003317.g	7e-150
47- 8:	transcript:AT1G76550.1	P_edulia010003316.g	1e-287
47- 9:	transcript:AT1G76570.1	P_edulia010003323.g	2e-131
47- 10:	transcript:AT1G76580.1	P_edulia010003320.g	9e-187
47- 11:	transcript:AT1G76590.1	P_edulia010003303.g	9e-88
47- 12:	transcript:AT1G76610.1	P_edulia010003305.g	8e-70
47- 13:	transcript:AT1G76620.1	P_edulia010003301.g	1e-93
47- 14:	transcript:AT1G76630.2	P_edulia010003300.g	5e-151
47- 15:	transcript:AT1G76710.3	P_edulia010003297.g	2e-25
## Alignment 48: score=751.0 e_value=2e-52 N=17 1&LG01 minus
48- 0:	transcript:AT1G18040.1	P_edulia010000143.g	3e-136
48- 1:	transcript:AT1G18060.1	P_edulia010000145.g	4e-78
48- 2:	transcript:AT1G18070.3	P_edulia010000139.g	4e-181
48- 3:	transcript:AT1G18080.1	P_edulia010000140.g	2e-127
48- 4:	transcript:AT1G18090.1	P_edulia010000131.g	1e-84
48- 5:	transcript:AT1G18100.1	P_edulia010000128.g	3e-83
48- 6:	transcript:AT1G18150.3	P_edulia010000122.g	2e-220
48- 7:	transcript:AT1G18160.1	P_edulia010000124.g	2e-136
48- 8:	transcript:AT1G18180.1	P_edulia010000123.g	7e-90
48- 9:	transcript:AT1G18200.1	P_edulia010000111.g	2e-82
48- 10:	transcript:AT1G18250.2	P_edulia010000108.g	1e-110
48- 11:	transcript:AT1G18270.3	P_edulia010000099.g	5e-159
48- 12:	transcript:AT1G18280.1	P_edulia010000082.g	3e-21
48- 13:	transcript:AT1G18300.1	P_edulia010000076.g	2e-54
48- 14:	transcript:AT1G18490.1	P_edulia010000062.g	2e-91
48- 15:	transcript:AT1G18610.2	P_edulia010000037.g	1e-128
48- 16:	transcript:AT1G18620.2	P_edulia010000036.g	3e-171
## Alignment 49: score=713.0 e_value=2.2e-36 N=15 1&LG01 minus
49- 0:	transcript:AT1G03880.1	P_edulia010005185.g	1e-69
49- 1:	transcript:AT1G03900.1	P_edulia010005171.g	4e-109
49- 2:	transcript:AT1G03930.1	P_edulia010005174.g	4e-176
49- 3:	transcript:AT1G03960.1	P_edulia010005173.g	2e-164
49- 4:	transcript:AT1G03980.2	P_edulia010005160.g	3e-82
49- 5:	transcript:AT1G04010.1	P_edulia010005151.g	3e-38
49- 6:	transcript:AT1G04040.1	P_edulia010005154.g	2e-83
49- 7:	transcript:AT1G04050.1	P_edulia010005152.g	1e-25
49- 8:	transcript:AT1G04070.1	P_edulia010005157.g	2e-20
49- 9:	transcript:AT1G04080.3	P_edulia010005164.g	9e-118
49- 10:	transcript:AT1G04090.1	P_edulia010005146.g	2e-193
49- 11:	transcript:AT1G04100.1	P_edulia010005147.g	7e-35
49- 12:	transcript:AT1G04140.2	P_edulia010005139.g	1e-251
49- 13:	transcript:AT1G04160.1	P_edulia010005143.g	0
49- 14:	transcript:AT1G04180.1	P_edulia010005132.g	5e-185
## Alignment 50: score=685.0 e_value=7.2e-43 N=15 1&LG01 minus
50- 0:	transcript:AT1G01650.1	P_edulia010003981.g	2e-125
50- 1:	transcript:AT1G01750.2	P_edulia010003983.g	3e-60
50- 2:	transcript:AT1G01770.1	P_edulia010003977.g	2e-229
50- 3:	transcript:AT1G01780.1	P_edulia010003973.g	2e-70
50- 4:	transcript:AT1G01790.1	P_edulia010003975.g	0
50- 5:	transcript:AT1G01800.1	P_edulia010003963.g	5e-92
50- 6:	transcript:AT1G01820.1	P_edulia010003946.g	2e-105
50- 7:	transcript:AT1G01830.1	P_edulia010003942.g	5e-143
50- 8:	transcript:AT1G01910.4	P_edulia010003950.g	3e-131
50- 9:	transcript:AT1G02090.1	P_edulia010003923.g	2e-49
50- 10:	transcript:AT1G02100.1	P_edulia010003933.g	6e-119
50- 11:	transcript:AT1G02120.1	P_edulia010003931.g	1e-28
50- 12:	transcript:AT1G02130.1	P_edulia010003921.g	1e-100
50- 13:	transcript:AT1G02140.1	P_edulia010003938.g	2e-74
50- 14:	transcript:AT1G02145.3	P_edulia010003930.g	7e-177
## Alignment 51: score=663.0 e_value=5.9e-42 N=16 1&LG01 minus
51- 0:	transcript:AT1G08720.1	P_edulia010002462.g	4e-209
51- 1:	transcript:AT1G08820.2	P_edulia010002453.g	6e-52
51- 2:	transcript:AT1G08830.1	P_edulia010002445.g	3e-76
51- 3:	transcript:AT1G08860.1	P_edulia010002450.g	2e-235
51- 4:	transcript:AT1G08880.1	P_edulia010002434.g	8e-60
51- 5:	transcript:AT1G08930.1	P_edulia010002436.g	3e-102
51- 6:	transcript:AT1G08970.2	P_edulia010002415.g	3e-56
51- 7:	transcript:AT1G09010.1	P_edulia010002402.g	0
51- 8:	transcript:AT1G09070.1	P_edulia010002394.g	2e-40
51- 9:	transcript:AT1G09080.1	P_edulia010002383.g	1e-224
51- 10:	transcript:AT1G09100.1	P_edulia010002390.g	2e-198
51- 11:	transcript:AT1G09140.1	P_edulia010002381.g	2e-77
51- 12:	transcript:AT1G09160.1	P_edulia010002365.g	2e-172
51- 13:	transcript:AT1G09270.1	P_edulia010002356.g	9e-187
51- 14:	transcript:AT1G09400.1	P_edulia010002357.g	1e-146
51- 15:	transcript:AT1G09600.1	P_edulia010002326.g	4e-152
## Alignment 52: score=579.0 e_value=1.8e-30 N=12 1&LG01 minus
52- 0:	transcript:AT1G78060.1	P_edulia010004297.g	1e-94
52- 1:	transcript:AT1G78070.1	P_edulia010004303.g	2e-22
52- 2:	transcript:AT1G78090.1	P_edulia010004298.g	5e-112
52- 3:	transcript:AT1G78130.1	P_edulia010004294.g	6e-185
52- 4:	transcript:AT1G78140.1	P_edulia010004290.g	6e-111
52- 5:	transcript:AT1G78150.3	P_edulia010004295.g	4e-90
52- 6:	transcript:AT1G78170.1	P_edulia010004284.g	1e-25
52- 7:	transcript:AT1G78172.1	P_edulia010004283.g	0.0007
52- 8:	transcript:AT1G78180.1	P_edulia010004285.g	4e-125
52- 9:	transcript:AT1G78240.2	P_edulia010004272.g	3e-267
52- 10:	transcript:AT1G78290.2	P_edulia010004268.g	1e-146
52- 11:	transcript:AT1G78300.1	P_edulia010004278.g	2e-124
## Alignment 53: score=554.0 e_value=4.7e-34 N=13 1&LG01 minus
53- 0:	transcript:AT1G01580.2	P_edulia010005500.g	3e-81
53- 1:	transcript:AT1G01700.4	P_edulia010005470.g	9e-159
53- 2:	transcript:AT1G01760.3	P_edulia010005445.g	1e-65
53- 3:	transcript:AT1G01790.1	P_edulia010005455.g	0
53- 4:	transcript:AT1G01820.1	P_edulia010005434.g	1e-109
53- 5:	transcript:AT1G01830.1	P_edulia010005437.g	2e-143
53- 6:	transcript:AT1G01860.4	P_edulia010005420.g	2e-110
53- 7:	transcript:AT1G01880.3	P_edulia010005418.g	9e-139
53- 8:	transcript:AT1G01910.4	P_edulia010005430.g	2e-148
53- 9:	transcript:AT1G01940.1	P_edulia010005400.g	4e-88
53- 10:	transcript:AT1G01950.3	P_edulia010005399.g	9e-311
53- 11:	transcript:AT1G01970.1	P_edulia010005395.g	7e-14
53- 12:	transcript:AT1G02010.4	P_edulia010005388.g	3e-232
## Alignment 54: score=536.0 e_value=1.1e-28 N=12 1&LG01 minus
54- 0:	transcript:AT1G54500.1	P_edulia010002482.g	2e-53
54- 1:	transcript:AT1G54570.1	P_edulia010002452.g	2e-212
54- 2:	transcript:AT1G54610.1	P_edulia010002463.g	2e-219
54- 3:	transcript:AT1G54690.1	P_edulia010002434.g	2e-60
54- 4:	transcript:AT1G54730.2	P_edulia010002426.g	1e-172
54- 5:	transcript:AT1G54780.1	P_edulia010002419.g	2e-111
54- 6:	transcript:AT1G54820.1	P_edulia010002410.g	5e-126
54- 7:	transcript:AT1G54830.1	P_edulia010002415.g	1e-65
54- 8:	transcript:AT1G54840.1	P_edulia010002417.g	8e-31
54- 9:	transcript:AT1G54870.2	P_edulia010002412.g	2e-114
54- 10:	transcript:AT1G55020.1	P_edulia010002404.g	1e-11
54- 11:	transcript:AT1G55040.1	P_edulia010002405.g	2e-128
## Alignment 55: score=535.0 e_value=1.2e-25 N=12 1&LG01 minus
55- 0:	transcript:AT1G09730.1	P_edulia010004207.g	1e-155
55- 1:	transcript:AT1G09880.3	P_edulia010004186.g	8e-243
55- 2:	transcript:AT1G09932.1	P_edulia010004174.g	2e-36
55- 3:	transcript:AT1G09940.1	P_edulia010004173.g	4e-214
55- 4:	transcript:AT1G09960.1	P_edulia010004169.g	4e-87
55- 5:	transcript:AT1G10010.2	P_edulia010004171.g	2e-34
55- 6:	transcript:AT1G10050.3	P_edulia010004155.g	0
55- 7:	transcript:AT1G10060.5	P_edulia010004154.g	6e-128
55- 8:	transcript:AT1G10090.1	P_edulia010004152.g	3e-246
55- 9:	transcript:AT1G10120.1	P_edulia010004143.g	1e-62
55- 10:	transcript:AT1G10150.1	P_edulia010004136.g	6e-124
55- 11:	transcript:AT1G10200.1	P_edulia010004142.g	4e-92
## Alignment 56: score=529.0 e_value=3e-26 N=12 1&LG01 minus
56- 0:	transcript:AT1G71830.1	P_edulia010002812.g	3e-270
56- 1:	transcript:AT1G71870.1	P_edulia010002803.g	7e-194
56- 2:	transcript:AT1G71880.1	P_edulia010002794.g	2e-166
56- 3:	transcript:AT1G71900.2	P_edulia010002805.g	3e-105
56- 4:	transcript:AT1G71950.1	P_edulia010002786.g	9e-31
56- 5:	transcript:AT1G71970.1	P_edulia010002782.g	5e-28
56- 6:	transcript:AT1G71980.1	P_edulia010002751.g	3e-136
56- 7:	transcript:AT1G72100.1	P_edulia010002760.g	6e-31
56- 8:	transcript:AT1G72120.1	P_edulia010002745.g	3e-131
56- 9:	transcript:AT1G72150.1	P_edulia010002746.g	6e-111
56- 10:	transcript:AT1G72175.1	P_edulia010002744.g	1e-53
56- 11:	transcript:AT1G72180.1	P_edulia010002730.g	2e-116
## Alignment 57: score=525.0 e_value=1.4e-25 N=12 1&LG01 minus
57- 0:	transcript:AT1G04280.1	P_edulia010005197.g	4e-45
57- 1:	transcript:AT1G04370.1	P_edulia010005188.g	2e-20
57- 2:	transcript:AT1G04440.1	P_edulia010005174.g	2e-159
57- 3:	transcript:AT1G04480.1	P_edulia010005158.g	3e-76
57- 4:	transcript:AT1G04520.1	P_edulia010005162.g	1e-69
57- 5:	transcript:AT1G04550.2	P_edulia010005147.g	3e-42
57- 6:	transcript:AT1G04600.1	P_edulia010005143.g	0
57- 7:	transcript:AT1G04610.1	P_edulia010005132.g	3e-173
57- 8:	transcript:AT1G04645.1	P_edulia010005126.g	2e-05
57- 9:	transcript:AT1G04680.1	P_edulia010005115.g	7e-168
57- 10:	transcript:AT1G04710.1	P_edulia010005121.g	1e-199
57- 11:	transcript:AT1G04750.1	P_edulia010005119.g	9e-103
## Alignment 58: score=510.0 e_value=1.7e-27 N=12 1&LG01 minus
58- 0:	transcript:AT1G66250.1	P_edulia010003444.g	2e-189
58- 1:	transcript:AT1G66350.1	P_edulia010003428.g	4e-169
58- 2:	transcript:AT1G66360.1	P_edulia010003427.g	1e-31
58- 3:	transcript:AT1G66480.1	P_edulia010003406.g	7e-37
58- 4:	transcript:AT1G66720.1	P_edulia010003397.g	9e-60
58- 5:	transcript:AT1G66780.1	P_edulia010003400.g	1e-107
58- 6:	transcript:AT1G66810.3	P_edulia010003376.g	1e-28
58- 7:	transcript:AT1G66830.1	P_edulia010003378.g	4e-126
58- 8:	transcript:AT1G66860.1	P_edulia010003369.g	1e-175
58- 9:	transcript:AT1G66880.1	P_edulia010003373.g	1e-117
58- 10:	transcript:AT1G67030.1	P_edulia010003358.g	1e-19
58- 11:	transcript:AT1G67050.1	P_edulia010003355.g	8e-23
## Alignment 59: score=510.0 e_value=9.3e-23 N=11 1&LG01 minus
59- 0:	transcript:AT1G24330.2	P_edulia010003166.g	2e-205
59- 1:	transcript:AT1G24350.3	P_edulia010003162.g	1e-58
59- 2:	transcript:AT1G24360.1	P_edulia010003168.g	3e-112
59- 3:	transcript:AT1G24420.1	P_edulia010003147.g	2e-53
59- 4:	transcript:AT1G24440.1	P_edulia010003155.g	6e-94
59- 5:	transcript:AT1G24460.1	P_edulia010003136.g	2e-195
59- 6:	transcript:AT1G24470.1	P_edulia010003134.g	9e-104
59- 7:	transcript:AT1G24510.1	P_edulia010003126.g	6e-284
59- 8:	transcript:AT1G24545.1	P_edulia010003131.g	4e-23
59- 9:	transcript:AT1G24560.1	P_edulia010003133.g	1e-184
59- 10:	transcript:AT1G24570.2	P_edulia010003117.g	6e-105
## Alignment 60: score=496.0 e_value=9.9e-26 N=11 1&LG01 minus
60- 0:	transcript:AT1G43130.1	P_edulia010004507.g	5e-72
60- 1:	transcript:AT1G43170.1	P_edulia010004501.g	3e-202
60- 2:	transcript:AT1G43245.2	P_edulia010004505.g	2e-38
60- 3:	transcript:AT1G43580.1	P_edulia010004506.g	1e-172
60- 4:	transcript:AT1G43640.1	P_edulia010004490.g	2e-167
60- 5:	transcript:AT1G43650.1	P_edulia010004489.g	9e-103
60- 6:	transcript:AT1G43670.1	P_edulia010004486.g	2e-164
60- 7:	transcript:AT1G43780.1	P_edulia010004469.g	2e-205
60- 8:	transcript:AT1G43790.1	P_edulia010004471.g	3e-14
60- 9:	transcript:AT1G43850.1	P_edulia010004472.g	5e-148
60- 10:	transcript:AT1G43980.1	P_edulia010004451.g	5e-54
## Alignment 61: score=481.0 e_value=1e-23 N=11 1&LG01 minus
61- 0:	transcript:AT1G07510.1	P_edulia010002641.g	6e-312
61- 1:	transcript:AT1G07630.1	P_edulia010002638.g	1e-188
61- 2:	transcript:AT1G07640.3	P_edulia010002622.g	1e-31
61- 3:	transcript:AT1G07790.1	P_edulia010002609.g	4e-46
61- 4:	transcript:AT1G07810.1	P_edulia010002611.g	0
61- 5:	transcript:AT1G07870.2	P_edulia010002600.g	4e-136
61- 6:	transcript:AT1G07880.2	P_edulia010002599.g	3e-171
61- 7:	transcript:AT1G07890.1	P_edulia010002594.g	1e-120
61- 8:	transcript:AT1G07900.1	PeLBD5	4e-46
61- 9:	transcript:AT1G07910.2	P_edulia010002582.g	0
61- 10:	transcript:AT1G07920.1	P_edulia010002574.g	1e-251
## Alignment 62: score=470.0 e_value=1.6e-21 N=10 1&LG01 minus
62- 0:	transcript:AT1G75800.1	P_edulia010003239.g	5e-79
62- 1:	transcript:AT1G75850.1	P_edulia010003222.g	0
62- 2:	transcript:AT1G76010.1	P_edulia010003209.g	4e-55
62- 3:	transcript:AT1G76020.1	P_edulia010003208.g	3e-53
62- 4:	transcript:AT1G76040.2	P_edulia010003218.g	1e-194
62- 5:	transcript:AT1G76050.2	P_edulia010003219.g	9e-92
62- 6:	transcript:AT1G76090.1	P_edulia010003211.g	1e-181
62- 7:	transcript:AT1G76100.2	P_edulia010003213.g	5e-50
62- 8:	transcript:AT1G76120.1	P_edulia010003198.g	3e-144
62- 9:	transcript:AT1G76130.2	P_edulia010003206.g	1e-192
## Alignment 63: score=447.0 e_value=1.4e-19 N=10 1&LG01 minus
63- 0:	transcript:AT1G61890.1	P_edulia010004922.g	6e-66
63- 1:	transcript:AT1G62040.1	P_edulia010004927.g	2e-49
63- 2:	transcript:AT1G62180.1	P_edulia010004914.g	3e-41
63- 3:	transcript:AT1G62262.1	P_edulia010004915.g	1e-106
63- 4:	transcript:AT1G62290.2	P_edulia010004906.g	1e-140
63- 5:	transcript:AT1G62300.1	P_edulia010004899.g	3e-52
63- 6:	transcript:AT1G62305.1	P_edulia010004897.g	5e-107
63- 7:	transcript:AT1G62320.3	P_edulia010004907.g	2e-20
63- 8:	transcript:AT1G62360.1	P_edulia010004901.g	1e-103
63- 9:	transcript:AT1G62380.1	P_edulia010004889.g	2e-128
## Alignment 64: score=441.0 e_value=9.4e-22 N=10 1&LG01 minus
64- 0:	transcript:AT1G17830.1	P_edulia010001833.g	5e-47
64- 1:	transcript:AT1G17970.1	P_edulia010001834.g	3e-48
64- 2:	transcript:AT1G18030.1	P_edulia010001818.g	2e-101
64- 3:	transcript:AT1G18040.1	P_edulia010001815.g	2e-161
64- 4:	transcript:AT1G18080.1	P_edulia010001821.g	3e-128
64- 5:	transcript:AT1G18150.3	P_edulia010001809.g	6e-230
64- 6:	transcript:AT1G18170.1	P_edulia010001811.g	1e-78
64- 7:	transcript:AT1G18200.1	P_edulia010001807.g	4e-86
64- 8:	transcript:AT1G18300.1	P_edulia010001790.g	3e-50
64- 9:	transcript:AT1G18360.1	P_edulia010001783.g	2e-14
## Alignment 65: score=426.0 e_value=2.8e-16 N=9 1&LG01 minus
65- 0:	transcript:AT1G34210.1	P_edulia010002812.g	2e-267
65- 1:	transcript:AT1G34220.1	P_edulia010002811.g	1e-110
65- 2:	transcript:AT1G34260.2	P_edulia010002802.g	0
65- 3:	transcript:AT1G34270.1	P_edulia010002797.g	5e-188
65- 4:	transcript:AT1G34320.1	P_edulia010002801.g	1e-219
65- 5:	transcript:AT1G34370.1	P_edulia010002796.g	2e-153
65- 6:	transcript:AT1G34430.1	P_edulia010002800.g	1e-188
65- 7:	transcript:AT1G34470.1	P_edulia010002805.g	3e-106
65- 8:	transcript:AT1G34550.1	P_edulia010002798.g	4e-35
## Alignment 66: score=415.0 e_value=4.8e-18 N=9 1&LG01 minus
66- 0:	transcript:AT1G22200.1	P_edulia010004301.g	4e-186
66- 1:	transcript:AT1G22210.1	P_edulia010004298.g	2e-101
66- 2:	transcript:AT1G22250.1	P_edulia010004284.g	6e-15
66- 3:	transcript:AT1G22300.1	P_edulia010004274.g	9e-105
66- 4:	transcript:AT1G22410.1	P_edulia010004273.g	6e-244
66- 5:	transcript:AT1G22460.1	P_edulia010004270.g	1e-185
66- 6:	transcript:AT1G22480.1	P_edulia010004260.g	3e-30
66- 7:	transcript:AT1G22490.2	P_edulia010004257.g	8e-50
66- 8:	transcript:AT1G22500.1	P_edulia010004262.g	8e-71
## Alignment 67: score=410.0 e_value=1.9e-16 N=9 1&LG01 minus
67- 0:	transcript:AT1G62040.1	P_edulia010005050.g	2e-49
67- 1:	transcript:AT1G62180.1	P_edulia010005051.g	2e-37
67- 2:	transcript:AT1G62262.1	P_edulia010005041.g	3e-105
67- 3:	transcript:AT1G62290.2	P_edulia010005036.g	2e-199
67- 4:	transcript:AT1G62300.1	P_edulia010005030.g	2e-86
67- 5:	transcript:AT1G62305.1	P_edulia010005031.g	5e-107
67- 6:	transcript:AT1G62320.3	P_edulia010005029.g	6e-287
67- 7:	transcript:AT1G62360.1	P_edulia010005038.g	4e-73
67- 8:	transcript:AT1G62380.1	P_edulia010005024.g	8e-126
## Alignment 68: score=406.0 e_value=1.3e-19 N=9 1&LG01 minus
68- 0:	transcript:AT1G43850.1	P_edulia010004435.g	2e-146
68- 1:	transcript:AT1G44100.1	P_edulia010004410.g	4e-203
68- 2:	transcript:AT1G44110.1	P_edulia010004411.g	7e-151
68- 3:	transcript:AT1G44160.1	P_edulia010004415.g	4e-61
68- 4:	transcript:AT1G44575.1	P_edulia010004403.g	6e-104
68- 5:	transcript:AT1G44608.1	P_edulia010004398.g	3e-14
68- 6:	transcript:AT1G44770.1	P_edulia010004387.g	6e-82
68- 7:	transcript:AT1G44800.1	P_edulia010004385.g	5e-77
68- 8:	transcript:AT1G44820.1	P_edulia010004390.g	2e-183
## Alignment 69: score=391.0 e_value=7.6e-18 N=9 1&LG01 minus
69- 0:	transcript:AT1G68040.1	P_edulia010003398.g	9e-66
69- 1:	transcript:AT1G68185.2	P_edulia010003381.g	2e-35
69- 2:	transcript:AT1G68230.2	P_edulia010003368.g	1e-17
69- 3:	transcript:AT1G68450.1	P_edulia010003345.g	2e-08
69- 4:	transcript:AT1G68500.1	P_edulia010003340.g	6e-11
69- 5:	transcript:AT1G68530.1	P_edulia010003329.g	4e-257
69- 6:	transcript:AT1G68540.1	P_edulia010003338.g	3e-124
69- 7:	transcript:AT1G68560.1	P_edulia010003333.g	0
69- 8:	transcript:AT1G68570.1	P_edulia010003339.g	9e-264
## Alignment 70: score=389.0 e_value=4.2e-15 N=8 1&LG01 minus
70- 0:	transcript:AT1G04480.1	P_edulia010003203.g	3e-76
70- 1:	transcript:AT1G04490.8	P_edulia010003202.g	3e-32
70- 2:	transcript:AT1G04500.1	P_edulia010003199.g	8e-80
70- 3:	transcript:AT1G04510.1	P_edulia010003205.g	1e-226
70- 4:	transcript:AT1G04530.1	P_edulia010003190.g	3e-29
70- 5:	transcript:AT1G04555.1	P_edulia010003196.g	2e-23
70- 6:	transcript:AT1G04560.1	P_edulia010003195.g	1e-69
70- 7:	transcript:AT1G04600.1	P_edulia010003179.g	0
## Alignment 71: score=388.0 e_value=6.5e-15 N=8 1&LG01 minus
71- 0:	transcript:AT1G74790.1	P_edulia010000326.g	6e-274
71- 1:	transcript:AT1G74820.1	P_edulia010000323.g	3e-44
71- 2:	transcript:AT1G74830.1	P_edulia010000322.g	1e-66
71- 3:	transcript:AT1G74840.1	P_edulia010000312.g	9e-47
71- 4:	transcript:AT1G74850.1	P_edulia010000314.g	2e-85
71- 5:	transcript:AT1G74890.1	P_edulia010000316.g	1e-55
71- 6:	transcript:AT1G74900.1	P_edulia010000320.g	1e-61
71- 7:	transcript:AT1G74910.2	P_edulia010000315.g	2e-54
## Alignment 72: score=386.0 e_value=5.4e-14 N=8 1&LG01 minus
72- 0:	transcript:AT1G74780.1	P_edulia010000266.g	3e-72
72- 1:	transcript:AT1G74790.1	P_edulia010000267.g	1e-273
72- 2:	transcript:AT1G74800.1	P_edulia010000264.g	4e-269
72- 3:	transcript:AT1G74830.1	P_edulia010000262.g	2e-109
72- 4:	transcript:AT1G74840.1	P_edulia010000254.g	5e-47
72- 5:	transcript:AT1G74850.1	P_edulia010000255.g	2e-77
72- 6:	transcript:AT1G74900.1	P_edulia010000259.g	1e-61
72- 7:	transcript:AT1G74910.2	P_edulia010000253.g	2e-54
## Alignment 73: score=380.0 e_value=4.2e-17 N=9 1&LG01 minus
73- 0:	transcript:AT1G59640.2	P_edulia010000327.g	1e-38
73- 1:	transcript:AT1G59830.1	P_edulia010000325.g	1e-171
73- 2:	transcript:AT1G59850.1	P_edulia010000311.g	5e-66
73- 3:	transcript:AT1G59940.2	P_edulia010000316.g	3e-52
73- 4:	transcript:AT1G60010.1	P_edulia010000299.g	1e-30
73- 5:	transcript:AT1G60030.1	P_edulia010000300.g	8e-243
73- 6:	transcript:AT1G60140.6	P_edulia010000284.g	0
73- 7:	transcript:AT1G60190.1	P_edulia010000291.g	7e-144
73- 8:	transcript:AT1G60390.1	P_edulia010000287.g	7e-113
## Alignment 74: score=378.0 e_value=1.7e-15 N=8 1&LG01 minus
74- 0:	transcript:AT1G35470.2	P_edulia010002785.g	9e-163
74- 1:	transcript:AT1G35510.1	P_edulia010002784.g	3e-165
74- 2:	transcript:AT1G35515.1	P_edulia010002788.g	2e-67
74- 3:	transcript:AT1G35580.2	P_edulia010002781.g	3e-284
74- 4:	transcript:AT1G35620.1	P_edulia010002787.g	3e-151
74- 5:	transcript:AT1G35625.1	P_edulia010002780.g	1e-79
74- 6:	transcript:AT1G35670.1	P_edulia010002783.g	1e-204
74- 7:	transcript:AT1G35710.1	P_edulia010002778.g	2e-88
## Alignment 75: score=372.0 e_value=1.3e-17 N=9 1&LG01 minus
75- 0:	transcript:AT1G69960.1	P_edulia010000325.g	1e-167
75- 1:	transcript:AT1G70000.1	P_edulia010000312.g	8e-40
75- 2:	transcript:AT1G70260.1	P_edulia010000285.g	1e-60
75- 3:	transcript:AT1G70290.1	P_edulia010000284.g	0
75- 4:	transcript:AT1G70370.2	P_edulia010000287.g	5e-116
75- 5:	transcript:AT1G70420.1	P_edulia010000276.g	3e-29
75- 6:	transcript:AT1G70440.1	P_edulia010000274.g	1e-48
75- 7:	transcript:AT1G70505.1	P_edulia010000281.g	1e-45
75- 8:	transcript:AT1G70750.1	P_edulia010000262.g	3e-12
## Alignment 76: score=368.0 e_value=9.9e-14 N=8 1&LG01 minus
76- 0:	transcript:AT1G20030.2	P_edulia010003239.g	2e-77
76- 1:	transcript:AT1G20070.1	P_edulia010003227.g	1e-07
76- 2:	transcript:AT1G20110.1	P_edulia010003229.g	1e-132
76- 3:	transcript:AT1G20220.1	P_edulia010003209.g	4e-55
76- 4:	transcript:AT1G20225.1	P_edulia010003208.g	3e-50
76- 5:	transcript:AT1G20330.1	P_edulia010003211.g	2e-191
76- 6:	transcript:AT1G20340.1	P_edulia010003213.g	9e-50
76- 7:	transcript:AT1G20370.1	P_edulia010003198.g	2e-144
## Alignment 77: score=359.0 e_value=3.4e-19 N=9 1&LG01 minus
77- 0:	transcript:AT1G10155.1	P_edulia010000377.g	2e-33
77- 1:	transcript:AT1G10385.1	P_edulia010000343.g	1e-66
77- 2:	transcript:AT1G10430.1	P_edulia010000325.g	4e-173
77- 3:	transcript:AT1G10470.1	P_edulia010000316.g	3e-52
77- 4:	transcript:AT1G10530.1	P_edulia010000299.g	8e-26
77- 5:	transcript:AT1G10540.1	P_edulia010000300.g	3e-218
77- 6:	transcript:AT1G10560.1	P_edulia010000291.g	4e-137
77- 7:	transcript:AT1G10586.1	P_edulia010000282.g	3e-14
77- 8:	transcript:AT1G10660.1	P_edulia010000281.g	1e-51
## Alignment 78: score=337.0 e_value=2.7e-14 N=8 1&LG01 minus
78- 0:	transcript:AT1G58250.2	P_edulia010004196.g	0
78- 1:	transcript:AT1G58280.2	P_edulia010004174.g	2e-94
78- 2:	transcript:AT1G58290.1	P_edulia010004173.g	2e-223
78- 3:	transcript:AT1G58340.1	P_edulia010004170.g	1e-209
78- 4:	transcript:AT1G58360.1	P_edulia010004171.g	2e-39
78- 5:	transcript:AT1G58370.2	P_edulia010004155.g	0
78- 6:	transcript:AT1G58520.2	P_edulia010004152.g	4e-257
78- 7:	transcript:AT1G59510.1	P_edulia010004136.g	4e-110
## Alignment 79: score=325.0 e_value=7.5e-12 N=7 1&LG01 minus
79- 0:	transcript:AT1G03520.1	P_edulia010002909.g	2e-100
79- 1:	transcript:AT1G03550.1	P_edulia010002906.g	2e-104
79- 2:	transcript:AT1G03590.1	P_edulia010002904.g	1e-172
79- 3:	transcript:AT1G03610.1	P_edulia010002897.g	3e-108
79- 4:	transcript:AT1G03620.12	P_edulia010002892.g	3e-103
79- 5:	transcript:AT1G03630.1	P_edulia010002886.g	7e-178
79- 6:	transcript:AT1G03740.1	P_edulia010002879.g	6e-173
## Alignment 80: score=322.0 e_value=5.8e-12 N=7 1&LG01 minus
80- 0:	transcript:AT1G73805.1	P_edulia010000175.g	3e-110
80- 1:	transcript:AT1G73830.1	P_edulia010000174.g	2e-49
80- 2:	transcript:AT1G73860.1	P_edulia010000162.g	2e-210
80- 3:	transcript:AT1G73870.1	P_edulia010000161.g	3e-58
80- 4:	transcript:AT1G73875.1	P_edulia010000158.g	2e-97
80- 5:	transcript:AT1G73920.1	P_edulia010000157.g	2e-275
80- 6:	transcript:AT1G73950.1	P_edulia010000144.g	9e-169
## Alignment 81: score=321.0 e_value=3.9e-14 N=7 1&LG01 minus
81- 0:	transcript:AT1G18720.2	P_edulia010000205.g	6e-52
81- 1:	transcript:AT1G18730.1	P_edulia010000207.g	1e-52
81- 2:	transcript:AT1G18840.3	P_edulia010000195.g	2e-08
81- 3:	transcript:AT1G18860.1	P_edulia010000192.g	2e-66
81- 4:	transcript:AT1G18880.1	P_edulia010000179.g	2e-206
81- 5:	transcript:AT1G18890.1	P_edulia010000177.g	2e-259
81- 6:	transcript:AT1G18910.1	P_edulia010000171.g	3e-105
## Alignment 82: score=306.0 e_value=1.6e-10 N=7 1&LG01 minus
82- 0:	transcript:AT1G11670.1	P_edulia010004922.g	6e-62
82- 1:	transcript:AT1G11730.1	P_edulia010004925.g	5e-144
82- 2:	transcript:AT1G11790.1	P_edulia010004916.g	2e-107
82- 3:	transcript:AT1G11910.2	P_edulia010004906.g	8e-147
82- 4:	transcript:AT1G11940.1	P_edulia010004897.g	2e-112
82- 5:	transcript:AT1G11960.1	P_edulia010004907.g	5e-21
82- 6:	transcript:AT1G12010.1	P_edulia010004889.g	4e-128
## Alignment 83: score=298.0 e_value=1.3e-12 N=7 1&LG01 minus
83- 0:	transcript:AT1G26790.1	P_edulia010000233.g	6e-30
83- 1:	transcript:AT1G26850.1	P_edulia010000227.g	1e-284
83- 2:	transcript:AT1G26930.1	P_edulia010000203.g	5e-111
83- 3:	transcript:AT1G26945.1	P_edulia010000197.g	5e-31
83- 4:	transcript:AT1G26970.1	P_edulia010000202.g	3e-127
83- 5:	transcript:AT1G27040.1	P_edulia010000188.g	2e-200
83- 6:	transcript:AT1G27080.1	P_edulia010000179.g	2e-130
## Alignment 84: score=294.0 e_value=5.6e-12 N=7 1&LG01 minus
84- 0:	transcript:AT1G74330.1	P_edulia010000218.g	1e-214
84- 1:	transcript:AT1G74390.2	P_edulia010000211.g	2e-69
84- 2:	transcript:AT1G74410.1	P_edulia010000210.g	3e-47
84- 3:	transcript:AT1G74440.1	P_edulia010000205.g	2e-52
84- 4:	transcript:AT1G74690.1	P_edulia010000195.g	4e-07
84- 5:	transcript:AT1G74740.1	P_edulia010000177.g	2e-258
84- 6:	transcript:AT1G74770.1	P_edulia010000171.g	3e-106
## Alignment 85: score=289.0 e_value=3e-10 N=7 1&LG01 minus
85- 0:	transcript:AT1G07620.2	P_edulia010001127.g	1e-26
85- 1:	transcript:AT1G07640.3	P_edulia010001122.g	4e-31
85- 2:	transcript:AT1G07660.1	P_edulia010001117.g	1e-51
85- 3:	transcript:AT1G07725.1	P_edulia010001099.g	8e-117
85- 4:	transcript:AT1G07870.2	P_edulia010001081.g	4e-133
85- 5:	transcript:AT1G07890.1	P_edulia010001074.g	7e-115
85- 6:	transcript:AT1G07920.1	P_edulia010001063.g	3e-250
## Alignment 86: score=287.0 e_value=3.4e-13 N=7 1&LG01 minus
86- 0:	transcript:AT1G76770.1	P_edulia010004492.g	2e-40
86- 1:	transcript:AT1G76850.1	P_edulia010004487.g	1e-100
86- 2:	transcript:AT1G76860.1	P_edulia010004477.g	1e-39
86- 3:	transcript:AT1G77090.1	P_edulia010004465.g	1e-98
86- 4:	transcript:AT1G77310.1	P_edulia010004446.g	8e-116
86- 5:	transcript:AT1G77330.1	P_edulia010004437.g	4e-123
86- 6:	transcript:AT1G77360.1	P_edulia010004439.g	4e-93
## Alignment 87: score=286.0 e_value=2.4e-08 N=6 1&LG01 minus
87- 0:	transcript:AT1G03520.1	P_edulia010002949.g	3e-184
87- 1:	transcript:AT1G03550.1	P_edulia010002945.g	2e-104
87- 2:	transcript:AT1G03590.1	P_edulia010002946.g	3e-171
87- 3:	transcript:AT1G03610.1	P_edulia010002941.g	4e-23
87- 4:	transcript:AT1G03620.12	P_edulia010002936.g	5e-102
87- 5:	transcript:AT1G03630.1	P_edulia010002929.g	1e-177
## Alignment 88: score=283.0 e_value=2.9e-08 N=6 1&LG01 minus
88- 0:	transcript:AT1G70505.1	P_edulia010000516.g	2e-55
88- 1:	transcript:AT1G70510.2	P_edulia010000512.g	5e-70
88- 2:	transcript:AT1G70550.1	P_edulia010000505.g	1e-166
88- 3:	transcript:AT1G70560.1	P_edulia010000504.g	2e-112
88- 4:	transcript:AT1G70600.1	P_edulia010000499.g	2e-62
88- 5:	transcript:AT1G70640.1	P_edulia010000495.g	1e-27
## Alignment 89: score=278.0 e_value=1.3e-09 N=6 1&LG01 minus
89- 0:	transcript:AT1G69790.1	P_edulia010000202.g	2e-122
89- 1:	transcript:AT1G69810.1	P_edulia010000192.g	3e-38
89- 2:	transcript:AT1G69840.1	P_edulia010000190.g	4e-61
89- 3:	transcript:AT1G69850.1	P_edulia010000188.g	1e-208
89- 4:	transcript:AT1G69860.1	P_edulia010000179.g	7e-115
89- 5:	transcript:AT1G69910.1	P_edulia010000181.g	5e-74
## Alignment 90: score=276.0 e_value=2.8e-10 N=6 1&LG01 minus
90- 0:	transcript:AT1G18520.1	P_edulia010001958.g	1e-68
90- 1:	transcript:AT1G18600.1	P_edulia010001944.g	7e-92
90- 2:	transcript:AT1G18610.2	P_edulia010001947.g	6e-144
90- 3:	transcript:AT1G18620.2	P_edulia010001945.g	2e-05
90- 4:	transcript:AT1G18630.1	P_edulia010001936.g	6e-16
90- 5:	transcript:AT1G18640.2	P_edulia010001930.g	2e-113
## Alignment 91: score=276.0 e_value=3.8e-10 N=6 1&LG01 minus
91- 0:	transcript:AT1G18520.1	P_edulia010002053.g	3e-68
91- 1:	transcript:AT1G18600.1	P_edulia010002040.g	3e-91
91- 2:	transcript:AT1G18610.2	P_edulia010002042.g	1e-147
91- 3:	transcript:AT1G18620.2	P_edulia010002030.g	2e-05
91- 4:	transcript:AT1G18630.1	P_edulia010002031.g	2e-20
91- 5:	transcript:AT1G18640.2	P_edulia010002026.g	5e-112
## Alignment 92: score=274.0 e_value=1.3e-08 N=6 1&LG01 minus
92- 0:	transcript:AT1G18390.2	P_edulia010000181.g	5e-144
92- 1:	transcript:AT1G18400.1	P_edulia010000174.g	8e-45
92- 2:	transcript:AT1G18410.4	P_edulia010000162.g	2e-213
92- 3:	transcript:AT1G18450.1	P_edulia010000153.g	1e-162
92- 4:	transcript:AT1G18460.1	P_edulia010000157.g	1e-279
92- 5:	transcript:AT1G18470.1	P_edulia010000144.g	8e-178
## Alignment 93: score=269.0 e_value=8.3e-10 N=6 1&LG01 minus
93- 0:	transcript:AT1G25320.1	P_edulia010003378.g	5e-195
93- 1:	transcript:AT1G25390.2	P_edulia010003373.g	1e-165
93- 2:	transcript:AT1G25420.1	P_edulia010003353.g	4e-100
93- 3:	transcript:AT1G25422.1	P_edulia010003340.g	5e-10
93- 4:	transcript:AT1G25450.1	P_edulia010003329.g	5e-251
93- 5:	transcript:AT1G25460.1	P_edulia010003338.g	2e-106
## Alignment 94: score=261.0 e_value=3.5e-08 N=6 1&LG01 minus
94- 0:	transcript:AT1G11730.1	P_edulia010005052.g	4e-143
94- 1:	transcript:AT1G11790.1	P_edulia010005053.g	1e-116
94- 2:	transcript:AT1G11910.2	P_edulia010005036.g	1e-208
94- 3:	transcript:AT1G11940.1	P_edulia010005031.g	2e-112
94- 4:	transcript:AT1G11960.1	P_edulia010005029.g	2e-294
94- 5:	transcript:AT1G12110.1	P_edulia010005015.g	2e-150
## Alignment 95: score=260.0 e_value=2.4e-11 N=6 1&LG01 minus
95- 0:	transcript:AT1G68150.1	P_edulia010000192.g	3e-41
95- 1:	transcript:AT1G68340.1	P_edulia010000169.g	4e-20
95- 2:	transcript:AT1G68490.1	P_edulia010000165.g	3e-34
95- 3:	transcript:AT1G68510.1	PeLBD1	2e-49
95- 4:	transcript:AT1G68520.1	P_edulia010000161.g	7e-65
95- 5:	transcript:AT1G68550.2	P_edulia010000150.g	1e-21
## Alignment 96: score=256.0 e_value=2.8e-09 N=6 1&LG01 minus
96- 0:	transcript:AT1G59640.2	P_edulia010000268.g	4e-39
96- 1:	transcript:AT1G59830.1	P_edulia010000265.g	6e-177
96- 2:	transcript:AT1G59850.1	P_edulia010000251.g	2e-66
96- 3:	transcript:AT1G59940.2	P_edulia010000256.g	7e-52
96- 4:	transcript:AT1G60010.1	P_edulia010000241.g	5e-31
96- 5:	transcript:AT1G60030.1	P_edulia010000242.g	1e-239
## Alignment 97: score=255.0 e_value=4.5e-10 N=6 1&LG01 minus
97- 0:	transcript:AT1G22280.3	P_edulia010004269.g	1e-114
97- 1:	transcript:AT1G22300.1	P_edulia010004247.g	3e-85
97- 2:	transcript:AT1G22460.1	P_edulia010004231.g	2e-177
97- 3:	transcript:AT1G22480.1	P_edulia010004234.g	1e-26
97- 4:	transcript:AT1G22490.2	P_edulia010004220.g	4e-51
97- 5:	transcript:AT1G22500.1	P_edulia010004225.g	2e-70
## Alignment 98: score=253.0 e_value=3.3e-09 N=6 1&LG01 minus
98- 0:	transcript:AT1G63380.2	P_edulia010003842.g	2e-05
98- 1:	transcript:AT1G63470.1	P_edulia010003812.g	8e-58
98- 2:	transcript:AT1G63500.1	P_edulia010003823.g	1e-214
98- 3:	transcript:AT1G63650.3	P_edulia010003820.g	4e-82
98- 4:	transcript:AT1G63690.1	P_edulia010003828.g	1e-35
98- 5:	transcript:AT1G63830.3	P_edulia010003806.g	7e-49
## Alignment 99: score=250.0 e_value=6.3e-09 N=6 1&LG01 minus
99- 0:	transcript:AT1G10790.1	P_edulia010005562.g	2e-21
99- 1:	transcript:AT1G10900.3	P_edulia010005542.g	7e-166
99- 2:	transcript:AT1G10940.2	P_edulia010005543.g	1e-158
99- 3:	transcript:AT1G10950.1	P_edulia010005547.g	2e-307
99- 4:	transcript:AT1G11120.1	P_edulia010005521.g	4e-14
99- 5:	transcript:AT1G11170.1	P_edulia010005520.g	1e-102
## Alignment 100: score=836.0 e_value=4.5e-51 N=18 1&LG02 plus
100- 0:	transcript:AT1G61760.1	P_edulia020006258.g	6e-67
100- 1:	transcript:AT1G61780.1	P_edulia020006264.g	5e-15
100- 2:	transcript:AT1G61795.1	P_edulia020006269.g	5e-10
100- 3:	transcript:AT1G61800.2	P_edulia020006272.g	1e-174
100- 4:	transcript:AT1G61810.3	P_edulia020006273.g	2e-168
100- 5:	transcript:AT1G61870.1	P_edulia020006280.g	3e-51
100- 6:	transcript:AT1G61900.1	P_edulia020006288.g	1e-137
100- 7:	transcript:AT1G61930.1	P_edulia020006289.g	1e-43
100- 8:	transcript:AT1G62040.1	P_edulia020006296.g	1e-43
100- 9:	transcript:AT1G62180.1	P_edulia020006301.g	3e-199
100- 10:	transcript:AT1G62250.1	P_edulia020006305.g	5e-82
100- 11:	transcript:AT1G62290.2	P_edulia020006309.g	3e-206
100- 12:	transcript:AT1G62300.1	P_edulia020006311.g	9e-120
100- 13:	transcript:AT1G62305.1	P_edulia020006314.g	2e-18
100- 14:	transcript:AT1G62310.1	P_edulia020006315.g	1e-112
100- 15:	transcript:AT1G62320.3	P_edulia020006317.g	5e-126
100- 16:	transcript:AT1G62330.1	P_edulia020006320.g	7e-179
100- 17:	transcript:AT1G62340.1	P_edulia020006323.g	4e-258
## Alignment 101: score=740.0 e_value=6.1e-41 N=16 1&LG02 plus
101- 0:	transcript:AT1G11570.3	P_edulia020006261.g	2e-44
101- 1:	transcript:AT1G11580.2	P_edulia020006267.g	1e-175
101- 2:	transcript:AT1G11650.2	P_edulia020006278.g	1e-121
101- 3:	transcript:AT1G11700.1	P_edulia020006289.g	8e-37
101- 4:	transcript:AT1G11720.2	P_edulia020006295.g	4e-203
101- 5:	transcript:AT1G11790.1	P_edulia020006298.g	4e-72
101- 6:	transcript:AT1G11820.2	P_edulia020006300.g	2e-226
101- 7:	transcript:AT1G11860.3	P_edulia020006304.g	3e-215
101- 8:	transcript:AT1G11910.2	P_edulia020006309.g	2e-213
101- 9:	transcript:AT1G11915.1	P_edulia020006310.g	4e-129
101- 10:	transcript:AT1G11930.1	P_edulia020006312.g	1e-86
101- 11:	transcript:AT1G11940.1	P_edulia020006314.g	5e-14
101- 12:	transcript:AT1G11950.1	P_edulia020006315.g	5e-111
101- 13:	transcript:AT1G11960.1	P_edulia020006317.g	1e-131
101- 14:	transcript:AT1G11990.2	P_edulia020006320.g	3e-176
101- 15:	transcript:AT1G12000.1	P_edulia020006326.g	2e-274
## Alignment 102: score=671.0 e_value=2.3e-41 N=15 1&LG02 plus
102- 0:	transcript:AT1G28340.1	P_edulia020006434.g	6e-238
102- 1:	transcript:AT1G28395.1	P_edulia020006438.g	5e-21
102- 2:	transcript:AT1G28420.1	P_edulia020006440.g	0
102- 3:	transcript:AT1G28440.1	P_edulia020006442.g	2e-194
102- 4:	transcript:AT1G28470.1	P_edulia020006444.g	2e-91
102- 5:	transcript:AT1G28480.1	P_edulia020006449.g	5e-32
102- 6:	transcript:AT1G28490.1	P_edulia020006453.g	6e-66
102- 7:	transcript:AT1G28550.1	P_edulia020006458.g	9e-103
102- 8:	transcript:AT1G28960.5	P_edulia020006470.g	3e-90
102- 9:	transcript:AT1G29040.1	P_edulia020006480.g	3e-59
102- 10:	transcript:AT1G29070.1	P_edulia020006483.g	8e-28
102- 11:	transcript:AT1G29090.1	P_edulia020006484.g	4e-90
102- 12:	transcript:AT1G29170.1	P_edulia020006499.g	2e-122
102- 13:	transcript:AT1G29230.1	P_edulia020006505.g	2e-197
102- 14:	transcript:AT1G29290.1	P_edulia020006510.g	2e-12
## Alignment 103: score=643.0 e_value=9.3e-37 N=15 1&LG02 plus
103- 0:	transcript:AT1G75390.1	P_edulia020007442.g	2e-35
103- 1:	transcript:AT1G75400.1	P_edulia020007440.g	4e-48
103- 2:	transcript:AT1G75410.2	P_edulia020007434.g	1e-89
103- 3:	transcript:AT1G75520.1	P_edulia020007463.g	1e-40
103- 4:	transcript:AT1G75630.2	P_edulia020007489.g	3e-67
103- 5:	transcript:AT1G75760.1	P_edulia020007482.g	3e-128
103- 6:	transcript:AT1G75840.1	P_edulia020007495.g	2e-99
103- 7:	transcript:AT1G75950.1	P_edulia020007491.g	1e-65
103- 8:	transcript:AT1G75990.1	P_edulia020007507.g	6e-206
103- 9:	transcript:AT1G76160.1	P_edulia020007523.g	1e-225
103- 10:	transcript:AT1G76190.1	P_edulia020007525.g	9e-17
103- 11:	transcript:AT1G76270.1	P_edulia020007528.g	1e-189
103- 12:	transcript:AT1G76350.1	P_edulia020007537.g	1e-165
103- 13:	transcript:AT1G76360.1	P_edulia020007539.g	6e-108
103- 14:	transcript:AT1G76380.2	P_edulia020007542.g	2e-76
## Alignment 104: score=606.0 e_value=4.3e-34 N=13 1&LG02 plus
104- 0:	transcript:AT1G07270.1	P_edulia020006916.g	8e-150
104- 1:	transcript:AT1G07280.1	P_edulia020006915.g	2e-96
104- 2:	transcript:AT1G07360.1	P_edulia020006936.g	2e-160
104- 3:	transcript:AT1G07380.2	P_edulia020006937.g	6e-97
104- 4:	transcript:AT1G07410.1	P_edulia020006952.g	2e-105
104- 5:	transcript:AT1G07420.1	P_edulia020006955.g	1e-136
104- 6:	transcript:AT1G07430.1	P_edulia020006958.g	1e-113
104- 7:	transcript:AT1G07440.1	P_edulia020006962.g	2e-90
104- 8:	transcript:AT1G07470.2	P_edulia020006954.g	7e-111
104- 9:	transcript:AT1G07476.1	P_edulia020006959.g	8e-06
104- 10:	transcript:AT1G07510.1	P_edulia020006964.g	0
104- 11:	transcript:AT1G07520.3	P_edulia020006977.g	6e-144
104- 12:	transcript:AT1G07540.1	P_edulia020006978.g	7e-115
## Alignment 105: score=392.0 e_value=6.3e-17 N=9 1&LG02 plus
105- 0:	transcript:AT1G19680.1	P_edulia020007440.g	4e-46
105- 1:	transcript:AT1G19700.3	P_edulia020007434.g	5e-84
105- 2:	transcript:AT1G19790.1	P_edulia020007463.g	5e-36
105- 3:	transcript:AT1G19910.1	P_edulia020007489.g	6e-75
105- 4:	transcript:AT1G19970.1	P_edulia020007482.g	7e-124
105- 5:	transcript:AT1G20080.2	P_edulia020007505.g	2e-212
105- 6:	transcript:AT1G20090.1	P_edulia020007495.g	2e-97
105- 7:	transcript:AT1G20140.1	P_edulia020007491.g	3e-62
105- 8:	transcript:AT1G20200.1	P_edulia020007507.g	4e-208
## Alignment 106: score=382.0 e_value=2.7e-17 N=9 1&LG02 plus
106- 0:	transcript:AT1G75220.1	P_edulia020007355.g	1e-49
106- 1:	transcript:AT1G75250.1	P_edulia020007370.g	1e-24
106- 2:	transcript:AT1G75370.2	P_edulia020007401.g	2e-28
106- 3:	transcript:AT1G75390.1	P_edulia020007400.g	9e-36
106- 4:	transcript:AT1G75400.1	P_edulia020007392.g	3e-49
106- 5:	transcript:AT1G75410.2	P_edulia020007397.g	2e-88
106- 6:	transcript:AT1G75520.1	P_edulia020007415.g	1e-40
106- 7:	transcript:AT1G75630.2	P_edulia020007429.g	3e-67
106- 8:	transcript:AT1G75760.1	P_edulia020007446.g	3e-128
## Alignment 107: score=301.0 e_value=2.2e-11 N=7 1&LG02 plus
107- 0:	transcript:AT1G19510.1	P_edulia020007370.g	4e-26
107- 1:	transcript:AT1G19650.1	P_edulia020007401.g	1e-26
107- 2:	transcript:AT1G19680.1	P_edulia020007392.g	1e-46
107- 3:	transcript:AT1G19700.3	P_edulia020007397.g	7e-85
107- 4:	transcript:AT1G19790.1	P_edulia020007415.g	1e-36
107- 5:	transcript:AT1G19910.1	P_edulia020007429.g	6e-75
107- 6:	transcript:AT1G19970.1	P_edulia020007446.g	7e-124
## Alignment 108: score=256.0 e_value=1.2e-10 N=6 1&LG02 plus
108- 0:	transcript:AT1G08260.1	P_edulia020006824.g	0
108- 1:	transcript:AT1G08310.2	P_edulia020006834.g	2e-120
108- 2:	transcript:AT1G08320.4	P_edulia020006842.g	7e-159
108- 3:	transcript:AT1G08360.1	P_edulia020006847.g	1e-56
108- 4:	transcript:AT1G08380.1	P_edulia020006857.g	7e-59
108- 5:	transcript:AT1G08480.1	P_edulia020006888.g	1e-50
## Alignment 109: score=1052.0 e_value=5e-71 N=24 1&LG02 minus
109- 0:	transcript:AT1G48920.1	P_edulia020007402.g	0.0001
109- 1:	transcript:AT1G49010.1	P_edulia020007380.g	2e-13
109- 2:	transcript:AT1G49270.1	P_edulia020007388.g	2e-163
109- 3:	transcript:AT1G49310.1	P_edulia020007371.g	6e-05
109- 4:	transcript:AT1G49320.1	P_edulia020007389.g	4e-59
109- 5:	transcript:AT1G49340.1	P_edulia020007385.g	0
109- 6:	transcript:AT1G49405.1	P_edulia020007358.g	2e-30
109- 7:	transcript:AT1G49430.1	P_edulia020007363.g	2e-271
109- 8:	transcript:AT1G49480.2	P_edulia020007342.g	2e-66
109- 9:	transcript:AT1G49560.1	P_edulia020007348.g	3e-34
109- 10:	transcript:AT1G49600.2	P_edulia020007336.g	6e-111
109- 11:	transcript:AT1G49640.1	P_edulia020007335.g	4e-67
109- 12:	transcript:AT1G49670.2	P_edulia020007333.g	1e-257
109- 13:	transcript:AT1G49710.1	P_edulia020007312.g	3e-76
109- 14:	transcript:AT1G49720.2	P_edulia020007325.g	8e-24
109- 15:	transcript:AT1G49760.2	P_edulia020007311.g	1e-258
109- 16:	transcript:AT1G49810.1	P_edulia020007304.g	9e-24
109- 17:	transcript:AT1G49840.1	P_edulia020007288.g	1e-174
109- 18:	transcript:AT1G49870.1	P_edulia020007270.g	1e-18
109- 19:	transcript:AT1G49880.1	P_edulia020007277.g	1e-53
109- 20:	transcript:AT1G49890.1	P_edulia020007274.g	1e-167
109- 21:	transcript:AT1G49910.1	P_edulia020007267.g	1e-176
109- 22:	transcript:AT1G50010.1	P_edulia020007259.g	2e-257
109- 23:	transcript:AT1G50050.1	P_edulia020007250.g	4e-32
## Alignment 110: score=670.0 e_value=6.6e-41 N=15 1&LG02 minus
110- 0:	transcript:AT1G61100.1	P_edulia020006394.g	1e-119
110- 1:	transcript:AT1G61150.1	P_edulia020006392.g	3e-107
110- 2:	transcript:AT1G61170.1	P_edulia020006389.g	1e-19
110- 3:	transcript:AT1G61210.1	P_edulia020006393.g	2e-106
110- 4:	transcript:AT1G61215.1	P_edulia020006387.g	4e-59
110- 5:	transcript:AT1G61240.4	P_edulia020006388.g	9e-145
110- 6:	transcript:AT1G61250.1	P_edulia020006386.g	6e-100
110- 7:	transcript:AT1G61300.1	P_edulia020006374.g	4e-81
110- 8:	transcript:AT1G61350.1	P_edulia020006363.g	2e-144
110- 9:	transcript:AT1G61480.1	P_edulia020006347.g	4e-52
110- 10:	transcript:AT1G61660.1	P_edulia020006345.g	4e-41
110- 11:	transcript:AT1G61667.2	P_edulia020006343.g	2e-50
110- 12:	transcript:AT1G61680.1	P_edulia020006338.g	6e-112
110- 13:	transcript:AT1G61720.1	P_edulia020006334.g	2e-120
110- 14:	transcript:AT1G61740.1	P_edulia020006330.g	2e-146
## Alignment 111: score=595.0 e_value=5e-39 N=13 1&LG02 minus
111- 0:	transcript:AT1G11110.1	P_edulia020006392.g	4e-59
111- 1:	transcript:AT1G11120.1	P_edulia020006390.g	3e-32
111- 2:	transcript:AT1G11125.1	P_edulia020006389.g	2e-13
111- 3:	transcript:AT1G11130.1	P_edulia020006391.g	1e-133
111- 4:	transcript:AT1G11160.1	P_edulia020006393.g	1e-79
111- 5:	transcript:AT1G11170.1	P_edulia020006388.g	4e-138
111- 6:	transcript:AT1G11180.2	P_edulia020006386.g	5e-93
111- 7:	transcript:AT1G11200.1	P_edulia020006377.g	1e-126
111- 8:	transcript:AT1G11250.1	P_edulia020006373.g	2e-124
111- 9:	transcript:AT1G11380.1	P_edulia020006351.g	3e-83
111- 10:	transcript:AT1G11440.1	P_edulia020006344.g	8e-25
111- 11:	transcript:AT1G11530.1	P_edulia020006333.g	1e-40
111- 12:	transcript:AT1G11540.2	P_edulia020006330.g	7e-132
## Alignment 112: score=554.0 e_value=3.5e-37 N=13 1&LG02 minus
112- 0:	transcript:AT1G09210.1	P_edulia020005823.g	6e-149
112- 1:	transcript:AT1G09240.1	P_edulia020005797.g	2e-106
112- 2:	transcript:AT1G09250.1	P_edulia020005799.g	4e-31
112- 3:	transcript:AT1G09280.1	P_edulia020005796.g	1e-218
112- 4:	transcript:AT1G09300.1	P_edulia020005786.g	1e-162
112- 5:	transcript:AT1G09320.1	P_edulia020005782.g	1e-33
112- 6:	transcript:AT1G09330.1	P_edulia020005783.g	2e-74
112- 7:	transcript:AT1G09340.2	P_edulia020005757.g	1e-59
112- 8:	transcript:AT1G09350.1	P_edulia020005748.g	9e-142
112- 9:	transcript:AT1G09380.1	P_edulia020005740.g	2e-118
112- 10:	transcript:AT1G09460.1	P_edulia020005731.g	3e-34
112- 11:	transcript:AT1G09470.1	P_edulia020005730.g	3e-81
112- 12:	transcript:AT1G09570.3	P_edulia020005721.g	0
## Alignment 113: score=333.0 e_value=4.3e-11 N=7 1&LG02 minus
113- 0:	transcript:AT1G51350.1	P_edulia020007031.g	7e-203
113- 1:	transcript:AT1G51355.1	P_edulia020007017.g	2e-14
113- 2:	transcript:AT1G51405.1	P_edulia020007012.g	5e-70
113- 3:	transcript:AT1G51410.1	P_edulia020007007.g	2e-135
113- 4:	transcript:AT1G51450.1	P_edulia020007019.g	1e-133
113- 5:	transcript:AT1G51510.1	P_edulia020007006.g	1e-70
113- 6:	transcript:AT1G51530.2	P_edulia020007009.g	8e-06
## Alignment 114: score=260.0 e_value=1.5e-10 N=6 1&LG02 minus
114- 0:	transcript:AT1G71250.1	P_edulia020005923.g	2e-145
114- 1:	transcript:AT1G71260.1	P_edulia020005921.g	2e-13
114- 2:	transcript:AT1G71350.1	P_edulia020005893.g	3e-185
114- 3:	transcript:AT1G71360.2	P_edulia020005884.g	4e-107
114- 4:	transcript:AT1G71380.1	P_edulia020005883.g	8e-214
114- 5:	transcript:AT1G71410.1	P_edulia020005881.g	0
## Alignment 115: score=885.0 e_value=1.8e-59 N=21 1&LG03 plus
115- 0:	transcript:AT1G68990.2	P_edulia030009044.g	6e-213
115- 1:	transcript:AT1G69085.1	P_edulia030009055.g	5e-17
115- 2:	transcript:AT1G69260.1	P_edulia030009052.g	2e-34
115- 3:	transcript:AT1G69280.1	P_edulia030009069.g	0.0005
115- 4:	transcript:AT1G69370.1	P_edulia030009097.g	2e-101
115- 5:	transcript:AT1G69460.1	P_edulia030009104.g	1e-64
115- 6:	transcript:AT1G69530.3	P_edulia030009113.g	7e-109
115- 7:	transcript:AT1G69570.1	P_edulia030009124.g	8e-33
115- 8:	transcript:AT1G69610.2	P_edulia030009111.g	1e-73
115- 9:	transcript:AT1G69620.1	P_edulia030009131.g	6e-54
115- 10:	transcript:AT1G69780.1	P_edulia030009135.g	3e-42
115- 11:	transcript:AT1G69810.1	P_edulia030009137.g	2e-41
115- 12:	transcript:AT1G69840.1	P_edulia030009150.g	4e-124
115- 13:	transcript:AT1G69860.1	P_edulia030009148.g	5e-119
115- 14:	transcript:AT1G69890.1	P_edulia030009156.g	7e-40
115- 15:	transcript:AT1G69990.1	P_edulia030009166.g	3e-163
115- 16:	transcript:AT1G70030.1	P_edulia030009161.g	5e-32
115- 17:	transcript:AT1G70230.1	P_edulia030009176.g	4e-74
115- 18:	transcript:AT1G70300.1	P_edulia030009181.g	0
115- 19:	transcript:AT1G70410.2	P_edulia030009192.g	1e-82
115- 20:	transcript:AT1G70430.3	P_edulia030009186.g	5e-145
## Alignment 116: score=419.0 e_value=2.7e-20 N=10 1&LG03 plus
116- 0:	transcript:AT1G26580.1	P_edulia030009077.g	2e-51
116- 1:	transcript:AT1G26670.1	P_edulia030009096.g	6e-76
116- 2:	transcript:AT1G26690.1	P_edulia030009104.g	1e-69
116- 3:	transcript:AT1G26770.2	P_edulia030009113.g	2e-111
116- 4:	transcript:AT1G26790.1	P_edulia030009124.g	2e-37
116- 5:	transcript:AT1G26880.1	P_edulia030009131.g	9e-55
116- 6:	transcript:AT1G26945.1	P_edulia030009134.g	2e-30
116- 7:	transcript:AT1G27080.1	P_edulia030009148.g	5e-138
116- 8:	transcript:AT1G27100.1	P_edulia030009156.g	1e-46
116- 9:	transcript:AT1G27190.1	P_edulia030009166.g	1e-179
## Alignment 117: score=414.0 e_value=3.1e-21 N=9 1&LG03 plus
117- 0:	transcript:AT1G65720.1	P_edulia030008938.g	6e-14
117- 1:	transcript:AT1G65820.3	P_edulia030008960.g	2e-41
117- 2:	transcript:AT1G65840.1	P_edulia030008967.g	5e-82
117- 3:	transcript:AT1G65880.1	P_edulia030008973.g	2e-200
117- 4:	transcript:AT1G65900.1	P_edulia030008977.g	2e-47
117- 5:	transcript:AT1G65910.1	P_edulia030008978.g	3e-51
117- 6:	transcript:AT1G65930.1	P_edulia030008983.g	2e-208
117- 7:	transcript:AT1G65950.1	P_edulia030008988.g	1e-142
117- 8:	transcript:AT1G65960.2	P_edulia030008985.g	9e-41
## Alignment 118: score=373.0 e_value=5.5e-18 N=9 1&LG03 plus
118- 0:	transcript:AT1G13610.1	P_edulia030009043.g	1e-92
118- 1:	transcript:AT1G13680.1	P_edulia030009064.g	2e-124
118- 2:	transcript:AT1G13740.1	P_edulia030009052.g	5e-46
118- 3:	transcript:AT1G13880.2	P_edulia030009077.g	1e-42
118- 4:	transcript:AT1G13970.1	P_edulia030009100.g	1e-139
118- 5:	transcript:AT1G13980.2	P_edulia030009093.g	0
118- 6:	transcript:AT1G14010.1	P_edulia030009104.g	1e-68
118- 7:	transcript:AT1G14160.1	P_edulia030009121.g	3e-24
118- 8:	transcript:AT1G14170.3	P_edulia030009123.g	7e-130
## Alignment 119: score=329.0 e_value=1.5e-10 N=7 1&LG03 plus
119- 0:	transcript:AT1G54820.1	P_edulia030007745.g	2e-90
119- 1:	transcript:AT1G54870.2	P_edulia030007759.g	4e-139
119- 2:	transcript:AT1G54940.1	P_edulia030007747.g	9e-160
119- 3:	transcript:AT1G54960.1	P_edulia030007746.g	3e-183
119- 4:	transcript:AT1G55000.1	P_edulia030007750.g	3e-86
119- 5:	transcript:AT1G55020.1	P_edulia030007753.g	0
119- 6:	transcript:AT1G55040.1	P_edulia030007768.g	1e-128
## Alignment 120: score=318.0 e_value=1e-11 N=7 1&LG03 plus
120- 0:	transcript:AT1G20560.1	P_edulia030008701.g	2e-217
120- 1:	transcript:AT1G20590.1	P_edulia030008704.g	3e-54
120- 2:	transcript:AT1G20620.6	P_edulia030008698.g	7e-190
120- 3:	transcript:AT1G20693.1	P_edulia030008710.g	6e-33
120- 4:	transcript:AT1G20700.1	P_edulia030008708.g	1e-38
120- 5:	transcript:AT1G20760.1	P_edulia030008717.g	4e-147
120- 6:	transcript:AT1G20840.1	P_edulia030008723.g	1e-199
## Alignment 121: score=318.0 e_value=4e-13 N=7 1&LG03 plus
121- 0:	transcript:AT1G08590.1	P_edulia030007881.g	4e-106
121- 1:	transcript:AT1G08600.3	P_edulia030007882.g	0
121- 2:	transcript:AT1G08610.1	P_edulia030007889.g	5e-15
121- 3:	transcript:AT1G08620.3	P_edulia030007896.g	7e-314
121- 4:	transcript:AT1G08640.1	P_edulia030007902.g	5e-90
121- 5:	transcript:AT1G08650.1	P_edulia030007895.g	5e-95
121- 6:	transcript:AT1G08810.1	P_edulia030007919.g	1e-83
## Alignment 122: score=305.0 e_value=3e-12 N=7 1&LG03 plus
122- 0:	transcript:AT1G05785.6	P_edulia030009378.g	4e-26
122- 1:	transcript:AT1G05870.6	P_edulia030009404.g	2e-48
122- 2:	transcript:AT1G05900.2	P_edulia030009405.g	8e-109
122- 3:	transcript:AT1G06020.1	P_edulia030009414.g	2e-109
122- 4:	transcript:AT1G06050.1	P_edulia030009436.g	2e-106
122- 5:	transcript:AT1G06070.1	P_edulia030009438.g	5e-124
122- 6:	transcript:AT1G06130.1	P_edulia030009433.g	2e-126
## Alignment 123: score=299.0 e_value=6.5e-12 N=7 1&LG03 plus
123- 0:	transcript:AT1G19580.1	P_edulia030008621.g	2e-128
123- 1:	transcript:AT1G19630.1	P_edulia030008627.g	5e-91
123- 2:	transcript:AT1G19650.1	P_edulia030008638.g	7e-148
123- 3:	transcript:AT1G19710.1	P_edulia030008657.g	4e-188
123- 4:	transcript:AT1G19730.1	P_edulia030008658.g	5e-39
123- 5:	transcript:AT1G19790.1	P_edulia030008651.g	4e-51
123- 6:	transcript:AT1G19910.1	P_edulia030008676.g	6e-75
## Alignment 124: score=296.0 e_value=6.3e-13 N=7 1&LG03 plus
124- 0:	transcript:AT1G75130.1	P_edulia030008641.g	8e-17
124- 1:	transcript:AT1G75370.2	P_edulia030008638.g	6e-144
124- 2:	transcript:AT1G75390.1	P_edulia030008649.g	3e-23
124- 3:	transcript:AT1G75420.1	P_edulia030008657.g	8e-194
124- 4:	transcript:AT1G75440.1	P_edulia030008655.g	6e-79
124- 5:	transcript:AT1G75520.1	P_edulia030008651.g	6e-52
124- 6:	transcript:AT1G75630.2	P_edulia030008676.g	3e-67
## Alignment 125: score=469.0 e_value=5.3e-24 N=10 1&LG03 minus
125- 0:	transcript:AT1G16270.2	P_edulia030008754.g	6e-266
125- 1:	transcript:AT1G16445.1	P_edulia030008761.g	2e-82
125- 2:	transcript:AT1G16460.2	P_edulia030008757.g	1e-77
125- 3:	transcript:AT1G16490.1	P_edulia030008744.g	8e-61
125- 4:	transcript:AT1G16500.1	P_edulia030008749.g	2e-53
125- 5:	transcript:AT1G16510.1	P_edulia030008746.g	7e-34
125- 6:	transcript:AT1G16520.1	P_edulia030008747.g	1e-87
125- 7:	transcript:AT1G16530.1	PeLBD16	5e-44
125- 8:	transcript:AT1G16560.2	P_edulia030008740.g	8e-141
125- 9:	transcript:AT1G16650.3	P_edulia030008730.g	7e-168
## Alignment 126: score=379.0 e_value=6.8e-24 N=9 1&LG03 minus
126- 0:	transcript:AT1G06890.1	P_edulia030008083.g	1e-146
126- 1:	transcript:AT1G06900.1	P_edulia030008082.g	0
126- 2:	transcript:AT1G06910.1	P_edulia030008076.g	1e-13
126- 3:	transcript:AT1G06920.1	P_edulia030008047.g	9e-37
126- 4:	transcript:AT1G06923.1	P_edulia030008059.g	4e-23
126- 5:	transcript:AT1G06950.1	P_edulia030008039.g	0
126- 6:	transcript:AT1G06970.1	P_edulia030008029.g	3e-123
126- 7:	transcript:AT1G06990.1	P_edulia030008032.g	3e-101
126- 8:	transcript:AT1G07180.1	P_edulia030008002.g	2e-61
## Alignment 127: score=354.0 e_value=3.9e-17 N=8 1&LG03 minus
127- 0:	transcript:AT1G78400.1	P_edulia030008263.g	7e-104
127- 1:	transcript:AT1G78450.1	P_edulia030008241.g	6e-57
127- 2:	transcript:AT1G78570.1	P_edulia030008234.g	0
127- 3:	transcript:AT1G78580.1	P_edulia030008233.g	0
127- 4:	transcript:AT1G78590.2	P_edulia030008225.g	4e-85
127- 5:	transcript:AT1G78600.2	P_edulia030008224.g	2e-46
127- 6:	transcript:AT1G78610.1	P_edulia030008220.g	2e-110
127- 7:	transcript:AT1G78620.2	P_edulia030008217.g	2e-76
## Alignment 128: score=291.0 e_value=1.1e-07 N=6 1&LG03 minus
128- 0:	transcript:AT1G03520.1	P_edulia030007988.g	8e-167
128- 1:	transcript:AT1G03550.1	P_edulia030007990.g	2e-95
128- 2:	transcript:AT1G03560.1	P_edulia030007991.g	9e-61
128- 3:	transcript:AT1G03590.1	P_edulia030007966.g	3e-165
128- 4:	transcript:AT1G03610.1	P_edulia030007972.g	6e-114
128- 5:	transcript:AT1G03620.12	P_edulia030007965.g	4e-103
## Alignment 129: score=284.0 e_value=6.7e-10 N=6 1&LG03 minus
129- 0:	transcript:AT1G54680.4	P_edulia030007794.g	2e-37
129- 1:	transcript:AT1G54690.1	P_edulia030007789.g	1e-65
129- 2:	transcript:AT1G54710.1	P_edulia030007783.g	1e-270
129- 3:	transcript:AT1G54730.2	P_edulia030007782.g	3e-113
129- 4:	transcript:AT1G54790.2	P_edulia030007778.g	3e-158
129- 5:	transcript:AT1G54820.1	P_edulia030007771.g	2e-25
## Alignment 130: score=726.0 e_value=1.1e-48 N=16 1&LG04 plus
130- 0:	transcript:AT1G02800.1	P_edulia040009837.g	2e-221
130- 1:	transcript:AT1G02810.1	P_edulia040009830.g	8e-207
130- 2:	transcript:AT1G02813.1	P_edulia040009835.g	2e-32
130- 3:	transcript:AT1G02816.1	P_edulia040009850.g	3e-25
130- 4:	transcript:AT1G02820.1	P_edulia040009862.g	1e-10
130- 5:	transcript:AT1G02830.1	P_edulia040009867.g	5e-42
130- 6:	transcript:AT1G02840.1	P_edulia040009882.g	2e-72
130- 7:	transcript:AT1G02850.4	P_edulia040009880.g	5e-88
130- 8:	transcript:AT1G02860.1	P_edulia040009885.g	7e-125
130- 9:	transcript:AT1G02880.6	P_edulia040009884.g	2e-85
130- 10:	transcript:AT1G02890.1	P_edulia040009887.g	0
130- 11:	transcript:AT1G02910.1	P_edulia040009898.g	5e-164
130- 12:	transcript:AT1G02920.1	P_edulia040009903.g	4e-62
130- 13:	transcript:AT1G02970.1	P_edulia040009899.g	7e-157
130- 14:	transcript:AT1G02990.4	P_edulia040009904.g	6e-74
130- 15:	transcript:AT1G03020.1	P_edulia040009911.g	1e-37
## Alignment 131: score=614.0 e_value=2.9e-40 N=15 1&LG04 plus
131- 0:	transcript:AT1G19270.1	P_edulia040010206.g	2e-162
131- 1:	transcript:AT1G19300.1	P_edulia040010208.g	3e-127
131- 2:	transcript:AT1G19380.1	P_edulia040010235.g	4e-27
131- 3:	transcript:AT1G19450.1	P_edulia040010258.g	5e-198
131- 4:	transcript:AT1G19480.1	P_edulia040010256.g	3e-81
131- 5:	transcript:AT1G19510.1	P_edulia040010260.g	2e-24
131- 6:	transcript:AT1G19580.1	P_edulia040010264.g	4e-121
131- 7:	transcript:AT1G19630.1	P_edulia040010282.g	2e-107
131- 8:	transcript:AT1G19640.1	P_edulia040010284.g	2e-83
131- 9:	transcript:AT1G19730.1	P_edulia040010302.g	7e-20
131- 10:	transcript:AT1G19790.1	P_edulia040010308.g	1e-51
131- 11:	transcript:AT1G19910.1	P_edulia040010326.g	4e-75
131- 12:	transcript:AT1G19940.1	P_edulia040010332.g	9e-99
131- 13:	transcript:AT1G20020.1	P_edulia040010349.g	5e-135
131- 14:	transcript:AT1G20030.2	P_edulia040010350.g	1e-47
## Alignment 132: score=554.0 e_value=7.9e-34 N=13 1&LG04 plus
132- 0:	transcript:AT1G75170.1	P_edulia040010247.g	3e-105
132- 1:	transcript:AT1G75220.1	P_edulia040010258.g	1e-199
132- 2:	transcript:AT1G75230.2	P_edulia040010256.g	8e-81
132- 3:	transcript:AT1G75250.1	P_edulia040010260.g	7e-26
132- 4:	transcript:AT1G75310.2	P_edulia040010278.g	9e-61
132- 5:	transcript:AT1G75370.2	P_edulia040010281.g	7e-131
132- 6:	transcript:AT1G75440.1	P_edulia040010298.g	2e-85
132- 7:	transcript:AT1G75520.1	P_edulia040010308.g	5e-54
132- 8:	transcript:AT1G75530.1	P_edulia040010307.g	3e-41
132- 9:	transcript:AT1G75630.2	P_edulia040010326.g	8e-67
132- 10:	transcript:AT1G75680.1	P_edulia040010332.g	2e-104
132- 11:	transcript:AT1G75720.1	P_edulia040010335.g	3e-18
132- 12:	transcript:AT1G75800.1	P_edulia040010350.g	7e-47
## Alignment 133: score=527.0 e_value=7.9e-25 N=11 1&LG04 plus
133- 0:	transcript:AT1G01490.4	P_edulia040009616.g	7e-43
133- 1:	transcript:AT1G01510.1	P_edulia040009621.g	4e-255
133- 2:	transcript:AT1G01520.3	P_edulia040009622.g	5e-68
133- 3:	transcript:AT1G01540.2	P_edulia040009618.g	4e-199
133- 4:	transcript:AT1G01550.1	P_edulia040009619.g	1e-104
133- 5:	transcript:AT1G01560.2	P_edulia040009625.g	1e-116
133- 6:	transcript:AT1G01600.1	P_edulia040009633.g	1e-244
133- 7:	transcript:AT1G01610.1	P_edulia040009640.g	5e-232
133- 8:	transcript:AT1G01650.1	P_edulia040009645.g	4e-86
133- 9:	transcript:AT1G01690.1	P_edulia040009636.g	5e-59
133- 10:	transcript:AT1G01700.4	P_edulia040009644.g	3e-170
## Alignment 134: score=516.0 e_value=4.8e-28 N=11 1&LG04 plus
134- 0:	transcript:AT1G15850.1	P_edulia040010562.g	3e-41
134- 1:	transcript:AT1G15860.3	P_edulia040010564.g	1e-88
134- 2:	transcript:AT1G15880.1	P_edulia040010568.g	5e-79
134- 3:	transcript:AT1G15900.1	P_edulia040010569.g	1e-27
134- 4:	transcript:AT1G15930.2	P_edulia040010567.g	1e-51
134- 5:	transcript:AT1G15970.1	P_edulia040010574.g	4e-80
134- 6:	transcript:AT1G16000.1	P_edulia040010577.g	1e-14
134- 7:	transcript:AT1G16030.1	P_edulia040010581.g	0
134- 8:	transcript:AT1G16120.1	P_edulia040010583.g	2e-141
134- 9:	transcript:AT1G16170.1	P_edulia040010593.g	4e-25
134- 10:	transcript:AT1G16190.1	P_edulia040010592.g	1e-117
## Alignment 135: score=470.0 e_value=7.2e-25 N=10 1&LG04 plus
135- 0:	transcript:AT1G80640.1	P_edulia040010557.g	2e-121
135- 1:	transcript:AT1G80650.1	P_edulia040010559.g	8e-22
135- 2:	transcript:AT1G80660.1	P_edulia040010560.g	0
135- 3:	transcript:AT1G80670.1	P_edulia040010562.g	3e-160
135- 4:	transcript:AT1G80700.1	P_edulia040010563.g	3e-26
135- 5:	transcript:AT1G80730.1	P_edulia040010565.g	1e-33
135- 6:	transcript:AT1G80840.1	P_edulia040010573.g	2e-73
135- 7:	transcript:AT1G80850.1	P_edulia040010574.g	1e-82
135- 8:	transcript:AT1G80890.1	P_edulia040010577.g	3e-16
135- 9:	transcript:AT1G80940.1	P_edulia040010591.g	9e-57
## Alignment 136: score=378.0 e_value=3.6e-14 N=8 1&LG04 plus
136- 0:	transcript:AT1G01250.1	P_edulia040009646.g	2e-47
136- 1:	transcript:AT1G01260.3	P_edulia040009648.g	9e-158
136- 2:	transcript:AT1G01280.1	P_edulia040009650.g	5e-146
136- 3:	transcript:AT1G01320.1	P_edulia040009666.g	0
136- 4:	transcript:AT1G01340.2	P_edulia040009665.g	2e-241
136- 5:	transcript:AT1G01360.1	P_edulia040009671.g	5e-64
136- 6:	transcript:AT1G01390.2	P_edulia040009674.g	3e-157
136- 7:	transcript:AT1G01440.1	P_edulia040009673.g	1e-98
## Alignment 137: score=321.0 e_value=5.5e-13 N=7 1&LG04 plus
137- 0:	transcript:AT1G02390.1	P_edulia040009766.g	1e-157
137- 1:	transcript:AT1G02570.1	P_edulia040009786.g	2e-48
137- 2:	transcript:AT1G02610.1	P_edulia040009792.g	2e-49
137- 3:	transcript:AT1G02620.1	P_edulia040009796.g	9e-54
137- 4:	transcript:AT1G02640.1	P_edulia040009794.g	0
137- 5:	transcript:AT1G02650.1	P_edulia040009798.g	5e-157
137- 6:	transcript:AT1G02680.1	P_edulia040009795.g	7e-36
## Alignment 138: score=277.0 e_value=5.4e-12 N=6 1&LG04 plus
138- 0:	transcript:AT1G62700.1	P_edulia040010876.g	2e-27
138- 1:	transcript:AT1G62710.1	P_edulia040010877.g	4e-196
138- 2:	transcript:AT1G62740.1	P_edulia040010871.g	5e-193
138- 3:	transcript:AT1G62790.1	P_edulia040010874.g	1e-19
138- 4:	transcript:AT1G62850.2	P_edulia040010899.g	5e-39
138- 5:	transcript:AT1G62880.1	P_edulia040010893.g	4e-36
## Alignment 139: score=274.0 e_value=1.2e-09 N=6 1&LG04 plus
139- 0:	transcript:AT1G63170.1	P_edulia040010811.g	3e-119
139- 1:	transcript:AT1G63180.1	P_edulia040010813.g	9e-180
139- 2:	transcript:AT1G63250.1	P_edulia040010818.g	1e-247
139- 3:	transcript:AT1G63300.1	P_edulia040010819.g	3e-210
139- 4:	transcript:AT1G63410.2	P_edulia040010823.g	1e-34
139- 5:	transcript:AT1G63430.2	P_edulia040010820.g	1e-208
## Alignment 140: score=274.0 e_value=4.9e-14 N=6 1&LG04 plus
140- 0:	transcript:AT1G12260.1	P_edulia040010876.g	2e-39
140- 1:	transcript:AT1G12270.1	P_edulia040010871.g	4e-193
140- 2:	transcript:AT1G12340.1	P_edulia040010893.g	3e-33
140- 3:	transcript:AT1G12400.3	P_edulia040010896.g	2e-21
140- 4:	transcript:AT1G12410.1	P_edulia040010894.g	4e-87
140- 5:	transcript:AT1G12420.1	P_edulia040010897.g	7e-166
## Alignment 141: score=260.0 e_value=7.4e-10 N=6 1&LG04 plus
141- 0:	transcript:AT1G30820.1	P_edulia040010442.g	3e-244
141- 1:	transcript:AT1G30860.1	P_edulia040010451.g	1e-22
141- 2:	transcript:AT1G30880.1	P_edulia040010455.g	2e-15
141- 3:	transcript:AT1G30900.1	P_edulia040010457.g	2e-236
141- 4:	transcript:AT1G30910.1	P_edulia040010462.g	5e-115
141- 5:	transcript:AT1G30970.3	P_edulia040010486.g	5e-106
## Alignment 142: score=257.0 e_value=1.2e-09 N=6 1&LG04 plus
142- 0:	transcript:AT1G01480.1	P_edulia040010759.g	8e-177
142- 1:	transcript:AT1G01490.4	P_edulia040010761.g	3e-17
142- 2:	transcript:AT1G01570.2	P_edulia040010765.g	1e-158
142- 3:	transcript:AT1G01600.1	P_edulia040010786.g	6e-230
142- 4:	transcript:AT1G01650.1	P_edulia040010796.g	7e-183
142- 5:	transcript:AT1G01740.1	P_edulia040010802.g	6e-181
## Alignment 143: score=2321.0 e_value=6e-201 N=51 1&LG04 minus
143- 0:	transcript:AT1G62790.1	P_edulia040010874.g	1e-19
143- 1:	transcript:AT1G62880.1	P_edulia040010869.g	5e-30
143- 2:	transcript:AT1G62975.1	P_edulia040010857.g	1e-30
143- 3:	transcript:AT1G62980.1	P_edulia040010854.g	2e-103
143- 4:	transcript:AT1G62990.1	P_edulia040010847.g	4e-127
143- 5:	transcript:AT1G63000.1	P_edulia040010849.g	3e-143
143- 6:	transcript:AT1G63030.2	P_edulia040010839.g	1e-49
143- 7:	transcript:AT1G63050.1	P_edulia040010834.g	2e-161
143- 8:	transcript:AT1G63090.1	P_edulia040010829.g	7e-103
143- 9:	transcript:AT1G63100.2	P_edulia040010828.g	2e-200
143- 10:	transcript:AT1G63300.1	P_edulia040010819.g	3e-210
143- 11:	transcript:AT1G63440.1	P_edulia040010808.g	8e-131
143- 12:	transcript:AT1G63460.1	P_edulia040010806.g	6e-38
143- 13:	transcript:AT1G63520.1	P_edulia040010801.g	1e-60
143- 14:	transcript:AT1G63640.3	P_edulia040010799.g	7e-292
143- 15:	transcript:AT1G63650.3	P_edulia040010798.g	7e-150
143- 16:	transcript:AT1G63670.3	P_edulia040010793.g	3e-10
143- 17:	transcript:AT1G63680.2	P_edulia040010797.g	3e-64
143- 18:	transcript:AT1G63690.1	P_edulia040010796.g	4e-210
143- 19:	transcript:AT1G63700.1	P_edulia040010787.g	4e-259
143- 20:	transcript:AT1G63710.1	P_edulia040010786.g	2e-230
143- 21:	transcript:AT1G63770.3	P_edulia040010782.g	0
143- 22:	transcript:AT1G63800.1	P_edulia040010779.g	8e-81
143- 23:	transcript:AT1G63820.1	P_edulia040010774.g	9e-41
143- 24:	transcript:AT1G63830.3	P_edulia040010776.g	2e-47
143- 25:	transcript:AT1G63910.1	P_edulia040010763.g	4e-86
143- 26:	transcript:AT1G63960.2	P_edulia040010761.g	9e-07
143- 27:	transcript:AT1G63990.1	P_edulia040010757.g	5e-35
143- 28:	transcript:AT1G64040.1	P_edulia040010754.g	2e-168
143- 29:	transcript:AT1G64050.1	P_edulia040010756.g	1e-61
143- 30:	transcript:AT1G64060.1	P_edulia040010752.g	0
143- 31:	transcript:AT1G64080.1	P_edulia040010751.g	5e-35
143- 32:	transcript:AT1G64090.2	P_edulia040010750.g	9e-81
143- 33:	transcript:AT1G64110.2	P_edulia040010748.g	1e-184
143- 34:	transcript:AT1G64160.1	P_edulia040010747.g	4e-63
143- 35:	transcript:AT1G64170.1	P_edulia040010744.g	4e-248
143- 36:	transcript:AT1G64200.2	P_edulia040010737.g	6e-88
143- 37:	transcript:AT1G64230.5	P_edulia040010741.g	2e-43
143- 38:	transcript:AT1G64355.1	P_edulia040010727.g	2e-26
143- 39:	transcript:AT1G64380.1	P_edulia040010723.g	6e-65
143- 40:	transcript:AT1G64385.1	P_edulia040010725.g	5e-46
143- 41:	transcript:AT1G64390.1	P_edulia040010720.g	8e-291
143- 42:	transcript:AT1G64440.1	P_edulia040010709.g	1e-162
143- 43:	transcript:AT1G64480.1	P_edulia040010705.g	4e-67
143- 44:	transcript:AT1G64500.1	P_edulia040010703.g	9e-85
143- 45:	transcript:AT1G64520.1	P_edulia040010690.g	2e-74
143- 46:	transcript:AT1G64590.1	P_edulia040010674.g	1e-121
143- 47:	transcript:AT1G64620.1	P_edulia040010672.g	1e-42
143- 48:	transcript:AT1G64625.1	P_edulia040010669.g	3e-24
143- 49:	transcript:AT1G64660.1	P_edulia040010658.g	6e-189
143- 50:	transcript:AT1G64670.2	P_edulia040010656.g	1e-162
## Alignment 144: score=980.0 e_value=8.2e-66 N=21 1&LG04 minus
144- 0:	transcript:AT1G31880.2	P_edulia040011036.g	3e-91
144- 1:	transcript:AT1G31940.1	P_edulia040011027.g	4e-18
144- 2:	transcript:AT1G32130.1	P_edulia040011017.g	1e-151
144- 3:	transcript:AT1G32150.1	P_edulia040011029.g	6e-93
144- 4:	transcript:AT1G32160.1	P_edulia040011030.g	1e-128
144- 5:	transcript:AT1G32180.1	P_edulia040011025.g	0
144- 6:	transcript:AT1G32190.1	P_edulia040011022.g	4e-132
144- 7:	transcript:AT1G32200.2	P_edulia040011024.g	3e-39
144- 8:	transcript:AT1G32210.1	P_edulia040011026.g	2e-41
144- 9:	transcript:AT1G32230.1	P_edulia040011018.g	2e-105
144- 10:	transcript:AT1G32240.1	P_edulia040011001.g	4e-74
144- 11:	transcript:AT1G32260.1	P_edulia040011004.g	3e-53
144- 12:	transcript:AT1G32270.1	P_edulia040011012.g	4e-54
144- 13:	transcript:AT1G32330.1	P_edulia040011010.g	1e-117
144- 14:	transcript:AT1G32440.1	P_edulia040011013.g	5e-164
144- 15:	transcript:AT1G32450.1	P_edulia040010999.g	5e-268
144- 16:	transcript:AT1G32500.1	P_edulia040011003.g	1e-168
144- 17:	transcript:AT1G32530.1	P_edulia040010992.g	9e-136
144- 18:	transcript:AT1G32540.1	P_edulia040010998.g	9e-26
144- 19:	transcript:AT1G32550.2	P_edulia040010991.g	5e-50
144- 20:	transcript:AT1G32700.1	P_edulia040010976.g	8e-86
## Alignment 145: score=738.0 e_value=5.4e-46 N=16 1&LG04 minus
145- 0:	transcript:AT1G12270.1	P_edulia040010871.g	4e-193
145- 1:	transcript:AT1G12340.1	P_edulia040010869.g	3e-27
145- 2:	transcript:AT1G12400.3	P_edulia040010870.g	2e-21
145- 3:	transcript:AT1G12410.1	P_edulia040010868.g	1e-86
145- 4:	transcript:AT1G12420.1	P_edulia040010863.g	1e-164
145- 5:	transcript:AT1G12480.1	P_edulia040010858.g	4e-223
145- 6:	transcript:AT1G12500.1	P_edulia040010859.g	4e-142
145- 7:	transcript:AT1G12520.1	P_edulia040010861.g	2e-100
145- 8:	transcript:AT1G12540.1	P_edulia040010857.g	1e-26
145- 9:	transcript:AT1G12560.1	P_edulia040010854.g	5e-106
145- 10:	transcript:AT1G12600.1	P_edulia040010841.g	9e-153
145- 11:	transcript:AT1G12610.1	P_edulia040010839.g	2e-50
145- 12:	transcript:AT1G12640.1	P_edulia040010834.g	3e-164
145- 13:	transcript:AT1G12650.2	P_edulia040010836.g	2e-45
145- 14:	transcript:AT1G12710.2	P_edulia040010829.g	2e-99
145- 15:	transcript:AT1G12780.1	P_edulia040010813.g	6e-183
## Alignment 146: score=359.0 e_value=1.7e-14 N=8 1&LG04 minus
146- 0:	transcript:AT1G02370.1	P_edulia040009782.g	4e-137
146- 1:	transcript:AT1G02390.1	P_edulia040009766.g	1e-157
146- 2:	transcript:AT1G02400.1	P_edulia040009758.g	1e-105
146- 3:	transcript:AT1G02460.1	P_edulia040009747.g	3e-186
146- 4:	transcript:AT1G02470.1	P_edulia040009745.g	7e-48
146- 5:	transcript:AT1G02500.1	P_edulia040009734.g	8e-222
146- 6:	transcript:AT1G02510.1	P_edulia040009727.g	7e-53
146- 7:	transcript:AT1G02520.1	P_edulia040009735.g	0
## Alignment 147: score=257.0 e_value=4.3e-09 N=6 1&LG04 minus
147- 0:	transcript:AT1G63650.3	P_edulia040009648.g	2e-27
147- 1:	transcript:AT1G63690.1	P_edulia040009645.g	4e-87
147- 2:	transcript:AT1G63710.1	P_edulia040009633.g	3e-223
147- 3:	transcript:AT1G63800.1	P_edulia040009638.g	9e-70
147- 4:	transcript:AT1G63840.1	P_edulia040009620.g	3e-45
147- 5:	transcript:AT1G64090.2	P_edulia040009613.g	8e-74
## Alignment 148: score=3476.0 e_value=0 N=75 1&LG05 plus
148- 0:	transcript:AT1G62530.2	P_edulia050011945.g	3e-19
148- 1:	transcript:AT1G62560.1	P_edulia050011944.g	3e-139
148- 2:	transcript:AT1G62640.2	P_edulia050011946.g	2e-119
148- 3:	transcript:AT1G62660.1	P_edulia050011950.g	3e-213
148- 4:	transcript:AT1G62710.1	P_edulia050011957.g	7e-202
148- 5:	transcript:AT1G62730.1	P_edulia050011956.g	8e-127
148- 6:	transcript:AT1G62740.1	P_edulia050011953.g	3e-88
148- 7:	transcript:AT1G62750.1	P_edulia050011955.g	0
148- 8:	transcript:AT1G62760.1	P_edulia050011958.g	2e-40
148- 9:	transcript:AT1G62780.1	P_edulia050011960.g	7e-73
148- 10:	transcript:AT1G62790.1	P_edulia050011961.g	4e-19
148- 11:	transcript:AT1G62820.1	P_edulia050011968.g	2e-58
148- 12:	transcript:AT1G62880.1	P_edulia050011980.g	3e-45
148- 13:	transcript:AT1G62960.1	P_edulia050011988.g	1e-176
148- 14:	transcript:AT1G62980.1	P_edulia050011998.g	8e-89
148- 15:	transcript:AT1G62990.1	P_edulia050012005.g	1e-112
148- 16:	transcript:AT1G63000.1	P_edulia050012004.g	8e-145
148- 17:	transcript:AT1G63010.5	P_edulia050012012.g	2e-298
148- 18:	transcript:AT1G63030.2	P_edulia050012013.g	7e-48
148- 19:	transcript:AT1G63090.1	P_edulia050012018.g	5e-100
148- 20:	transcript:AT1G63100.2	P_edulia050012021.g	3e-198
148- 21:	transcript:AT1G63110.1	P_edulia050012026.g	8e-156
148- 22:	transcript:AT1G63120.1	P_edulia050012032.g	1e-127
148- 23:	transcript:AT1G63160.1	P_edulia050012036.g	5e-170
148- 24:	transcript:AT1G63170.1	P_edulia050012034.g	5e-140
148- 25:	transcript:AT1G63220.1	P_edulia050012037.g	2e-58
148- 26:	transcript:AT1G63260.1	P_edulia050012048.g	4e-93
148- 27:	transcript:AT1G63300.1	P_edulia050012047.g	4e-191
148- 28:	transcript:AT1G63430.2	P_edulia050012051.g	1e-204
148- 29:	transcript:AT1G63440.1	P_edulia050012055.g	5e-134
148- 30:	transcript:AT1G63460.1	P_edulia050012058.g	8e-78
148- 31:	transcript:AT1G63470.1	P_edulia050012060.g	1e-90
148- 32:	transcript:AT1G63500.1	P_edulia050012064.g	9e-215
148- 33:	transcript:AT1G63640.3	P_edulia050012072.g	1e-293
148- 34:	transcript:AT1G63650.3	P_edulia050012074.g	2e-130
148- 35:	transcript:AT1G63660.1	P_edulia050012075.g	2e-257
148- 36:	transcript:AT1G63690.1	P_edulia050012078.g	2e-144
148- 37:	transcript:AT1G63710.1	P_edulia050012084.g	4e-230
148- 38:	transcript:AT1G63720.1	P_edulia050012087.g	3e-58
148- 39:	transcript:AT1G63770.3	P_edulia050012088.g	0
148- 40:	transcript:AT1G63800.1	P_edulia050012090.g	3e-74
148- 41:	transcript:AT1G63820.1	P_edulia050012098.g	3e-41
148- 42:	transcript:AT1G63830.3	P_edulia050012097.g	5e-13
148- 43:	transcript:AT1G63840.1	P_edulia050012101.g	4e-40
148- 44:	transcript:AT1G63910.1	P_edulia050012104.g	4e-75
148- 45:	transcript:AT1G63930.1	P_edulia050012111.g	1e-128
148- 46:	transcript:AT1G63940.2	P_edulia050012115.g	8e-222
148- 47:	transcript:AT1G64060.1	P_edulia050012122.g	0
148- 48:	transcript:AT1G64090.2	P_edulia050012131.g	4e-81
148- 49:	transcript:AT1G64110.2	P_edulia050012132.g	8e-271
148- 50:	transcript:AT1G64150.1	P_edulia050012141.g	3e-103
148- 51:	transcript:AT1G64160.1	P_edulia050012140.g	5e-46
148- 52:	transcript:AT1G64170.1	P_edulia050012139.g	4e-251
148- 53:	transcript:AT1G64180.1	P_edulia050012145.g	2e-116
148- 54:	transcript:AT1G64190.1	P_edulia050012142.g	3e-243
148- 55:	transcript:AT1G64210.1	P_edulia050012150.g	6e-125
148- 56:	transcript:AT1G64230.5	P_edulia050012149.g	2e-61
148- 57:	transcript:AT1G64300.2	P_edulia050012154.g	3e-229
148- 58:	transcript:AT1G64340.1	P_edulia050012157.g	1e-23
148- 59:	transcript:AT1G64380.1	P_edulia050012164.g	5e-64
148- 60:	transcript:AT1G64385.1	P_edulia050012168.g	2e-14
148- 61:	transcript:AT1G64390.1	P_edulia050012167.g	2e-288
148- 62:	transcript:AT1G64400.1	P_edulia050012169.g	2e-288
148- 63:	transcript:AT1G64430.1	P_edulia050012177.g	1e-181
148- 64:	transcript:AT1G64440.1	P_edulia050012176.g	2e-164
148- 65:	transcript:AT1G64450.1	P_edulia050012180.g	1e-52
148- 66:	transcript:AT1G64530.1	P_edulia050012197.g	2e-261
148- 67:	transcript:AT1G64590.1	P_edulia050012203.g	1e-104
148- 68:	transcript:AT1G64600.1	P_edulia050012204.g	3e-129
148- 69:	transcript:AT1G64610.2	P_edulia050012214.g	3e-133
148- 70:	transcript:AT1G64620.1	P_edulia050012211.g	1e-42
148- 71:	transcript:AT1G64625.1	P_edulia050012209.g	7e-50
148- 72:	transcript:AT1G64630.1	P_edulia050012216.g	2e-45
148- 73:	transcript:AT1G64660.1	P_edulia050012225.g	9e-183
148- 74:	transcript:AT1G64670.2	P_edulia050012227.g	2e-92
## Alignment 149: score=1251.0 e_value=1.7e-85 N=27 1&LG05 plus
149- 0:	transcript:AT1G12110.1	P_edulia050011940.g	2e-110
149- 1:	transcript:AT1G12120.1	P_edulia050011945.g	6e-26
149- 2:	transcript:AT1G12140.1	P_edulia050011944.g	1e-144
149- 3:	transcript:AT1G12240.1	P_edulia050011950.g	4e-220
149- 4:	transcript:AT1G12250.1	P_edulia050011952.g	1e-60
149- 5:	transcript:AT1G12270.1	P_edulia050011953.g	5e-89
149- 6:	transcript:AT1G12310.1	P_edulia050011968.g	3e-60
149- 7:	transcript:AT1G12330.1	P_edulia050011972.g	1e-138
149- 8:	transcript:AT1G12360.1	P_edulia050011974.g	8e-165
149- 9:	transcript:AT1G12370.2	P_edulia050011975.g	4e-157
149- 10:	transcript:AT1G12420.1	P_edulia050011982.g	2e-161
149- 11:	transcript:AT1G12430.2	P_edulia050011984.g	1e-283
149- 12:	transcript:AT1G12440.2	P_edulia050011985.g	3e-49
149- 13:	transcript:AT1G12450.1	P_edulia050011987.g	1e-99
149- 14:	transcript:AT1G12500.1	P_edulia050011991.g	2e-143
149- 15:	transcript:AT1G12530.1	P_edulia050011994.g	4e-31
149- 16:	transcript:AT1G12550.1	P_edulia050011996.g	2e-89
149- 17:	transcript:AT1G12560.1	P_edulia050011998.g	3e-94
149- 18:	transcript:AT1G12570.1	P_edulia050012007.g	1e-156
149- 19:	transcript:AT1G12610.1	P_edulia050012013.g	2e-48
149- 20:	transcript:AT1G12630.1	P_edulia050012014.g	1e-37
149- 21:	transcript:AT1G12710.2	P_edulia050012018.g	2e-95
149- 22:	transcript:AT1G12730.1	P_edulia050012026.g	1e-139
149- 23:	transcript:AT1G12740.2	P_edulia050012027.g	1e-115
149- 24:	transcript:AT1G12750.1	P_edulia050012032.g	1e-115
149- 25:	transcript:AT1G12760.1	P_edulia050012034.g	2e-142
149- 26:	transcript:AT1G12800.1	P_edulia050012049.g	4e-192
## Alignment 150: score=692.0 e_value=3.9e-47 N=15 1&LG05 plus
150- 0:	transcript:AT1G80630.1	P_edulia050011736.g	1e-105
150- 1:	transcript:AT1G80640.1	P_edulia050011729.g	8e-100
150- 2:	transcript:AT1G80660.1	P_edulia050011735.g	3e-295
150- 3:	transcript:AT1G80680.1	P_edulia050011727.g	2e-282
150- 4:	transcript:AT1G80720.2	P_edulia050011742.g	5e-65
150- 5:	transcript:AT1G80730.1	P_edulia050011748.g	5e-34
150- 6:	transcript:AT1G80750.1	P_edulia050011746.g	4e-80
150- 7:	transcript:AT1G80760.1	P_edulia050011767.g	5e-33
150- 8:	transcript:AT1G80810.3	P_edulia050011770.g	6e-88
[truncated: 11,927 more rows]

## Sheet: Pe-Ma
############### Parameters ###############
# MATCH_SCORE: 50
# MATCH_SIZE: 5
# GAP_PENALTY: -1
# OVERLAP_WINDOW: 5
# E_VALUE: 1e-05
# MAX GAPS: 25
############### Statistics ###############
# Number of collinear genes: 5220, Percentage: 9.11
# Number of all genes: 57273
##########################################
## Alignment 0: score=365.0 e_value=4e-16 N=8 CAJGYN010000001.1&LG01 plus
0- 0:	transcript:Ma01_t14290.1	P_edulia010003341.g	4e-25
0- 1:	transcript:Ma01_t14300.1	P_edulia010003333.g	0
0- 2:	transcript:Ma01_t14340.1	P_edulia010003345.g	2e-19
0- 3:	transcript:Ma01_t14350.1	P_edulia010003346.g	5e-96
0- 4:	transcript:Ma01_t14370.1	P_edulia010003354.g	1e-63
0- 5:	transcript:Ma01_t14430.1	P_edulia010003359.g	0
0- 6:	transcript:Ma01_t14570.1	P_edulia010003369.g	3e-178
0- 7:	transcript:Ma01_t14580.2	P_edulia010003366.g	2e-60
## Alignment 1: score=342.0 e_value=5.7e-16 N=8 CAJGYN010000001.1&LG01 plus
1- 0:	transcript:Ma01_t14770.1	P_edulia010004248.g	1e-55
1- 1:	transcript:Ma01_t14800.1	P_edulia010004262.g	3e-41
1- 2:	transcript:Ma01_t14810.1	P_edulia010004259.g	1e-15
1- 3:	transcript:Ma01_t14830.2	P_edulia010004263.g	4e-25
1- 4:	transcript:Ma01_t14850.1	P_edulia010004268.g	2e-157
1- 5:	transcript:Ma01_t14880.1	P_edulia010004273.g	2e-244
1- 6:	transcript:Ma01_t14910.1	P_edulia010004284.g	2e-36
1- 7:	transcript:Ma01_t14930.1	P_edulia010004307.g	9e-41
## Alignment 2: score=287.0 e_value=6.5e-09 N=6 CAJGYN010000001.1&LG01 plus
2- 0:	transcript:Ma01_t00130.1	P_edulia010004952.g	4e-250
2- 1:	transcript:Ma01_t00150.2	P_edulia010004968.g	3e-119
2- 2:	transcript:Ma01_t00160.1	P_edulia010004965.g	5e-78
2- 3:	transcript:Ma01_t00200.1	P_edulia010004964.g	4e-15
2- 4:	transcript:Ma01_t00210.2	P_edulia010004966.g	2e-189
2- 5:	transcript:Ma01_t00220.1	P_edulia010004967.g	1e-256
## Alignment 3: score=286.0 e_value=6.6e-09 N=6 CAJGYN010000001.1&LG01 plus
3- 0:	transcript:Ma01_t00130.1	P_edulia010004827.g	1e-252
3- 1:	transcript:Ma01_t00150.2	P_edulia010004842.g	3e-125
3- 2:	transcript:Ma01_t00160.1	P_edulia010004841.g	5e-78
3- 3:	transcript:Ma01_t00200.1	P_edulia010004837.g	4e-21
3- 4:	transcript:Ma01_t00210.2	P_edulia010004839.g	3e-190
3- 5:	transcript:Ma01_t00220.1	P_edulia010004840.g	2e-181
## Alignment 4: score=284.0 e_value=8.4e-10 N=6 CAJGYN010000001.1&LG01 plus
4- 0:	transcript:Ma01_t14290.1	P_edulia010000160.g	5e-19
4- 1:	transcript:Ma01_t14320.1	PeLBD1	1e-49
4- 2:	transcript:Ma01_t14360.1	P_edulia010000174.g	5e-42
4- 3:	transcript:Ma01_t14400.1	P_edulia010000169.g	1e-22
4- 4:	transcript:Ma01_t14430.1	P_edulia010000171.g	6e-149
4- 5:	transcript:Ma01_t14460.1	P_edulia010000175.g	4e-108
## Alignment 5: score=553.0 e_value=1.2e-32 N=13 CAJGYN010000001.1&LG01 minus
5- 0:	transcript:Ma01_t04350.1	P_edulia010005192.g	3e-233
5- 1:	transcript:Ma01_t04360.1	P_edulia010005198.g	4e-185
5- 2:	transcript:Ma01_t04460.1	P_edulia010005178.g	1e-65
5- 3:	transcript:Ma01_t04470.1	P_edulia010005180.g	7e-66
5- 4:	transcript:Ma01_t04570.1	P_edulia010005176.g	4e-65
5- 5:	transcript:Ma01_t04630.1	P_edulia010005175.g	1e-154
5- 6:	transcript:Ma01_t04690.1	P_edulia010005154.g	3e-80
5- 7:	transcript:Ma01_t04700.1	P_edulia010005158.g	7e-77
5- 8:	transcript:Ma01_t04720.2	P_edulia010005139.g	9e-236
5- 9:	transcript:Ma01_t04740.1	P_edulia010005142.g	2e-131
5- 10:	transcript:Ma01_t04820.1	P_edulia010005131.g	6e-46
5- 11:	transcript:Ma01_t04840.1	P_edulia010005130.g	3e-105
5- 12:	transcript:Ma01_t04890.1	P_edulia010005108.g	2e-133
## Alignment 6: score=400.0 e_value=1.4e-17 N=9 CAJGYN010000001.1&LG01 minus
6- 0:	transcript:Ma01_t17490.3	P_edulia010003651.g	2e-06
6- 1:	transcript:Ma01_t17500.2	P_edulia010003649.g	3e-114
6- 2:	transcript:Ma01_t17520.1	P_edulia010003658.g	3e-289
6- 3:	transcript:Ma01_t17540.2	P_edulia010003660.g	5e-182
6- 4:	transcript:Ma01_t17560.1	P_edulia010003639.g	5e-37
6- 5:	transcript:Ma01_t17580.1	P_edulia010003643.g	7e-141
6- 6:	transcript:Ma01_t17590.1	P_edulia010003636.g	4e-30
6- 7:	transcript:Ma01_t17690.1	P_edulia010003624.g	7e-91
6- 8:	transcript:Ma01_t17720.1	P_edulia010003604.g	2e-139
## Alignment 7: score=291.0 e_value=4.2e-13 N=7 CAJGYN010000001.1&LG01 minus
7- 0:	transcript:Ma01_t02580.1	P_edulia010004047.g	8e-13
7- 1:	transcript:Ma01_t02590.1	P_edulia010004042.g	2e-120
7- 2:	transcript:Ma01_t02660.1	P_edulia010004031.g	1e-31
7- 3:	transcript:Ma01_t02670.1	P_edulia010004003.g	6e-143
7- 4:	transcript:Ma01_t02740.1	P_edulia010003996.g	1e-59
7- 5:	transcript:Ma01_t02910.1	P_edulia010003984.g	0
7- 6:	transcript:Ma01_t02920.1	P_edulia010003979.g	1e-87
## Alignment 8: score=402.0 e_value=6e-20 N=9 CAJGYN010000001.1&LG02 plus
8- 0:	transcript:Ma01_t03880.1	P_edulia020006337.g	8e-88
8- 1:	transcript:Ma01_t03890.1	P_edulia020006343.g	1e-32
8- 2:	transcript:Ma01_t03900.1	P_edulia020006347.g	2e-57
8- 3:	transcript:Ma01_t03930.1	P_edulia020006349.g	4e-22
8- 4:	transcript:Ma01_t03950.1	P_edulia020006348.g	7e-138
8- 5:	transcript:Ma01_t03960.1	P_edulia020006353.g	1e-23
8- 6:	transcript:Ma01_t04060.1	P_edulia020006368.g	4e-138
8- 7:	transcript:Ma01_t04080.1	P_edulia020006375.g	2e-63
8- 8:	transcript:Ma01_t04190.2	P_edulia020006393.g	1e-82
## Alignment 9: score=278.0 e_value=1.1e-10 N=6 CAJGYN010000001.1&LG02 plus
9- 0:	transcript:Ma01_t18770.1	P_edulia020006784.g	2e-76
9- 1:	transcript:Ma01_t18780.4	P_edulia020006797.g	3e-249
9- 2:	transcript:Ma01_t18810.2	P_edulia020006805.g	0
9- 3:	transcript:Ma01_t18820.1	P_edulia020006804.g	2e-33
9- 4:	transcript:Ma01_t18840.1	P_edulia020006801.g	5e-38
9- 5:	transcript:Ma01_t18860.1	P_edulia020006807.g	7e-16
## Alignment 10: score=303.0 e_value=1.8e-10 N=7 CAJGYN010000001.1&LG02 minus
10- 0:	transcript:Ma01_t18910.1	P_edulia020006726.g	7e-131
10- 1:	transcript:Ma01_t18920.1	P_edulia020006712.g	2e-299
10- 2:	transcript:Ma01_t18940.1	P_edulia020006690.g	1e-215
10- 3:	transcript:Ma01_t18960.1	P_edulia020006688.g	1e-30
10- 4:	transcript:Ma01_t19000.1	P_edulia020006687.g	5e-90
10- 5:	transcript:Ma01_t19020.1	P_edulia020006683.g	5e-162
10- 6:	transcript:Ma01_t19040.1	P_edulia020006671.g	4e-66
## Alignment 11: score=391.0 e_value=1.3e-20 N=9 CAJGYN010000001.1&LG05 minus
11- 0:	transcript:Ma01_t03200.1	P_edulia050012039.g	6e-66
11- 1:	transcript:Ma01_t03210.1	P_edulia050012035.g	8e-24
11- 2:	transcript:Ma01_t03220.1	P_edulia050012034.g	6e-128
11- 3:	transcript:Ma01_t03250.1	P_edulia050012032.g	6e-130
11- 4:	transcript:Ma01_t03280.1	P_edulia050012016.g	4e-37
11- 5:	transcript:Ma01_t03310.1	P_edulia050012008.g	1e-169
11- 6:	transcript:Ma01_t03370.1	P_edulia050011991.g	8e-125
11- 7:	transcript:Ma01_t03390.1	P_edulia050011990.g	2e-68
11- 8:	transcript:Ma01_t03580.1	P_edulia050011982.g	3e-152
## Alignment 12: score=250.0 e_value=1.1e-10 N=6 CAJGYN010000001.1&LG06 plus
12- 0:	transcript:Ma01_t13570.5	P_edulia060015147.g	2e-122
12- 1:	transcript:Ma01_t13580.1	P_edulia060015162.g	3e-73
12- 2:	transcript:Ma01_t13610.3	P_edulia060015171.g	8e-162
12- 3:	transcript:Ma01_t13620.1	P_edulia060015169.g	4e-79
12- 4:	transcript:Ma01_t13830.1	P_edulia060015181.g	1e-07
12- 5:	transcript:Ma01_t13860.1	P_edulia060015193.g	1e-269
## Alignment 13: score=498.0 e_value=9.4e-30 N=12 CAJGYN010000001.1&LG06 minus
13- 0:	transcript:Ma01_t04390.1	P_edulia060015232.g	6e-88
13- 1:	transcript:Ma01_t04460.1	P_edulia060015207.g	2e-66
13- 2:	transcript:Ma01_t04470.1	P_edulia060015208.g	6e-70
13- 3:	transcript:Ma01_t04540.1	P_edulia060015194.g	4e-16
13- 4:	transcript:Ma01_t04680.1	P_edulia060015170.g	2e-84
13- 5:	transcript:Ma01_t04690.1	P_edulia060015169.g	4e-79
13- 6:	transcript:Ma01_t04700.1	P_edulia060015174.g	7e-77
13- 7:	transcript:Ma01_t04720.2	P_edulia060015159.g	1e-35
13- 8:	transcript:Ma01_t04740.1	P_edulia060015156.g	8e-108
13- 9:	transcript:Ma01_t04810.4	P_edulia060015144.g	5e-99
13- 10:	transcript:Ma01_t04830.1	P_edulia060015138.g	2e-270
13- 11:	transcript:Ma01_t04890.1	P_edulia060015110.g	4e-46
## Alignment 14: score=278.0 e_value=4.8e-08 N=6 CAJGYN010000001.1&LG06 minus
14- 0:	transcript:Ma01_t15580.2	P_edulia060016702.g	3e-224
14- 1:	transcript:Ma01_t15600.1	P_edulia060016688.g	2e-12
14- 2:	transcript:Ma01_t15650.2	P_edulia060016689.g	4e-131
14- 3:	transcript:Ma01_t15660.1	P_edulia060016683.g	1e-13
14- 4:	transcript:Ma01_t15680.1	P_edulia060016684.g	6e-18
14- 5:	transcript:Ma01_t15710.1	P_edulia060016677.g	1e-47
## Alignment 15: score=269.0 e_value=1.7e-10 N=6 CAJGYN010000001.1&LG06 minus
15- 0:	transcript:Ma01_t07580.1	P_edulia060016149.g	3e-102
15- 1:	transcript:Ma01_t07590.2	P_edulia060016150.g	3e-50
15- 2:	transcript:Ma01_t07600.1	P_edulia060016143.g	2e-201
15- 3:	transcript:Ma01_t07610.1	P_edulia060016138.g	2e-264
15- 4:	transcript:Ma01_t07630.1	P_edulia060016133.g	4e-74
15- 5:	transcript:Ma01_t07660.1	P_edulia060016114.g	8e-28
## Alignment 16: score=256.0 e_value=2.2e-10 N=6 CAJGYN010000001.1&LG06 minus
16- 0:	transcript:Ma01_t13600.1	P_edulia060016249.g	2e-05
16- 1:	transcript:Ma01_t13630.1	P_edulia060016232.g	5e-139
16- 2:	transcript:Ma01_t13750.1	P_edulia060016227.g	1e-77
16- 3:	transcript:Ma01_t13810.1	P_edulia060016225.g	7e-188
16- 4:	transcript:Ma01_t13830.1	P_edulia060016221.g	2e-05
16- 5:	transcript:Ma01_t13860.1	P_edulia060016214.g	3e-296
## Alignment 17: score=264.0 e_value=2.2e-08 N=6 CAJGYN010000001.1&LG07 plus
17- 0:	transcript:Ma01_t15220.1	P_edulia070018472.g	7e-190
17- 1:	transcript:Ma01_t15240.1	P_edulia070018473.g	9e-58
17- 2:	transcript:Ma01_t15280.1	P_edulia070018490.g	1e-34
17- 3:	transcript:Ma01_t15340.1	P_edulia070018492.g	2e-42
17- 4:	transcript:Ma01_t15360.1	P_edulia070018496.g	3e-82
17- 5:	transcript:Ma01_t15390.1	P_edulia070018513.g	4e-117
## Alignment 18: score=259.0 e_value=4.9e-09 N=6 CAJGYN010000001.1&LG07 minus
18- 0:	transcript:Ma01_t18690.1	P_edulia070018440.g	3e-229
18- 1:	transcript:Ma01_t18700.1	P_edulia070018444.g	8e-88
18- 2:	transcript:Ma01_t18760.2	P_edulia070018432.g	5e-46
18- 3:	transcript:Ma01_t18850.3	P_edulia070018423.g	4e-21
18- 4:	transcript:Ma01_t18900.2	P_edulia070018409.g	3e-49
18- 5:	transcript:Ma01_t18990.2	P_edulia070018416.g	2e-305
## Alignment 19: score=464.0 e_value=2.6e-21 N=10 CAJGYN010000001.1&LG08 plus
19- 0:	transcript:Ma01_t19610.1	P_edulia080019921.g	1e-78
19- 1:	transcript:Ma01_t19640.1	P_edulia080019923.g	4e-210
19- 2:	transcript:Ma01_t19650.1	P_edulia080019939.g	4e-233
19- 3:	transcript:Ma01_t19660.1	P_edulia080019938.g	9e-51
19- 4:	transcript:Ma01_t19670.1	P_edulia080019936.g	3e-43
19- 5:	transcript:Ma01_t19710.1	P_edulia080019937.g	3e-91
19- 6:	transcript:Ma01_t19740.1	P_edulia080019927.g	3e-122
19- 7:	transcript:Ma01_t19780.1	P_edulia080019953.g	2e-305
19- 8:	transcript:Ma01_t19850.2	P_edulia080019970.g	0
19- 9:	transcript:Ma01_t19860.3	P_edulia080019973.g	6e-133
## Alignment 20: score=279.0 e_value=4.1e-12 N=7 CAJGYN010000001.1&LG08 plus
20- 0:	transcript:Ma01_t08280.1	P_edulia080019939.g	9e-236
20- 1:	transcript:Ma01_t08290.1	P_edulia080019938.g	5e-51
20- 2:	transcript:Ma01_t08300.1	P_edulia080019936.g	3e-58
20- 3:	transcript:Ma01_t08330.1	P_edulia080019945.g	1e-66
20- 4:	transcript:Ma01_t08400.1	P_edulia080019973.g	5e-139
20- 5:	transcript:Ma01_t08430.1	P_edulia080019982.g	2e-80
20- 6:	transcript:Ma01_t08660.1	P_edulia080020003.g	2e-221
## Alignment 21: score=304.0 e_value=8e-12 N=7 CAJGYN010000001.1&LG08 minus
21- 0:	transcript:Ma01_t02630.1	P_edulia080019967.g	4e-90
21- 1:	transcript:Ma01_t02680.4	P_edulia080019958.g	2e-211
21- 2:	transcript:Ma01_t02690.1	P_edulia080019952.g	9e-165
21- 3:	transcript:Ma01_t02760.1	P_edulia080019951.g	1e-53
21- 4:	transcript:Ma01_t02780.1	P_edulia080019932.g	5e-120
21- 5:	transcript:Ma01_t02800.1	P_edulia080019942.g	4e-117
21- 6:	transcript:Ma01_t02850.1	P_edulia080019921.g	3e-85
## Alignment 22: score=261.0 e_value=1.3e-08 N=6 CAJGYN010000001.1&LG09 minus
22- 0:	transcript:Ma01_t15210.1	P_edulia090020739.g	2e-114
22- 1:	transcript:Ma01_t15240.1	P_edulia090020743.g	6e-221
22- 2:	transcript:Ma01_t15330.1	P_edulia090020728.g	4e-101
22- 3:	transcript:Ma01_t15340.1	P_edulia090020729.g	7e-11
22- 4:	transcript:Ma01_t15370.1	P_edulia090020710.g	2e-34
22- 5:	transcript:Ma01_t15390.1	P_edulia090020714.g	9e-114
## Alignment 23: score=435.0 e_value=2.9e-22 N=10 CAJGYN010000002.1&LG01 plus
23- 0:	transcript:Ma02_t17860.1	P_edulia010001095.g	3e-39
23- 1:	transcript:Ma02_t17900.1	P_edulia010001100.g	2e-28
23- 2:	transcript:Ma02_t17930.1	P_edulia010001103.g	6e-130
23- 3:	transcript:Ma02_t17970.1	P_edulia010001112.g	1e-63
23- 4:	transcript:Ma02_t18110.1	P_edulia010001139.g	4e-74
23- 5:	transcript:Ma02_t18120.1	P_edulia010001145.g	7e-237
23- 6:	transcript:Ma02_t18190.1	P_edulia010001155.g	9e-213
23- 7:	transcript:Ma02_t18220.1	P_edulia010001157.g	1e-72
23- 8:	transcript:Ma02_t18300.1	P_edulia010001158.g	5e-157
23- 9:	transcript:Ma02_t18310.1	P_edulia010001162.g	4e-57
## Alignment 24: score=260.0 e_value=1.7e-10 N=6 CAJGYN010000002.1&LG01 plus
24- 0:	transcript:Ma02_t24360.1	P_edulia010001811.g	2e-81
24- 1:	transcript:Ma02_t24470.1	P_edulia010001827.g	1e-125
24- 2:	transcript:Ma02_t24520.1	P_edulia010001844.g	2e-66
24- 3:	transcript:Ma02_t24540.1	P_edulia010001842.g	4e-234
24- 4:	transcript:Ma02_t24580.1	P_edulia010001841.g	3e-106
24- 5:	transcript:Ma02_t24600.1	P_edulia010001858.g	4e-24
## Alignment 25: score=282.0 e_value=1.7e-09 N=6 CAJGYN010000002.1&LG01 minus
25- 0:	transcript:Ma02_t24470.1	P_edulia010000181.g	1e-113
25- 1:	transcript:Ma02_t24490.1	P_edulia010000169.g	1e-20
25- 2:	transcript:Ma02_t24520.1	P_edulia010000167.g	2e-61
25- 3:	transcript:Ma02_t24540.1	P_edulia010000173.g	2e-186
25- 4:	transcript:Ma02_t24610.2	P_edulia010000165.g	1e-25
25- 5:	transcript:Ma02_t24630.1	P_edulia010000160.g	7e-18
## Alignment 26: score=261.0 e_value=3.6e-08 N=6 CAJGYN010000002.1&LG01 minus
26- 0:	transcript:Ma02_t24430.2	P_edulia010003383.g	8e-84
26- 1:	transcript:Ma02_t24470.1	P_edulia010003373.g	1e-120
26- 2:	transcript:Ma02_t24510.1	P_edulia010003355.g	3e-10
26- 3:	transcript:Ma02_t24520.1	P_edulia010003354.g	5e-64
26- 4:	transcript:Ma02_t24550.1	P_edulia010003345.g	3e-13
26- 5:	transcript:Ma02_t24630.1	P_edulia010003341.g	1e-18
## Alignment 27: score=259.0 e_value=6.3e-10 N=6 CAJGYN010000002.1&LG01 minus
27- 0:	transcript:Ma02_t15100.1	P_edulia010004613.g	2e-82
27- 1:	transcript:Ma02_t15140.1	P_edulia010004602.g	0
27- 2:	transcript:Ma02_t15160.1	P_edulia010004599.g	3e-193
27- 3:	transcript:Ma02_t15190.1	P_edulia010004588.g	7e-23
27- 4:	transcript:Ma02_t15210.1	P_edulia010004594.g	6e-286
27- 5:	transcript:Ma02_t15450.1	P_edulia010004562.g	4e-64
## Alignment 28: score=257.0 e_value=3.6e-10 N=6 CAJGYN010000002.1&LG01 minus
28- 0:	transcript:Ma02_t22090.1	P_edulia010000943.g	3e-60
28- 1:	transcript:Ma02_t22100.1	P_edulia010000942.g	1e-252
28- 2:	transcript:Ma02_t22150.1	P_edulia010000936.g	1e-257
28- 3:	transcript:Ma02_t22160.1	P_edulia010000926.g	3e-46
28- 4:	transcript:Ma02_t22190.1	P_edulia010000917.g	1e-201
28- 5:	transcript:Ma02_t22240.1	P_edulia010000898.g	6e-75
## Alignment 29: score=315.0 e_value=1.8e-12 N=7 CAJGYN010000002.1&LG02 plus
29- 0:	transcript:Ma02_t07000.2	P_edulia020006599.g	6e-109
29- 1:	transcript:Ma02_t07040.2	P_edulia020006609.g	3e-16
29- 2:	transcript:Ma02_t07060.1	P_edulia020006621.g	4e-105
29- 3:	transcript:Ma02_t07100.1	P_edulia020006627.g	1e-111
29- 4:	transcript:Ma02_t07110.1	P_edulia020006636.g	1e-131
29- 5:	transcript:Ma02_t07120.1	P_edulia020006637.g	3e-22
29- 6:	transcript:Ma02_t07140.1	P_edulia020006642.g	0
## Alignment 30: score=319.0 e_value=3e-11 N=7 CAJGYN010000002.1&LG02 minus
30- 0:	transcript:Ma02_t06820.1	P_edulia020006716.g	1e-300
30- 1:	transcript:Ma02_t06830.1	P_edulia020006722.g	6e-77
30- 2:	transcript:Ma02_t06840.1	P_edulia020006712.g	6e-294
30- 3:	transcript:Ma02_t06850.1	P_edulia020006706.g	2e-44
30- 4:	transcript:Ma02_t06880.1	P_edulia020006688.g	3e-24
30- 5:	transcript:Ma02_t06920.1	P_edulia020006685.g	3e-42
30- 6:	transcript:Ma02_t06950.1	P_edulia020006683.g	8e-141
## Alignment 31: score=255.0 e_value=1.3e-08 N=6 CAJGYN010000002.1&LG02 minus
31- 0:	transcript:Ma02_t04770.2	P_edulia020006386.g	3e-103
31- 1:	transcript:Ma02_t04800.2	P_edulia020006378.g	5e-135
31- 2:	transcript:Ma02_t04840.1	P_edulia020006363.g	3e-98
31- 3:	transcript:Ma02_t04860.1	P_edulia020006360.g	1e-76
31- 4:	transcript:Ma02_t04880.1	P_edulia020006351.g	2e-75
31- 5:	transcript:Ma02_t04900.1	P_edulia020006337.g	8e-94
## Alignment 32: score=281.0 e_value=4.7e-09 N=6 CAJGYN010000002.1&LG04 minus
32- 0:	transcript:Ma02_t19660.1	P_edulia040011034.g	4e-154
32- 1:	transcript:Ma02_t19670.1	P_edulia040011037.g	3e-71
32- 2:	transcript:Ma02_t19740.1	P_edulia040011018.g	1e-69
32- 3:	transcript:Ma02_t19750.2	P_edulia040011001.g	7e-65
32- 4:	transcript:Ma02_t19760.2	P_edulia040011000.g	2e-245
32- 5:	transcript:Ma02_t19790.1	P_edulia040011004.g	2e-39
## Alignment 33: score=357.0 e_value=2e-16 N=8 CAJGYN010000002.1&LG05 plus
33- 0:	transcript:Ma02_t18000.1	P_edulia050012853.g	0
33- 1:	transcript:Ma02_t18010.1	P_edulia050012864.g	3e-199
33- 2:	transcript:Ma02_t18110.1	P_edulia050012863.g	6e-126
33- 3:	transcript:Ma02_t18150.1	P_edulia050012866.g	2e-09
33- 4:	transcript:Ma02_t18170.1	P_edulia050012867.g	2e-185
33- 5:	transcript:Ma02_t18200.1	P_edulia050012872.g	1e-63
33- 6:	transcript:Ma02_t18300.1	P_edulia050012873.g	6e-161
33- 7:	transcript:Ma02_t18500.1	P_edulia050012890.g	2e-95
## Alignment 34: score=284.0 e_value=8.8e-12 N=7 CAJGYN010000002.1&LG05 plus
34- 0:	transcript:Ma02_t19850.1	P_edulia050012340.g	2e-129
34- 1:	transcript:Ma02_t19860.1	P_edulia050012342.g	1e-75
34- 2:	transcript:Ma02_t19870.1	P_edulia050012347.g	1e-66
34- 3:	transcript:Ma02_t20040.1	P_edulia050012366.g	2e-94
34- 4:	transcript:Ma02_t20080.1	P_edulia050012381.g	9e-58
34- 5:	transcript:Ma02_t20140.1	P_edulia050012405.g	4e-100
34- 6:	transcript:Ma02_t20160.1	P_edulia050012409.g	5e-17
## Alignment 35: score=378.0 e_value=4e-17 N=9 CAJGYN010000002.1&LG06 minus
35- 0:	transcript:Ma02_t17870.1	P_edulia060016665.g	2e-50
35- 1:	transcript:Ma02_t17920.1	P_edulia060016663.g	4e-14
35- 2:	transcript:Ma02_t17970.1	P_edulia060016644.g	1e-58
35- 3:	transcript:Ma02_t18000.1	P_edulia060016626.g	0
35- 4:	transcript:Ma02_t18060.1	P_edulia060016623.g	4e-155
35- 5:	transcript:Ma02_t18160.1	P_edulia060016607.g	3e-138
35- 6:	transcript:Ma02_t18190.1	P_edulia060016605.g	4e-31
35- 7:	transcript:Ma02_t18210.1	P_edulia060016600.g	8e-25
35- 8:	transcript:Ma02_t18300.1	P_edulia060016587.g	3e-181
## Alignment 36: score=270.0 e_value=3.4e-13 N=7 CAJGYN010000002.1&LG06 minus
36- 0:	transcript:Ma02_t03530.1	P_edulia060016009.g	3e-30
36- 1:	transcript:Ma02_t03560.1	P_edulia060015993.g	3e-189
36- 2:	transcript:Ma02_t03600.1	P_edulia060015979.g	1e-27
36- 3:	transcript:Ma02_t03610.1	P_edulia060015970.g	4e-289
36- 4:	transcript:Ma02_t03660.1	P_edulia060015965.g	0
36- 5:	transcript:Ma02_t03760.1	P_edulia060015949.g	2e-131
36- 6:	transcript:Ma02_t03980.1	P_edulia060015928.g	4e-70
## Alignment 37: score=255.0 e_value=7e-09 N=6 CAJGYN010000002.1&LG06 minus
37- 0:	transcript:Ma02_t24020.1	P_edulia060015390.g	9e-112
37- 1:	transcript:Ma02_t24060.1	P_edulia060015374.g	4e-23
37- 2:	transcript:Ma02_t24080.2	P_edulia060015378.g	2e-91
37- 3:	transcript:Ma02_t24120.1	P_edulia060015360.g	3e-129
37- 4:	transcript:Ma02_t24130.1	P_edulia060015361.g	8e-06
37- 5:	transcript:Ma02_t24170.5	P_edulia060015346.g	4e-60
## Alignment 38: score=266.0 e_value=6.9e-10 N=6 CAJGYN010000002.1&LG07 plus
38- 0:	transcript:Ma02_t04050.1	P_edulia070017449.g	4e-105
38- 1:	transcript:Ma02_t04090.1	P_edulia070017462.g	5e-31
38- 2:	transcript:Ma02_t04160.1	P_edulia070017475.g	6e-137
38- 3:	transcript:Ma02_t04170.1	P_edulia070017491.g	4e-41
38- 4:	transcript:Ma02_t04230.1	P_edulia070017485.g	5e-15
38- 5:	transcript:Ma02_t04260.1	P_edulia070017495.g	1e-255
## Alignment 39: score=280.0 e_value=3e-12 N=6 CAJGYN010000002.1&LG08 plus
39- 0:	transcript:Ma02_t06820.1	P_edulia080019310.g	0
39- 1:	transcript:Ma02_t06860.1	P_edulia080019313.g	7e-17
39- 2:	transcript:Ma02_t06880.1	P_edulia080019326.g	2e-30
39- 3:	transcript:Ma02_t06890.1	P_edulia080019329.g	5e-174
39- 4:	transcript:Ma02_t06900.1	P_edulia080019330.g	4e-154
39- 5:	transcript:Ma02_t06920.1	P_edulia080019331.g	4e-10
## Alignment 40: score=260.0 e_value=1.7e-13 N=7 CAJGYN010000002.1&LG08 minus
40- 0:	transcript:Ma02_t06820.1	P_edulia080019310.g	0
40- 1:	transcript:Ma02_t06830.1	P_edulia080019277.g	5e-05
40- 2:	transcript:Ma02_t07040.2	P_edulia080019257.g	4e-59
40- 3:	transcript:Ma02_t07060.1	P_edulia080019241.g	5e-118
40- 4:	transcript:Ma02_t07110.1	P_edulia080019222.g	2e-60
40- 5:	transcript:Ma02_t07120.1	P_edulia080019223.g	4e-10
40- 6:	transcript:Ma02_t07140.1	P_edulia080019209.g	0
## Alignment 41: score=254.0 e_value=8.9e-12 N=6 CAJGYN010000002.1&LG08 minus
41- 0:	transcript:Ma02_t15110.1	P_edulia080019799.g	2e-125
41- 1:	transcript:Ma02_t15120.1	P_edulia080019802.g	1e-26
41- 2:	transcript:Ma02_t15130.1	P_edulia080019772.g	5e-85
41- 3:	transcript:Ma02_t15230.1	P_edulia080019756.g	1e-139
41- 4:	transcript:Ma02_t15250.1	P_edulia080019760.g	6e-60
41- 5:	transcript:Ma02_t15450.1	P_edulia080019726.g	2e-70
## Alignment 42: score=341.0 e_value=4.2e-16 N=8 CAJGYN010000002.1&LG09 plus
42- 0:	transcript:Ma02_t06820.1	P_edulia090020806.g	6e-304
42- 1:	transcript:Ma02_t07030.1	P_edulia090020827.g	2e-35
42- 2:	transcript:Ma02_t07050.1	P_edulia090020821.g	2e-95
42- 3:	transcript:Ma02_t07060.1	P_edulia090020843.g	4e-136
42- 4:	transcript:Ma02_t07070.1	P_edulia090020834.g	4e-23
42- 5:	transcript:Ma02_t07080.1	P_edulia090020842.g	1e-127
42- 6:	transcript:Ma02_t07160.3	P_edulia090020844.g	1e-144
42- 7:	transcript:Ma02_t07360.1	P_edulia090020850.g	2e-07
## Alignment 43: score=313.0 e_value=4.4e-13 N=7 CAJGYN010000002.1&LG09 plus
43- 0:	transcript:Ma02_t18710.1	P_edulia090021394.g	1e-31
43- 1:	transcript:Ma02_t18720.1	P_edulia090021397.g	4e-160
43- 2:	transcript:Ma02_t18730.1	P_edulia090021400.g	2e-52
43- 3:	transcript:Ma02_t18780.1	P_edulia090021419.g	8e-27
43- 4:	transcript:Ma02_t18820.1	P_edulia090021434.g	2e-05
43- 5:	transcript:Ma02_t18840.1	P_edulia090021433.g	2e-170
43- 6:	transcript:Ma02_t18850.1	P_edulia090021439.g	2e-50
## Alignment 44: score=383.0 e_value=2.8e-21 N=9 CAJGYN010000003.1&LG01 plus
44- 0:	transcript:Ma03_t23670.1	P_edulia010000850.g	4e-275
44- 1:	transcript:Ma03_t23720.1	P_edulia010000871.g	2e-51
44- 2:	transcript:Ma03_t23730.1	P_edulia010000873.g	2e-269
44- 3:	transcript:Ma03_t23770.1	P_edulia010000901.g	3e-43
44- 4:	transcript:Ma03_t23860.2	P_edulia010000912.g	2e-129
44- 5:	transcript:Ma03_t23870.1	P_edulia010000914.g	5e-176
44- 6:	transcript:Ma03_t23900.1	P_edulia010000919.g	2e-12
44- 7:	transcript:Ma03_t23910.4	P_edulia010000920.g	6e-65
44- 8:	transcript:Ma03_t23940.1	P_edulia010000926.g	3e-38
## Alignment 45: score=334.0 e_value=3.8e-13 N=7 CAJGYN010000003.1&LG01 plus
45- 0:	transcript:Ma03_t04170.1	P_edulia010004337.g	9e-139
45- 1:	transcript:Ma03_t04210.1	P_edulia010004340.g	3e-165
45- 2:	transcript:Ma03_t04240.1	P_edulia010004342.g	5e-293
45- 3:	transcript:Ma03_t04300.1	P_edulia010004346.g	2e-140
45- 4:	transcript:Ma03_t04310.1	P_edulia010004343.g	4e-21
45- 5:	transcript:Ma03_t04320.1	P_edulia010004354.g	7e-62
45- 6:	transcript:Ma03_t04330.1	P_edulia010004351.g	3e-41
## Alignment 46: score=309.0 e_value=7.4e-15 N=7 CAJGYN010000003.1&LG01 plus
46- 0:	transcript:Ma03_t09480.2	P_edulia010001542.g	2e-151
46- 1:	transcript:Ma03_t09500.1	P_edulia010001538.g	4e-60
46- 2:	transcript:Ma03_t09510.2	P_edulia010001552.g	5e-41
46- 3:	transcript:Ma03_t09520.1	P_edulia010001556.g	7e-153
46- 4:	transcript:Ma03_t09550.1	P_edulia010001555.g	1e-145
46- 5:	transcript:Ma03_t09630.1	P_edulia010001578.g	7e-23
46- 6:	transcript:Ma03_t09690.1	P_edulia010001588.g	7e-130
## Alignment 47: score=276.0 e_value=3.1e-09 N=6 CAJGYN010000003.1&LG01 plus
47- 0:	transcript:Ma03_t24990.1	P_edulia010003529.g	7e-98
47- 1:	transcript:Ma03_t25000.1	P_edulia010003530.g	3e-81
47- 2:	transcript:Ma03_t25020.1	P_edulia010003540.g	7e-162
47- 3:	transcript:Ma03_t25070.1	P_edulia010003532.g	1e-55
47- 4:	transcript:Ma03_t25100.1	P_edulia010003555.g	3e-202
47- 5:	transcript:Ma03_t25110.1	P_edulia010003544.g	7e-227
## Alignment 48: score=565.0 e_value=6.5e-26 N=12 CAJGYN010000003.1&LG01 minus
48- 0:	transcript:Ma03_t23830.1	P_edulia010001407.g	4e-43
48- 1:	transcript:Ma03_t23850.2	P_edulia010001400.g	3e-36
48- 2:	transcript:Ma03_t23860.2	P_edulia010001398.g	3e-147
48- 3:	transcript:Ma03_t23870.1	P_edulia010001394.g	3e-172
48- 4:	transcript:Ma03_t23900.1	P_edulia010001391.g	3e-17
48- 5:	transcript:Ma03_t23910.4	P_edulia010001383.g	1e-66
48- 6:	transcript:Ma03_t23920.1	P_edulia010001380.g	1e-100
48- 7:	transcript:Ma03_t23950.1	P_edulia010001376.g	4e-75
48- 8:	transcript:Ma03_t23980.1	P_edulia010001371.g	2e-59
48- 9:	transcript:Ma03_t23990.1	P_edulia010001369.g	2e-118
48- 10:	transcript:Ma03_t24000.1	P_edulia010001370.g	1e-10
48- 11:	transcript:Ma03_t24030.1	P_edulia010001361.g	2e-146
## Alignment 49: score=477.0 e_value=1.4e-19 N=10 CAJGYN010000003.1&LG01 minus
49- 0:	transcript:Ma03_t06490.1	P_edulia010004279.g	6e-106
49- 1:	transcript:Ma03_t06530.2	P_edulia010004270.g	1e-191
49- 2:	transcript:Ma03_t06540.1	P_edulia010004263.g	3e-27
49- 3:	transcript:Ma03_t06590.1	P_edulia010004260.g	3e-34
49- 4:	transcript:Ma03_t06610.1	P_edulia010004257.g	1e-56
49- 5:	transcript:Ma03_t06620.1	P_edulia010004262.g	3e-55
49- 6:	transcript:Ma03_t06650.1	P_edulia010004254.g	6e-220
49- 7:	transcript:Ma03_t06670.2	P_edulia010004244.g	8e-98
49- 8:	transcript:Ma03_t06680.1	P_edulia010004247.g	3e-105
49- 9:	transcript:Ma03_t06700.1	P_edulia010004249.g	3e-119
## Alignment 50: score=476.0 e_value=1.7e-19 N=10 CAJGYN010000003.1&LG01 minus
50- 0:	transcript:Ma03_t06530.2	P_edulia010004231.g	2e-183
50- 1:	transcript:Ma03_t06540.1	P_edulia010004228.g	1e-27
50- 2:	transcript:Ma03_t06590.1	P_edulia010004234.g	2e-30
50- 3:	transcript:Ma03_t06610.1	P_edulia010004220.g	4e-57
50- 4:	transcript:Ma03_t06620.1	P_edulia010004225.g	4e-55
50- 5:	transcript:Ma03_t06650.1	P_edulia010004221.g	2e-227
50- 6:	transcript:Ma03_t06670.2	P_edulia010004211.g	4e-97
50- 7:	transcript:Ma03_t06680.1	P_edulia010004212.g	3e-105
50- 8:	transcript:Ma03_t06700.1	P_edulia010004206.g	1e-118
50- 9:	transcript:Ma03_t06740.1	P_edulia010004199.g	1e-20
## Alignment 51: score=393.0 e_value=6.5e-20 N=10 CAJGYN010000003.1&LG01 minus
51- 0:	transcript:Ma03_t18740.1	P_edulia010001151.g	1e-111
51- 1:	transcript:Ma03_t18770.1	P_edulia010001127.g	8e-22
51- 2:	transcript:Ma03_t18790.1	P_edulia010001116.g	0.0002
51- 3:	transcript:Ma03_t18800.1	P_edulia010001109.g	8e-68
51- 4:	transcript:Ma03_t18810.1	P_edulia010001108.g	2e-60
51- 5:	transcript:Ma03_t18830.1	P_edulia010001097.g	3e-134
51- 6:	transcript:Ma03_t18860.1	P_edulia010001077.g	1e-53
51- 7:	transcript:Ma03_t18930.1	P_edulia010001063.g	5e-251
51- 8:	transcript:Ma03_t18970.1	P_edulia010001050.g	1e-15
51- 9:	transcript:Ma03_t19040.2	P_edulia010001033.g	4e-163
## Alignment 52: score=332.0 e_value=7.8e-16 N=8 CAJGYN010000003.1&LG01 minus
52- 0:	transcript:Ma03_t30250.1	P_edulia010003411.g	3e-36
52- 1:	transcript:Ma03_t30350.1	P_edulia010003393.g	4e-35
52- 2:	transcript:Ma03_t30590.1	P_edulia010003378.g	7e-193
52- 3:	transcript:Ma03_t30600.1	P_edulia010003369.g	4e-168
52- 4:	transcript:Ma03_t30680.1	P_edulia010003373.g	1e-121
52- 5:	transcript:Ma03_t30690.1	P_edulia010003347.g	9e-34
52- 6:	transcript:Ma03_t30720.1	P_edulia010003350.g	6e-129
52- 7:	transcript:Ma03_t30730.1	P_edulia010003353.g	2e-88
## Alignment 53: score=306.0 e_value=6e-12 N=7 CAJGYN010000003.1&LG01 minus
53- 0:	transcript:Ma03_t18790.1	P_edulia010002618.g	1e-61
53- 1:	transcript:Ma03_t18800.1	P_edulia010002612.g	2e-67
53- 2:	transcript:Ma03_t18810.1	P_edulia010002610.g	1e-51
53- 3:	transcript:Ma03_t18840.1	P_edulia010002611.g	0
53- 4:	transcript:Ma03_t18870.2	P_edulia010002584.g	8e-42
53- 5:	transcript:Ma03_t18880.1	PeLBD5	6e-40
53- 6:	transcript:Ma03_t18930.1	P_edulia010002574.g	5e-253
## Alignment 54: score=281.0 e_value=1.2e-09 N=6 CAJGYN010000003.1&LG01 minus
54- 0:	transcript:Ma03_t06760.1	P_edulia010004576.g	5e-139
54- 1:	transcript:Ma03_t06780.1	P_edulia010004579.g	6e-131
54- 2:	transcript:Ma03_t06790.1	P_edulia010004566.g	7e-96
54- 3:	transcript:Ma03_t06900.1	P_edulia010004562.g	2e-178
54- 4:	transcript:Ma03_t06930.1	P_edulia010004559.g	5e-57
54- 5:	transcript:Ma03_t06940.1	P_edulia010004558.g	7e-62
## Alignment 55: score=592.0 e_value=4.3e-41 N=14 CAJGYN010000003.1&LG02 plus
55- 0:	transcript:Ma03_t04390.1	P_edulia020006595.g	1e-106
55- 1:	transcript:Ma03_t04460.1	P_edulia020006618.g	6e-33
55- 2:	transcript:Ma03_t04520.1	P_edulia020006644.g	6e-15
55- 3:	transcript:Ma03_t04680.1	P_edulia020006668.g	4e-210
55- 4:	transcript:Ma03_t04740.1	P_edulia020006676.g	6e-95
55- 5:	transcript:Ma03_t04770.1	P_edulia020006680.g	2e-294
55- 6:	transcript:Ma03_t04790.1	P_edulia020006681.g	4e-178
55- 7:	transcript:Ma03_t04800.1	P_edulia020006683.g	2e-120
55- 8:	transcript:Ma03_t04850.1	P_edulia020006698.g	3e-42
55- 9:	transcript:Ma03_t04880.1	P_edulia020006704.g	1e-178
55- 10:	transcript:Ma03_t04940.1	P_edulia020006708.g	2e-104
55- 11:	transcript:Ma03_t04950.1	P_edulia020006711.g	3e-142
55- 12:	transcript:Ma03_t04980.1	P_edulia020006724.g	7e-10
55- 13:	transcript:Ma03_t04990.1	P_edulia020006723.g	8e-244
## Alignment 56: score=320.0 e_value=1.5e-12 N=7 CAJGYN010000003.1&LG02 plus
56- 0:	transcript:Ma03_t13240.1	P_edulia020006674.g	2e-21
56- 1:	transcript:Ma03_t13250.1	P_edulia020006673.g	5e-25
56- 2:	transcript:Ma03_t13260.2	P_edulia020006683.g	2e-146
56- 3:	transcript:Ma03_t13280.1	P_edulia020006688.g	2e-27
56- 4:	transcript:Ma03_t13330.1	P_edulia020006706.g	8e-42
56- 5:	transcript:Ma03_t13340.1	P_edulia020006712.g	4e-308
56- 6:	transcript:Ma03_t13350.1	P_edulia020006708.g	3e-96
## Alignment 57: score=436.0 e_value=5.5e-22 N=10 CAJGYN010000003.1&LG02 minus
57- 0:	transcript:Ma03_t12920.1	P_edulia020006642.g	0
57- 1:	transcript:Ma03_t12960.1	P_edulia020006639.g	6e-214
57- 2:	transcript:Ma03_t12980.2	P_edulia020006631.g	1e-57
57- 3:	transcript:Ma03_t13000.1	P_edulia020006626.g	3e-95
57- 4:	transcript:Ma03_t13030.1	P_edulia020006621.g	8e-89
57- 5:	transcript:Ma03_t13050.1	P_edulia020006607.g	9e-156
57- 6:	transcript:Ma03_t13100.1	P_edulia020006593.g	2e-41
57- 7:	transcript:Ma03_t13120.2	P_edulia020006596.g	2e-17
57- 8:	transcript:Ma03_t13140.2	P_edulia020006580.g	1e-246
57- 9:	transcript:Ma03_t13170.1	P_edulia020006569.g	8e-204
## Alignment 58: score=286.0 e_value=6.5e-10 N=6 CAJGYN010000003.1&LG02 minus
58- 0:	transcript:Ma03_t23760.1	P_edulia020006848.g	3e-06
58- 1:	transcript:Ma03_t23810.1	P_edulia020006847.g	1e-57
58- 2:	transcript:Ma03_t23820.1	P_edulia020006842.g	3e-115
58- 3:	transcript:Ma03_t23840.1	P_edulia020006838.g	1e-54
58- 4:	transcript:Ma03_t23850.2	P_edulia020006836.g	7e-41
58- 5:	transcript:Ma03_t23870.1	P_edulia020006830.g	2e-175
## Alignment 59: score=273.0 e_value=3.9e-08 N=6 CAJGYN010000003.1&LG02 minus
59- 0:	transcript:Ma03_t15160.1	P_edulia020007536.g	2e-227
59- 1:	transcript:Ma03_t15260.1	P_edulia020007539.g	7e-129
59- 2:	transcript:Ma03_t15290.1	P_edulia020007537.g	3e-167
59- 3:	transcript:Ma03_t15310.2	P_edulia020007528.g	4e-184
59- 4:	transcript:Ma03_t15370.1	P_edulia020007520.g	1e-143
59- 5:	transcript:Ma03_t15410.1	P_edulia020007527.g	6e-220
## Alignment 60: score=267.0 e_value=6.2e-09 N=6 CAJGYN010000003.1&LG03 plus
60- 0:	transcript:Ma03_t31230.1	P_edulia030008449.g	7e-25
60- 1:	transcript:Ma03_t31250.1	P_edulia030008453.g	1e-10
60- 2:	transcript:Ma03_t31300.1	P_edulia030008468.g	2e-39
60- 3:	transcript:Ma03_t31350.1	PeLBD15	8e-60
60- 4:	transcript:Ma03_t31420.1	P_edulia030008485.g	3e-118
60- 5:	transcript:Ma03_t31440.1	P_edulia030008488.g	1e-257
## Alignment 61: score=349.0 e_value=1.4e-14 N=8 CAJGYN010000003.1&LG04 minus
61- 0:	transcript:Ma03_t08020.1	P_edulia040009829.g	3e-24
61- 1:	transcript:Ma03_t08040.1	P_edulia040009831.g	2e-119
61- 2:	transcript:Ma03_t08130.1	P_edulia040009821.g	0
61- 3:	transcript:Ma03_t08170.1	P_edulia040009822.g	5e-36
61- 4:	transcript:Ma03_t08180.1	P_edulia040009814.g	3e-22
61- 5:	transcript:Ma03_t08220.1	P_edulia040009797.g	2e-23
61- 6:	transcript:Ma03_t08230.1	P_edulia040009792.g	3e-43
61- 7:	transcript:Ma03_t08250.1	P_edulia040009777.g	3e-153
## Alignment 62: score=305.0 e_value=2.2e-14 N=7 CAJGYN010000003.1&LG04 minus
62- 0:	transcript:Ma03_t33080.1	P_edulia040009612.g	1e-30
62- 1:	transcript:Ma03_t33120.1	P_edulia040009613.g	1e-61
62- 2:	transcript:Ma03_t33130.1	P_edulia040009605.g	5e-72
62- 3:	transcript:Ma03_t33180.1	P_edulia040009587.g	7e-08
62- 4:	transcript:Ma03_t33200.1	P_edulia040009591.g	4e-176
62- 5:	transcript:Ma03_t33210.1	P_edulia040009582.g	2e-235
62- 6:	transcript:Ma03_t33370.1	P_edulia040009553.g	1e-70
## Alignment 63: score=279.0 e_value=5.7e-09 N=6 CAJGYN010000003.1&LG05 plus
63- 0:	transcript:Ma03_t05070.1	P_edulia050011435.g	1e-82
63- 1:	transcript:Ma03_t05190.1	P_edulia050011454.g	1e-175
63- 2:	transcript:Ma03_t05260.1	P_edulia050011449.g	2e-25
63- 3:	transcript:Ma03_t05280.1	P_edulia050011451.g	1e-81
63- 4:	transcript:Ma03_t05290.1	P_edulia050011447.g	1e-93
63- 5:	transcript:Ma03_t05300.1	P_edulia050011446.g	3e-27
## Alignment 64: score=253.0 e_value=2.1e-09 N=6 CAJGYN010000003.1&LG05 plus
64- 0:	transcript:Ma03_t33120.1	P_edulia050012131.g	2e-68
64- 1:	transcript:Ma03_t33140.1	P_edulia050012138.g	1e-116
64- 2:	transcript:Ma03_t33180.1	P_edulia050012155.g	2e-06
64- 3:	transcript:Ma03_t33200.1	P_edulia050012160.g	1e-12
64- 4:	transcript:Ma03_t33250.1	P_edulia050012169.g	3e-305
64- 5:	transcript:Ma03_t33390.1	P_edulia050012181.g	1e-84
## Alignment 65: score=630.0 e_value=1.3e-37 N=14 CAJGYN010000003.1&LG06 minus
65- 0:	transcript:Ma03_t25100.1	P_edulia060016009.g	5e-31
65- 1:	transcript:Ma03_t25150.1	P_edulia060016015.g	3e-99
65- 2:	transcript:Ma03_t25160.1	P_edulia060016002.g	0
65- 3:	transcript:Ma03_t25170.1	P_edulia060015997.g	1e-203
65- 4:	transcript:Ma03_t25190.1	P_edulia060015993.g	1e-178
65- 5:	transcript:Ma03_t25230.1	P_edulia060015979.g	3e-25
65- 6:	transcript:Ma03_t25250.2	P_edulia060015974.g	2e-63
65- 7:	transcript:Ma03_t25310.1	P_edulia060015965.g	5e-268
65- 8:	transcript:Ma03_t25330.1	P_edulia060015961.g	1e-17
65- 9:	transcript:Ma03_t25350.1	P_edulia060015960.g	2e-96
65- 10:	transcript:Ma03_t25360.1	P_edulia060015959.g	3e-115
65- 11:	transcript:Ma03_t25400.1	P_edulia060015952.g	1e-34
65- 12:	transcript:Ma03_t25470.1	P_edulia060015947.g	2e-62
65- 13:	transcript:Ma03_t25510.1	P_edulia060015933.g	2e-140
## Alignment 66: score=594.0 e_value=1.8e-32 N=13 CAJGYN010000003.1&LG06 minus
66- 0:	transcript:Ma03_t06430.1	P_edulia060015375.g	3e-73
66- 1:	transcript:Ma03_t06440.1	P_edulia060015371.g	2e-137
66- 2:	transcript:Ma03_t06500.1	P_edulia060015362.g	3e-63
66- 3:	transcript:Ma03_t06520.1	P_edulia060015358.g	2e-69
66- 4:	transcript:Ma03_t06530.2	P_edulia060015359.g	7e-175
66- 5:	transcript:Ma03_t06540.1	P_edulia060015353.g	4e-31
66- 6:	transcript:Ma03_t06590.1	P_edulia060015352.g	6e-33
66- 7:	transcript:Ma03_t06610.1	P_edulia060015349.g	5e-66
66- 8:	transcript:Ma03_t06660.1	P_edulia060015345.g	2e-75
66- 9:	transcript:Ma03_t06900.1	P_edulia060015339.g	6e-185
66- 10:	transcript:Ma03_t06930.1	P_edulia060015334.g	2e-59
66- 11:	transcript:Ma03_t06940.1	P_edulia060015330.g	1e-73
66- 12:	transcript:Ma03_t06960.1	P_edulia060015321.g	8e-74
## Alignment 67: score=302.0 e_value=7.6e-13 N=7 CAJGYN010000003.1&LG06 minus
67- 0:	transcript:Ma03_t31490.1	P_edulia060013147.g	6e-158
67- 1:	transcript:Ma03_t31510.1	P_edulia060013141.g	1e-115
67- 2:	transcript:Ma03_t31530.1	P_edulia060013136.g	1e-255
67- 3:	transcript:Ma03_t31540.1	P_edulia060013139.g	5e-77
67- 4:	transcript:Ma03_t31560.1	P_edulia060013123.g	1e-163
67- 5:	transcript:Ma03_t31600.1	P_edulia060013120.g	7e-52
67- 6:	transcript:Ma03_t31640.1	P_edulia060013101.g	2e-14
## Alignment 68: score=660.0 e_value=1.4e-38 N=15 CAJGYN010000003.1&LG07 plus
68- 0:	transcript:Ma03_t05120.1	P_edulia070018392.g	1e-65
68- 1:	transcript:Ma03_t05150.1	P_edulia070018408.g	6e-76
68- 2:	transcript:Ma03_t05160.1	P_edulia070018410.g	4e-266
68- 3:	transcript:Ma03_t05340.3	P_edulia070018439.g	0
68- 4:	transcript:Ma03_t05370.1	P_edulia070018444.g	2e-86
68- 5:	transcript:Ma03_t05470.6	P_edulia070018442.g	1e-172
68- 6:	transcript:Ma03_t05640.1	P_edulia070018466.g	3e-58
68- 7:	transcript:Ma03_t05700.3	P_edulia070018461.g	2e-87
68- 8:	transcript:Ma03_t05720.1	P_edulia070018452.g	1e-72
68- 9:	transcript:Ma03_t05750.3	P_edulia070018472.g	8e-269
68- 10:	transcript:Ma03_t05790.1	P_edulia070018475.g	6e-47
68- 11:	transcript:Ma03_t05820.1	P_edulia070018481.g	2e-135
68- 12:	transcript:Ma03_t05850.1	P_edulia070018495.g	4e-24
68- 13:	transcript:Ma03_t05860.2	P_edulia070018499.g	2e-53
68- 14:	transcript:Ma03_t05870.1	P_edulia070018490.g	1e-33
## Alignment 69: score=451.0 e_value=2.6e-24 N=11 CAJGYN010000003.1&LG07 plus
69- 0:	transcript:Ma03_t12980.2	P_edulia070018343.g	1e-18
69- 1:	transcript:Ma03_t13030.1	P_edulia070018350.g	2e-95
69- 2:	transcript:Ma03_t13060.1	P_edulia070018366.g	1e-26
69- 3:	transcript:Ma03_t13090.1	P_edulia070018377.g	5e-42
69- 4:	transcript:Ma03_t13160.1	P_edulia070018380.g	1e-33
69- 5:	transcript:Ma03_t13180.1	P_edulia070018386.g	2e-70
69- 6:	transcript:Ma03_t13270.1	P_edulia070018402.g	4e-21
69- 7:	transcript:Ma03_t13310.1	P_edulia070018417.g	2e-108
69- 8:	transcript:Ma03_t13360.1	P_edulia070018427.g	2e-99
69- 9:	transcript:Ma03_t13510.1	P_edulia070018444.g	1e-90
69- 10:	transcript:Ma03_t13520.1	P_edulia070018440.g	2e-211
## Alignment 70: score=364.0 e_value=3.3e-16 N=8 CAJGYN010000003.1&LG07 plus
70- 0:	transcript:Ma03_t13000.1	P_edulia070018309.g	7e-102
70- 1:	transcript:Ma03_t13020.1	P_edulia070018304.g	2e-23
70- 2:	transcript:Ma03_t13030.1	P_edulia070018315.g	3e-76
70- 3:	transcript:Ma03_t13060.1	P_edulia070018330.g	2e-25
70- 4:	transcript:Ma03_t13090.1	P_edulia070018327.g	1e-42
70- 5:	transcript:Ma03_t13110.1	P_edulia070018344.g	6e-16
70- 6:	transcript:Ma03_t13160.1	P_edulia070018336.g	4e-17
70- 7:	transcript:Ma03_t13180.1	P_edulia070018355.g	4e-69
## Alignment 71: score=350.0 e_value=1.1e-15 N=8 CAJGYN010000003.1&LG07 plus
71- 0:	transcript:Ma03_t23220.1	P_edulia070016782.g	2e-49
71- 1:	transcript:Ma03_t23290.1	P_edulia070016787.g	2e-99
71- 2:	transcript:Ma03_t23300.1	P_edulia070016790.g	3e-05
71- 3:	transcript:Ma03_t23310.1	P_edulia070016792.g	3e-79
71- 4:	transcript:Ma03_t23320.1	P_edulia070016803.g	7e-28
71- 5:	transcript:Ma03_t23330.1	P_edulia070016806.g	2e-07
71- 6:	transcript:Ma03_t23410.1	P_edulia070016809.g	1e-73
71- 7:	transcript:Ma03_t23650.1	P_edulia070016824.g	7e-137
## Alignment 72: score=369.0 e_value=3.8e-16 N=8 CAJGYN010000003.1&LG07 minus
72- 0:	transcript:Ma03_t05560.1	P_edulia070018082.g	2e-37
72- 1:	transcript:Ma03_t05660.1	P_edulia070018071.g	2e-51
72- 2:	transcript:Ma03_t05700.3	P_edulia070018069.g	0
72- 3:	transcript:Ma03_t05710.1	P_edulia070018072.g	3e-217
72- 4:	transcript:Ma03_t05780.1	P_edulia070018065.g	4e-13
72- 5:	transcript:Ma03_t05820.1	P_edulia070018061.g	5e-81
72- 6:	transcript:Ma03_t05850.1	P_edulia070018049.g	2e-32
72- 7:	transcript:Ma03_t05900.1	P_edulia070018055.g	7e-06
## Alignment 73: score=285.0 e_value=1.8e-12 N=7 CAJGYN010000003.1&LG07 minus
73- 0:	transcript:Ma03_t24970.1	P_edulia070017525.g	7e-29
73- 1:	transcript:Ma03_t25190.1	P_edulia070017505.g	8e-199
73- 2:	transcript:Ma03_t25200.1	P_edulia070017496.g	6e-53
73- 3:	transcript:Ma03_t25220.1	P_edulia070017483.g	8e-35
73- 4:	transcript:Ma03_t25270.1	P_edulia070017492.g	3e-30
73- 5:	transcript:Ma03_t25440.1	P_edulia070017462.g	5e-31
73- 6:	transcript:Ma03_t25490.1	P_edulia070017460.g	6e-35
## Alignment 74: score=445.0 e_value=6.7e-27 N=12 CAJGYN010000003.1&LG08 plus
74- 0:	transcript:Ma03_t04380.1	P_edulia080019234.g	3e-39
74- 1:	transcript:Ma03_t04390.1	P_edulia080019237.g	5e-264
74- 2:	transcript:Ma03_t04500.2	P_edulia080019251.g	6e-61
74- 3:	transcript:Ma03_t04530.1	P_edulia080019258.g	7e-192
74- 4:	transcript:Ma03_t04610.1	P_edulia080019276.g	2e-23
74- 5:	transcript:Ma03_t04640.1	P_edulia080019294.g	9e-104
74- 6:	transcript:Ma03_t04680.1	P_edulia080019298.g	1e-207
74- 7:	transcript:Ma03_t04880.1	P_edulia080019311.g	3e-46
74- 8:	transcript:Ma03_t05070.1	P_edulia080019315.g	5e-116
74- 9:	transcript:Ma03_t05100.1	P_edulia080019337.g	1e-85
74- 10:	transcript:Ma03_t05270.1	P_edulia080019357.g	1e-181
74- 11:	transcript:Ma03_t05300.1	P_edulia080019371.g	8e-13
## Alignment 75: score=318.0 e_value=1.1e-10 N=7 CAJGYN010000003.1&LG08 plus
75- 0:	transcript:Ma03_t31260.1	P_edulia080020153.g	2e-86
75- 1:	transcript:Ma03_t31330.1	P_edulia080020174.g	2e-117
75- 2:	transcript:Ma03_t31350.1	PeLBD31	4e-51
75- 3:	transcript:Ma03_t31360.1	P_edulia080020167.g	1e-53
75- 4:	transcript:Ma03_t31400.1	P_edulia080020179.g	3e-31
75- 5:	transcript:Ma03_t31440.1	P_edulia080020181.g	8e-263
75- 6:	transcript:Ma03_t31460.1	P_edulia080020189.g	2e-91
## Alignment 76: score=318.0 e_value=2.4e-15 N=7 CAJGYN010000003.1&LG08 minus
76- 0:	transcript:Ma03_t23670.1	P_edulia080019555.g	7e-204
76- 1:	transcript:Ma03_t23690.1	P_edulia080019548.g	5e-102
76- 2:	transcript:Ma03_t23720.1	P_edulia080019543.g	5e-49
76- 3:	transcript:Ma03_t23760.1	P_edulia080019524.g	3e-08
76- 4:	transcript:Ma03_t23780.1	P_edulia080019530.g	1e-73
76- 5:	transcript:Ma03_t23810.1	P_edulia080019526.g	5e-75
76- 6:	transcript:Ma03_t23940.1	P_edulia080019522.g	2e-61
## Alignment 77: score=288.0 e_value=7.9e-09 N=6 CAJGYN010000003.1&LG08 minus
77- 0:	transcript:Ma03_t06780.1	P_edulia080019741.g	2e-123
77- 1:	transcript:Ma03_t06800.1	P_edulia080019744.g	2e-64
77- 2:	transcript:Ma03_t06840.1	P_edulia080019743.g	2e-39
77- 3:	transcript:Ma03_t06850.1	P_edulia080019742.g	1e-172
77- 4:	transcript:Ma03_t06900.1	P_edulia080019726.g	4e-182
77- 5:	transcript:Ma03_t06910.1	P_edulia080019733.g	3e-65
## Alignment 78: score=505.0 e_value=2.8e-28 N=11 CAJGYN010000003.1&LG09 plus
78- 0:	transcript:Ma03_t05570.1	P_edulia090021095.g	2e-103
78- 1:	transcript:Ma03_t05660.1	P_edulia090021087.g	4e-148
78- 2:	transcript:Ma03_t05670.1	P_edulia090021090.g	1e-77
78- 3:	transcript:Ma03_t05700.3	P_edulia090021093.g	5e-157
78- 4:	transcript:Ma03_t05710.1	P_edulia090021092.g	3e-119
78- 5:	transcript:Ma03_t05750.3	P_edulia090021098.g	2e-304
78- 6:	transcript:Ma03_t05770.1	P_edulia090021107.g	0
78- 7:	transcript:Ma03_t05820.1	P_edulia090021117.g	3e-142
78- 8:	transcript:Ma03_t05830.1	P_edulia090021123.g	2e-30
78- 9:	transcript:Ma03_t05850.1	P_edulia090021126.g	3e-33
78- 10:	transcript:Ma03_t05870.1	P_edulia090021120.g	8e-31
## Alignment 79: score=338.0 e_value=6.2e-11 N=7 CAJGYN010000003.1&LG09 plus
79- 0:	transcript:Ma03_t20610.1	P_edulia090020840.g	9e-20
79- 1:	transcript:Ma03_t20660.1	P_edulia090020854.g	1e-121
79- 2:	transcript:Ma03_t20670.3	P_edulia090020850.g	8e-225
79- 3:	transcript:Ma03_t20690.1	P_edulia090020851.g	2e-165
79- 4:	transcript:Ma03_t20730.1	P_edulia090020855.g	2e-194
79- 5:	transcript:Ma03_t20750.1	P_edulia090020860.g	2e-39
79- 6:	transcript:Ma03_t20770.1	P_edulia090020868.g	7e-149
## Alignment 80: score=320.0 e_value=2e-11 N=7 CAJGYN010000003.1&LG09 plus
80- 0:	transcript:Ma03_t09920.1	P_edulia090021104.g	1e-182
80- 1:	transcript:Ma03_t09940.1	P_edulia090021098.g	5e-269
80- 2:	transcript:Ma03_t09970.1	P_edulia090021112.g	5e-214
80- 3:	transcript:Ma03_t09980.1	P_edulia090021126.g	7e-28
80- 4:	transcript:Ma03_t09990.1	P_edulia090021130.g	9e-222
80- 5:	transcript:Ma03_t10020.1	P_edulia090021120.g	8e-34
80- 6:	transcript:Ma03_t10030.2	P_edulia090021146.g	2e-269
## Alignment 81: score=493.0 e_value=2.3e-30 N=11 CAJGYN010000003.1&LG09 minus
81- 0:	transcript:Ma03_t24120.1	P_edulia090021845.g	1e-26
81- 1:	transcript:Ma03_t24140.2	P_edulia090021848.g	4e-89
81- 2:	transcript:Ma03_t24180.1	P_edulia090021842.g	4e-33
81- 3:	transcript:Ma03_t24200.1	P_edulia090021831.g	4e-39
81- 4:	transcript:Ma03_t24210.1	P_edulia090021830.g	4e-28
81- 5:	transcript:Ma03_t24220.1	P_edulia090021821.g	8e-80
81- 6:	transcript:Ma03_t24240.1	P_edulia090021813.g	8e-59
81- 7:	transcript:Ma03_t24260.1	P_edulia090021814.g	3e-203
81- 8:	transcript:Ma03_t24270.1	P_edulia090021815.g	2e-50
81- 9:	transcript:Ma03_t24380.3	P_edulia090021802.g	4e-62
81- 10:	transcript:Ma03_t24450.2	P_edulia090021784.g	0
## Alignment 82: score=421.0 e_value=2.8e-23 N=10 CAJGYN010000003.1&LG09 minus
82- 0:	transcript:Ma03_t12900.1	P_edulia090020858.g	7e-201
82- 1:	transcript:Ma03_t13030.1	P_edulia090020843.g	2e-95
82- 2:	transcript:Ma03_t13040.1	P_edulia090020822.g	1e-80
82- 3:	transcript:Ma03_t13060.1	P_edulia090020827.g	2e-40
82- 4:	transcript:Ma03_t13090.1	P_edulia090020810.g	2e-45
82- 5:	transcript:Ma03_t13110.1	P_edulia090020803.g	7e-24
82- 6:	transcript:Ma03_t13370.1	P_edulia090020813.g	8e-51
82- 7:	transcript:Ma03_t13450.1	P_edulia090020802.g	3e-20
82- 8:	transcript:Ma03_t13510.1	P_edulia090020776.g	1e-92
82- 9:	transcript:Ma03_t13530.1	P_edulia090020787.g	3e-28
## Alignment 83: score=345.0 e_value=2.8e-14 N=8 CAJGYN010000003.1&LG09 minus
83- 0:	transcript:Ma03_t05370.1	P_edulia090020776.g	3e-86
83- 1:	transcript:Ma03_t05470.6	P_edulia090020781.g	2e-169
83- 2:	transcript:Ma03_t05640.1	P_edulia090020774.g	2e-81
83- 3:	transcript:Ma03_t05660.1	P_edulia090020772.g	5e-74
83- 4:	transcript:Ma03_t05720.1	P_edulia090020764.g	4e-82
83- 5:	transcript:Ma03_t05750.3	P_edulia090020768.g	2e-272
83- 6:	transcript:Ma03_t05790.1	P_edulia090020743.g	4e-46
83- 7:	transcript:Ma03_t05850.1	P_edulia090020736.g	6e-28
## Alignment 84: score=286.0 e_value=3.1e-08 N=6 CAJGYN010000003.1&LG09 minus
84- 0:	transcript:Ma03_t20610.1	P_edulia090020897.g	1e-75
84- 1:	transcript:Ma03_t20660.1	P_edulia090020884.g	8e-122
84- 2:	transcript:Ma03_t20670.3	P_edulia090020879.g	9e-226
84- 3:	transcript:Ma03_t20690.1	P_edulia090020880.g	6e-166
84- 4:	transcript:Ma03_t20730.1	P_edulia090020875.g	1e-195
84- 5:	transcript:Ma03_t20770.1	P_edulia090020861.g	1e-148
## Alignment 85: score=280.0 e_value=3.5e-09 N=6 CAJGYN010000003.1&LG09 minus
85- 0:	transcript:Ma03_t04420.1	P_edulia090020846.g	2e-50
85- 1:	transcript:Ma03_t04430.1	P_edulia090020836.g	9e-64
85- 2:	transcript:Ma03_t04470.1	P_edulia090020821.g	3e-126
85- 3:	transcript:Ma03_t04550.1	P_edulia090020820.g	4e-139
85- 4:	transcript:Ma03_t04580.3	P_edulia090020818.g	4e-206
85- 5:	transcript:Ma03_t04620.2	P_edulia090020814.g	8e-141
## Alignment 86: score=465.0 e_value=2.1e-20 N=10 CAJGYN010000004.1&LG01 plus
86- 0:	transcript:Ma04_t27630.1	P_edulia010003453.g	3e-50
86- 1:	transcript:Ma04_t27640.1	P_edulia010003448.g	6e-47
86- 2:	transcript:Ma04_t27680.1	P_edulia010003459.g	2e-70
86- 3:	transcript:Ma04_t27750.1	P_edulia010003472.g	0
86- 4:	transcript:Ma04_t27760.1	P_edulia010003466.g	4e-91
86- 5:	transcript:Ma04_t27820.1	P_edulia010003491.g	1e-106
86- 6:	transcript:Ma04_t27830.1	P_edulia010003479.g	3e-153
86- 7:	transcript:Ma04_t27840.2	P_edulia010003480.g	4e-231
86- 8:	transcript:Ma04_t27880.1	P_edulia010003478.g	2e-31
86- 9:	transcript:Ma04_t27950.1	P_edulia010003490.g	4e-80
## Alignment 87: score=264.0 e_value=2.4e-09 N=6 CAJGYN010000004.1&LG01 plus
87- 0:	transcript:Ma04_t26060.1	P_edulia010002259.g	1e-131
87- 1:	transcript:Ma04_t26230.1	P_edulia010002260.g	1e-150
87- 2:	transcript:Ma04_t26240.1	P_edulia010002255.g	6e-233
87- 3:	transcript:Ma04_t26260.1	P_edulia010002268.g	9e-70
87- 4:	transcript:Ma04_t26330.1	P_edulia010002274.g	4e-170
87- 5:	transcript:Ma04_t26340.1	P_edulia010002285.g	4e-73
## Alignment 88: score=390.0 e_value=4.8e-17 N=9 CAJGYN010000004.1&LG01 minus
88- 0:	transcript:Ma04_t38690.1	P_edulia010004171.g	2e-31
88- 1:	transcript:Ma04_t38730.1	P_edulia010004158.g	1e-91
88- 2:	transcript:Ma04_t38750.2	P_edulia010004152.g	3e-256
88- 3:	transcript:Ma04_t38760.1	P_edulia010004149.g	0
88- 4:	transcript:Ma04_t38770.1	P_edulia010004144.g	1e-171
88- 5:	transcript:Ma04_t38790.1	P_edulia010004141.g	4e-33
88- 6:	transcript:Ma04_t38820.1	P_edulia010004131.g	8e-08
88- 7:	transcript:Ma04_t39050.1	P_edulia010004116.g	0
88- 8:	transcript:Ma04_t39080.1	PeLBD9	1e-43
## Alignment 89: score=362.0 e_value=8.1e-22 N=9 CAJGYN010000004.1&LG02 plus
89- 0:	transcript:Ma04_t01730.3	P_edulia020006627.g	1e-76
89- 1:	transcript:Ma04_t01930.2	P_edulia020006644.g	4e-15
89- 2:	transcript:Ma04_t02050.1	P_edulia020006668.g	5e-210
89- 3:	transcript:Ma04_t02080.2	P_edulia020006676.g	3e-95
89- 4:	transcript:Ma04_t02150.2	P_edulia020006690.g	5e-226
89- 5:	transcript:Ma04_t02200.3	P_edulia020006711.g	1e-146
89- 6:	transcript:Ma04_t02210.1	P_edulia020006709.g	5e-122
89- 7:	transcript:Ma04_t02220.1	P_edulia020006724.g	6e-19
89- 8:	transcript:Ma04_t02250.4	P_edulia020006726.g	6e-114
## Alignment 90: score=263.0 e_value=2e-09 N=6 CAJGYN010000004.1&LG02 plus
90- 0:	transcript:Ma04_t04870.1	P_edulia020007495.g	7e-96
90- 1:	transcript:Ma04_t04880.1	P_edulia020007491.g	7e-70
90- 2:	transcript:Ma04_t04890.1	P_edulia020007499.g	7e-177
90- 3:	transcript:Ma04_t04920.1	P_edulia020007533.g	4e-142
90- 4:	transcript:Ma04_t04940.1	P_edulia020007539.g	9e-132
90- 5:	transcript:Ma04_t04950.1	P_edulia020007542.g	8e-102
## Alignment 91: score=321.0 e_value=1.3e-12 N=7 CAJGYN010000004.1&LG02 minus
91- 0:	transcript:Ma04_t39880.1	P_edulia020006301.g	3e-05
91- 1:	transcript:Ma04_t39890.1	P_edulia020006300.g	9e-157
91- 2:	transcript:Ma04_t39940.1	P_edulia020006296.g	2e-07
91- 3:	transcript:Ma04_t39980.1	P_edulia020006289.g	6e-23
91- 4:	transcript:Ma04_t40000.1	P_edulia020006288.g	1e-127
91- 5:	transcript:Ma04_t40040.2	P_edulia020006272.g	2e-153
91- 6:	transcript:Ma04_t40060.1	P_edulia020006267.g	6e-171
## Alignment 92: score=315.0 e_value=2.5e-15 N=7 CAJGYN010000004.1&LG02 minus
92- 0:	transcript:Ma04_t30250.1	P_edulia020006376.g	2e-60
92- 1:	transcript:Ma04_t30260.1	P_edulia020006369.g	2e-122
92- 2:	transcript:Ma04_t30270.2	P_edulia020006368.g	1e-141
92- 3:	transcript:Ma04_t30280.1	P_edulia020006363.g	1e-78
92- 4:	transcript:Ma04_t30310.1	P_edulia020006361.g	4e-95
92- 5:	transcript:Ma04_t30350.1	P_edulia020006347.g	5e-60
92- 6:	transcript:Ma04_t30440.1	P_edulia020006329.g	3e-84
## Alignment 93: score=316.0 e_value=9.1e-13 N=7 CAJGYN010000004.1&LG03 minus
93- 0:	transcript:Ma04_t39180.1	P_edulia030009097.g	3e-105
93- 1:	transcript:Ma04_t39280.1	P_edulia030009085.g	6e-128
93- 2:	transcript:Ma04_t39350.1	P_edulia030009052.g	1e-30
93- 3:	transcript:Ma04_t39370.1	P_edulia030009071.g	1e-39
93- 4:	transcript:Ma04_t39380.1	P_edulia030009054.g	1e-72
93- 5:	transcript:Ma04_t39410.1	P_edulia030009056.g	5e-131
93- 6:	transcript:Ma04_t39430.1	P_edulia030009065.g	8e-194
## Alignment 94: score=276.0 e_value=1.6e-12 N=6 CAJGYN010000004.1&LG03 minus
94- 0:	transcript:Ma04_t07550.2	P_edulia030008911.g	4e-172
94- 1:	transcript:Ma04_t07660.1	P_edulia030008894.g	4e-35
94- 2:	transcript:Ma04_t07680.1	P_edulia030008895.g	1e-42
94- 3:	transcript:Ma04_t07700.1	P_edulia030008890.g	1e-38
94- 4:	transcript:Ma04_t07710.1	P_edulia030008891.g	3e-36
94- 5:	transcript:Ma04_t07720.1	P_edulia030008887.g	3e-19
## Alignment 95: score=275.0 e_value=2.5e-09 N=6 CAJGYN010000004.1&LG03 minus
95- 0:	transcript:Ma04_t14310.1	P_edulia030009085.g	4e-125
95- 1:	transcript:Ma04_t14350.1	P_edulia030009052.g	2e-48
95- 2:	transcript:Ma04_t14380.1	P_edulia030009054.g	1e-58
95- 3:	transcript:Ma04_t14410.1	P_edulia030009051.g	8e-190
95- 4:	transcript:Ma04_t14420.1	P_edulia030009065.g	1e-186
95- 5:	transcript:Ma04_t14430.1	P_edulia030009058.g	1e-27
## Alignment 96: score=469.0 e_value=1.3e-20 N=10 CAJGYN010000004.1&LG04 plus
96- 0:	transcript:Ma04_t20110.1	P_edulia040011078.g	3e-43
96- 1:	transcript:Ma04_t20130.1	P_edulia040011085.g	4e-91
96- 2:	transcript:Ma04_t20140.2	P_edulia040011082.g	6e-136
96- 3:	transcript:Ma04_t20160.1	P_edulia040011090.g	7e-37
96- 4:	transcript:Ma04_t20180.4	P_edulia040011091.g	7e-28
96- 5:	transcript:Ma04_t20200.1	P_edulia040011107.g	2e-07
96- 6:	transcript:Ma04_t20240.1	P_edulia040011109.g	3e-209
96- 7:	transcript:Ma04_t20270.1	P_edulia040011112.g	5e-163
96- 8:	transcript:Ma04_t20290.1	P_edulia040011104.g	2e-15
96- 9:	transcript:Ma04_t20300.1	P_edulia040011115.g	5e-29
## Alignment 97: score=316.0 e_value=1.9e-14 N=7 CAJGYN010000004.1&LG04 plus
97- 0:	transcript:Ma04_t19500.1	P_edulia040010962.g	4e-65
97- 1:	transcript:Ma04_t19510.1	P_edulia040010963.g	2e-97
97- 2:	transcript:Ma04_t19520.1	P_edulia040010978.g	3e-85
97- 3:	transcript:Ma04_t19590.1	P_edulia040010977.g	1e-74
97- 4:	transcript:Ma04_t19650.1	P_edulia040010981.g	6e-56
97- 5:	transcript:Ma04_t19690.1	P_edulia040010994.g	2e-53
97- 6:	transcript:Ma04_t19720.2	P_edulia040010999.g	2e-228
## Alignment 98: score=270.0 e_value=1.8e-11 N=6 CAJGYN010000004.1&LG04 plus
98- 0:	transcript:Ma04_t32880.1	P_edulia040011148.g	5e-42
98- 1:	transcript:Ma04_t32910.1	P_edulia040011173.g	2e-73
98- 2:	transcript:Ma04_t32920.1	P_edulia040011178.g	6e-119
98- 3:	transcript:Ma04_t32930.2	P_edulia040011169.g	2e-87
98- 4:	transcript:Ma04_t32940.1	P_edulia040011167.g	3e-98
98- 5:	transcript:Ma04_t32950.1	P_edulia040011188.g	2e-13
## Alignment 99: score=398.0 e_value=1.6e-23 N=10 CAJGYN010000004.1&LG04 minus
99- 0:	transcript:Ma04_t22210.1	P_edulia040009988.g	3e-101
99- 1:	transcript:Ma04_t22420.1	P_edulia040009997.g	9e-101
99- 2:	transcript:Ma04_t22430.1	P_edulia040009982.g	5e-13
99- 3:	transcript:Ma04_t22480.1	P_edulia040009957.g	3e-89
99- 4:	transcript:Ma04_t22550.1	P_edulia040009946.g	5e-32
99- 5:	transcript:Ma04_t22570.1	P_edulia040009931.g	4e-114
99- 6:	transcript:Ma04_t22590.1	P_edulia040009928.g	9e-189
99- 7:	transcript:Ma04_t22600.1	P_edulia040009927.g	4e-126
99- 8:	transcript:Ma04_t22650.2	P_edulia040009924.g	4e-156
99- 9:	transcript:Ma04_t22720.1	P_edulia040009902.g	1e-82
## Alignment 100: score=349.0 e_value=1.6e-15 N=8 CAJGYN010000004.1&LG04 minus
100- 0:	transcript:Ma04_t23970.2	P_edulia040011130.g	3e-155
100- 1:	transcript:Ma04_t23980.1	P_edulia040011122.g	5e-47
100- 2:	transcript:Ma04_t24060.1	P_edulia040011113.g	2e-198
100- 3:	transcript:Ma04_t24100.1	P_edulia040011094.g	1e-130
100- 4:	transcript:Ma04_t24110.1	P_edulia040011100.g	5e-15
100- 5:	transcript:Ma04_t24150.1	P_edulia040011090.g	2e-36
100- 6:	transcript:Ma04_t24160.1	P_edulia040011078.g	3e-51
100- 7:	transcript:Ma04_t24200.1	P_edulia040011066.g	8e-108
## Alignment 101: score=325.0 e_value=2.7e-13 N=7 CAJGYN010000004.1&LG04 minus
101- 0:	transcript:Ma04_t08440.1	P_edulia040010750.g	2e-81
101- 1:	transcript:Ma04_t08470.1	P_edulia040010737.g	1e-92
101- 2:	transcript:Ma04_t08480.1	P_edulia040010741.g	2e-43
101- 3:	transcript:Ma04_t08490.1	P_edulia040010732.g	3e-07
101- 4:	transcript:Ma04_t08510.1	P_edulia040010724.g	3e-183
101- 5:	transcript:Ma04_t08530.1	P_edulia040010721.g	4e-82
101- 6:	transcript:Ma04_t08560.1	P_edulia040010720.g	1e-267
## Alignment 102: score=291.0 e_value=5.9e-11 N=6 CAJGYN010000004.1&LG04 minus
102- 0:	transcript:Ma04_t13980.1	P_edulia040010232.g	4e-151
102- 1:	transcript:Ma04_t14000.1	P_edulia040010230.g	4e-23
102- 2:	transcript:Ma04_t14010.1	P_edulia040010229.g	4e-152
102- 3:	transcript:Ma04_t14020.1	P_edulia040010222.g	1e-107
102- 4:	transcript:Ma04_t14030.1	P_edulia040010219.g	2e-99
102- 5:	transcript:Ma04_t14060.1	P_edulia040010218.g	4e-27
## Alignment 103: score=279.0 e_value=3.1e-09 N=6 CAJGYN010000004.1&LG04 minus
103- 0:	transcript:Ma04_t12850.1	P_edulia040010134.g	4e-35
103- 1:	transcript:Ma04_t12860.2	P_edulia040010127.g	3e-100
103- 2:	transcript:Ma04_t12870.1	P_edulia040010130.g	0
103- 3:	transcript:Ma04_t12920.1	P_edulia040010116.g	5e-146
103- 4:	transcript:Ma04_t12940.1	P_edulia040010110.g	3e-61
103- 5:	transcript:Ma04_t12950.2	P_edulia040010106.g	4e-96
## Alignment 104: score=317.0 e_value=4.5e-13 N=7 CAJGYN010000004.1&LG05 plus
104- 0:	transcript:Ma04_t20110.1	P_edulia050011893.g	1e-71
104- 1:	transcript:Ma04_t20130.1	P_edulia050011902.g	1e-93
104- 2:	transcript:Ma04_t20160.1	P_edulia050011897.g	2e-41
104- 3:	transcript:Ma04_t20180.4	P_edulia050011916.g	8e-142
104- 4:	transcript:Ma04_t20240.1	P_edulia050011921.g	1e-226
104- 5:	transcript:Ma04_t20250.1	P_edulia050011922.g	2e-160
104- 6:	transcript:Ma04_t20290.1	P_edulia050011931.g	8e-15
## Alignment 105: score=314.0 e_value=1.3e-13 N=7 CAJGYN010000004.1&LG05 plus
105- 0:	transcript:Ma04_t29800.1	P_edulia050011557.g	2e-26
105- 1:	transcript:Ma04_t29860.2	P_edulia050011577.g	4e-56
105- 2:	transcript:Ma04_t29870.2	P_edulia050011576.g	1e-46
105- 3:	transcript:Ma04_t29920.1	P_edulia050011584.g	1e-40
105- 4:	transcript:Ma04_t29930.1	P_edulia050011579.g	4e-31
105- 5:	transcript:Ma04_t29940.3	P_edulia050011593.g	2e-26
105- 6:	transcript:Ma04_t29990.1	P_edulia050011602.g	3e-77
## Alignment 106: score=281.0 e_value=2.4e-09 N=6 CAJGYN010000004.1&LG05 plus
106- 0:	transcript:Ma04_t39170.2	P_edulia050011566.g	1e-06
106- 1:	transcript:Ma04_t39270.1	P_edulia050011573.g	3e-16
106- 2:	transcript:Ma04_t39300.1	P_edulia050011579.g	3e-33
106- 3:	transcript:Ma04_t39310.2	P_edulia050011591.g	3e-265
106- 4:	transcript:Ma04_t39320.5	P_edulia050011593.g	2e-25
106- 5:	transcript:Ma04_t39350.1	P_edulia050011594.g	5e-27
## Alignment 107: score=260.0 e_value=3.3e-09 N=6 CAJGYN010000004.1&LG05 plus
107- 0:	transcript:Ma04_t26250.1	P_edulia050011993.g	9e-93
107- 1:	transcript:Ma04_t26300.1	P_edulia050012013.g	5e-40
107- 2:	transcript:Ma04_t26330.1	P_edulia050012015.g	1e-168
107- 3:	transcript:Ma04_t26340.1	P_edulia050012016.g	3e-37
107- 4:	transcript:Ma04_t26390.1	P_edulia050012021.g	7e-164
107- 5:	transcript:Ma04_t26400.1	P_edulia050012039.g	4e-70
## Alignment 108: score=373.0 e_value=5.1e-15 N=8 CAJGYN010000004.1&LG06 plus
108- 0:	transcript:Ma04_t27620.1	P_edulia060014983.g	4e-161
108- 1:	transcript:Ma04_t27630.1	P_edulia060014987.g	4e-65
108- 2:	transcript:Ma04_t27700.1	P_edulia060014991.g	8e-268
108- 3:	transcript:Ma04_t27710.1	P_edulia060014988.g	4e-90
108- 4:	transcript:Ma04_t27750.1	P_edulia060015002.g	8e-302
108- 5:	transcript:Ma04_t27820.1	P_edulia060015009.g	2e-93
108- 6:	transcript:Ma04_t27830.1	P_edulia060015011.g	1e-73
108- 7:	transcript:Ma04_t27840.2	P_edulia060015014.g	3e-74
## Alignment 109: score=516.0 e_value=1.9e-27 N=11 CAJGYN010000004.1&LG06 minus
109- 0:	transcript:Ma04_t39160.2	P_edulia060013144.g	5e-21
109- 1:	transcript:Ma04_t39270.1	P_edulia060013133.g	3e-17
109- 2:	transcript:Ma04_t39280.1	P_edulia060013121.g	9e-115
109- 3:	transcript:Ma04_t39340.3	P_edulia060013128.g	3e-227
109- 4:	transcript:Ma04_t39350.1	P_edulia060013120.g	9e-30
109- 5:	transcript:Ma04_t39370.1	P_edulia060013112.g	8e-38
109- 6:	transcript:Ma04_t39380.1	P_edulia060013104.g	1e-84
109- 7:	transcript:Ma04_t39390.1	P_edulia060013106.g	1e-67
109- 8:	transcript:Ma04_t39410.1	P_edulia060013105.g	3e-134
109- 9:	transcript:Ma04_t39420.1	P_edulia060013098.g	1e-193
109- 10:	transcript:Ma04_t39430.1	P_edulia060013096.g	5e-197
## Alignment 110: score=485.0 e_value=6.9e-24 N=11 CAJGYN010000004.1&LG06 minus
110- 0:	transcript:Ma04_t27630.1	P_edulia060016176.g	1e-75
110- 1:	transcript:Ma04_t27640.1	P_edulia060016171.g	4e-59
110- 2:	transcript:Ma04_t27720.1	P_edulia060016141.g	2e-212
110- 3:	transcript:Ma04_t27770.1	P_edulia060016129.g	8e-141
110- 4:	transcript:Ma04_t27790.1	P_edulia060016131.g	8e-18
110- 5:	transcript:Ma04_t27820.1	P_edulia060016125.g	4e-82
110- 6:	transcript:Ma04_t27830.1	P_edulia060016118.g	2e-144
110- 7:	transcript:Ma04_t27840.2	P_edulia060016115.g	6e-218
110- 8:	transcript:Ma04_t27850.1	P_edulia060016114.g	1e-35
110- 9:	transcript:Ma04_t27890.1	P_edulia060016105.g	3e-43
110- 10:	transcript:Ma04_t27920.2	P_edulia060016103.g	2e-175
## Alignment 111: score=319.0 e_value=1.9e-14 N=7 CAJGYN010000004.1&LG06 minus
111- 0:	transcript:Ma04_t39220.1	P_edulia060013115.g	2e-38
111- 1:	transcript:Ma04_t39370.1	P_edulia060013081.g	3e-40
111- 2:	transcript:Ma04_t39380.1	P_edulia060013076.g	6e-74
111- 3:	transcript:Ma04_t39390.1	P_edulia060013078.g	2e-67
111- 4:	transcript:Ma04_t39410.1	P_edulia060013077.g	1e-135
111- 5:	transcript:Ma04_t39420.1	P_edulia060013070.g	1e-193
111- 6:	transcript:Ma04_t39430.1	P_edulia060013068.g	2e-196
## Alignment 112: score=304.0 e_value=2.8e-13 N=7 CAJGYN010000004.1&LG06 minus
112- 0:	transcript:Ma04_t29810.1	P_edulia060013152.g	6e-22
112- 1:	transcript:Ma04_t29830.1	P_edulia060013131.g	4e-256
112- 2:	transcript:Ma04_t29960.1	P_edulia060013127.g	3e-139
112- 3:	transcript:Ma04_t29970.2	P_edulia060013128.g	4e-228
112- 4:	transcript:Ma04_t29980.1	P_edulia060013105.g	1e-120
112- 5:	transcript:Ma04_t30000.1	P_edulia060013096.g	2e-196
112- 6:	transcript:Ma04_t30020.1	P_edulia060013101.g	4e-26
## Alignment 113: score=256.0 e_value=4.6e-09 N=6 CAJGYN010000004.1&LG06 minus
113- 0:	transcript:Ma04_t14250.1	P_edulia060013150.g	1e-99
113- 1:	transcript:Ma04_t14290.1	P_edulia060013136.g	1e-257
113- 2:	transcript:Ma04_t14310.1	P_edulia060013121.g	2e-113
113- 3:	transcript:Ma04_t14350.1	P_edulia060013120.g	4e-51
113- 4:	transcript:Ma04_t14380.1	P_edulia060013104.g	4e-63
113- 5:	transcript:Ma04_t14420.1	P_edulia060013096.g	3e-187
## Alignment 114: score=259.0 e_value=1.9e-09 N=6 CAJGYN010000004.1&LG07 plus
114- 0:	transcript:Ma04_t30250.1	P_edulia070017550.g	9e-115
114- 1:	transcript:Ma04_t30360.1	P_edulia070017561.g	2e-18
114- 2:	transcript:Ma04_t30420.1	P_edulia070017576.g	6e-76
114- 3:	transcript:Ma04_t30430.1	P_edulia070017578.g	4e-58
114- 4:	transcript:Ma04_t30510.1	P_edulia070017590.g	8e-175
114- 5:	transcript:Ma04_t30520.1	P_edulia070017596.g	1e-94
## Alignment 115: score=300.0 e_value=1.3e-11 N=7 CAJGYN010000004.1&LG07 minus
115- 0:	transcript:Ma04_t39940.1	P_edulia070017617.g	6e-10
115- 1:	transcript:Ma04_t39950.1	P_edulia070017615.g	2e-16
115- 2:	transcript:Ma04_t40040.2	P_edulia070017595.g	8e-116
115- 3:	transcript:Ma04_t40070.1	P_edulia070017582.g	3e-243
115- 4:	transcript:Ma04_t40090.1	P_edulia070017578.g	6e-59
115- 5:	transcript:Ma04_t40120.1	P_edulia070017567.g	1e-51
115- 6:	transcript:Ma04_t40140.3	P_edulia070017561.g	2e-22
## Alignment 116: score=259.0 e_value=1e-08 N=6 CAJGYN010000004.1&LG07 minus
116- 0:	transcript:Ma04_t38050.1	P_edulia070017752.g	2e-90
116- 1:	transcript:Ma04_t38060.1	P_edulia070017745.g	2e-12
116- 2:	transcript:Ma04_t38110.1	P_edulia070017730.g	4e-204
116- 3:	transcript:Ma04_t38150.2	P_edulia070017722.g	9e-246
116- 4:	transcript:Ma04_t38190.1	P_edulia070017706.g	2e-251
116- 5:	transcript:Ma04_t38200.1	P_edulia070017705.g	1e-174
## Alignment 117: score=255.0 e_value=7.5e-11 N=6 CAJGYN010000004.1&LG08 plus
117- 0:	transcript:Ma04_t22160.1	P_edulia080019903.g	4e-16
117- 1:	transcript:Ma04_t22220.1	P_edulia080019922.g	3e-243
117- 2:	transcript:Ma04_t22380.1	P_edulia080019910.g	3e-89
117- 3:	transcript:Ma04_t22390.2	P_edulia080019920.g	2e-79
117- 4:	transcript:Ma04_t22410.3	P_edulia080019928.g	0
117- 5:	transcript:Ma04_t22420.1	P_edulia080019938.g	2e-51
## Alignment 118: score=293.0 e_value=1.2e-14 N=7 CAJGYN010000004.1&LG09 minus
118- 0:	transcript:Ma04_t21490.1	P_edulia090021893.g	1e-45
118- 1:	transcript:Ma04_t21500.1	P_edulia090021888.g	1e-56
118- 2:	transcript:Ma04_t21540.1	P_edulia090021879.g	1e-31
118- 3:	transcript:Ma04_t21560.1	P_edulia090021873.g	4e-120
118- 4:	transcript:Ma04_t21580.1	P_edulia090021872.g	2e-51
118- 5:	transcript:Ma04_t21660.1	P_edulia090021855.g	0
118- 6:	transcript:Ma04_t21850.1	P_edulia090021829.g	7e-79
## Alignment 119: score=316.0 e_value=9.2e-18 N=8 CAJGYN010000005.1&LG01 plus
119- 0:	transcript:Ma05_t10150.2	P_edulia010000554.g	4e-73
119- 1:	transcript:Ma05_t10200.1	P_edulia010000574.g	9e-37
119- 2:	transcript:Ma05_t10230.3	P_edulia010000566.g	1e-60
119- 3:	transcript:Ma05_t10260.1	P_edulia010000576.g	3e-219
119- 4:	transcript:Ma05_t10510.1	P_edulia010000589.g	3e-11
119- 5:	transcript:Ma05_t10520.1	P_edulia010000597.g	8e-28
119- 6:	transcript:Ma05_t10620.1	P_edulia010000622.g	1e-44
119- 7:	transcript:Ma05_t10750.1	P_edulia010000644.g	8e-14
## Alignment 120: score=286.0 e_value=1.3e-11 N=7 CAJGYN010000005.1&LG01 plus
120- 0:	transcript:Ma05_t21250.1	P_edulia010003979.g	2e-91
120- 1:	transcript:Ma05_t21360.1	P_edulia010004009.g	3e-59
120- 2:	transcript:Ma05_t21380.1	P_edulia010004012.g	0
120- 3:	transcript:Ma05_t21390.2	P_edulia010004039.g	7e-136
120- 4:	transcript:Ma05_t21490.2	P_edulia010004054.g	4e-120
120- 5:	transcript:Ma05_t21510.2	P_edulia010004046.g	1e-192
120- 6:	transcript:Ma05_t21520.2	P_edulia010004050.g	4e-173
## Alignment 121: score=280.0 e_value=5.4e-12 N=7 CAJGYN010000005.1&LG01 plus
121- 0:	transcript:Ma05_t30650.1	P_edulia010001047.g	9e-64
121- 1:	transcript:Ma05_t30740.1	P_edulia010001062.g	4e-94
121- 2:	transcript:Ma05_t30750.1	P_edulia010001073.g	6e-40
121- 3:	transcript:Ma05_t30840.1	P_edulia010001095.g	2e-39
121- 4:	transcript:Ma05_t30910.1	P_edulia010001104.g	2e-11
121- 5:	transcript:Ma05_t30920.1	P_edulia010001105.g	4e-144
121- 6:	transcript:Ma05_t31020.2	P_edulia010001122.g	4e-52
## Alignment 122: score=264.0 e_value=5.4e-09 N=6 CAJGYN010000005.1&LG01 plus
122- 0:	transcript:Ma05_t14450.2	P_edulia010005174.g	8e-167
122- 1:	transcript:Ma05_t14480.2	P_edulia010005176.g	5e-61
122- 2:	transcript:Ma05_t14490.1	P_edulia010005172.g	2e-122
122- 3:	transcript:Ma05_t14510.1	P_edulia010005180.g	9e-64
122- 4:	transcript:Ma05_t14550.2	P_edulia010005192.g	8e-230
122- 5:	transcript:Ma05_t14580.1	P_edulia010005209.g	3e-08
## Alignment 123: score=263.0 e_value=2.6e-09 N=6 CAJGYN010000005.1&LG01 plus
123- 0:	transcript:Ma05_t31830.1	PeLBD6	1e-35
123- 1:	transcript:Ma05_t31860.1	P_edulia010003003.g	6e-44
123- 2:	transcript:Ma05_t31940.1	P_edulia010003007.g	4e-29
123- 3:	transcript:Ma05_t31950.1	P_edulia010003006.g	4e-115
123- 4:	transcript:Ma05_t31980.1	P_edulia010003011.g	1e-72
123- 5:	transcript:Ma05_t32050.1	P_edulia010003015.g	7e-178
## Alignment 124: score=315.0 e_value=5.4e-16 N=8 CAJGYN010000005.1&LG01 minus
124- 0:	transcript:Ma05_t06610.1	P_edulia010001200.g	8e-10
124- 1:	transcript:Ma05_t06770.1	P_edulia010001190.g	1e-44
124- 2:	transcript:Ma05_t06780.1	P_edulia010001174.g	2e-66
124- 3:	transcript:Ma05_t06840.1	P_edulia010001151.g	2e-101
124- 4:	transcript:Ma05_t06890.1	P_edulia010001128.g	7e-76
124- 5:	transcript:Ma05_t06910.1	P_edulia010001124.g	2e-44
124- 6:	transcript:Ma05_t06930.1	P_edulia010001122.g	6e-35
124- 7:	transcript:Ma05_t06950.1	P_edulia010001114.g	2e-276
## Alignment 125: score=309.0 e_value=3.4e-11 N=7 CAJGYN010000005.1&LG01 minus
125- 0:	transcript:Ma05_t06910.1	P_edulia010002640.g	4e-41
125- 1:	transcript:Ma05_t06930.1	P_edulia010002622.g	9e-36
125- 2:	transcript:Ma05_t06950.1	P_edulia010002627.g	4e-250
125- 3:	transcript:Ma05_t06960.1	P_edulia010002609.g	2e-44
125- 4:	transcript:Ma05_t06990.1	P_edulia010002614.g	2e-268
125- 5:	transcript:Ma05_t07040.1	P_edulia010002594.g	4e-122
125- 6:	transcript:Ma05_t07050.1	P_edulia010002592.g	3e-44
## Alignment 126: score=268.0 e_value=6.7e-11 N=7 CAJGYN010000005.1&LG01 minus
126- 0:	transcript:Ma05_t31110.1	P_edulia010001160.g	1e-118
126- 1:	transcript:Ma05_t31360.1	P_edulia010001156.g	1e-156
126- 2:	transcript:Ma05_t31410.1	P_edulia010001152.g	1e-113
126- 3:	transcript:Ma05_t31440.1	P_edulia010001136.g	3e-117
126- 4:	transcript:Ma05_t31490.1	P_edulia010001122.g	3e-58
126- 5:	transcript:Ma05_t31530.1	P_edulia010001104.g	4e-10
126- 6:	transcript:Ma05_t31590.2	P_edulia010001093.g	6e-26
## Alignment 127: score=257.0 e_value=4.3e-09 N=6 CAJGYN010000005.1&LG01 minus
127- 0:	transcript:Ma05_t19490.1	P_edulia010004361.g	2e-116
127- 1:	transcript:Ma05_t19580.1	P_edulia010004339.g	4e-118
127- 2:	transcript:Ma05_t19620.1	P_edulia010004337.g	9e-153
127- 3:	transcript:Ma05_t19660.1	P_edulia010004318.g	2e-251
127- 4:	transcript:Ma05_t19690.1	P_edulia010004315.g	6e-103
127- 5:	transcript:Ma05_t19700.1	P_edulia010004317.g	9e-77
## Alignment 128: score=256.0 e_value=5.6e-10 N=6 CAJGYN010000005.1&LG01 minus
128- 0:	transcript:Ma05_t23560.1	P_edulia010003635.g	1e-21
128- 1:	transcript:Ma05_t23620.1	P_edulia010003643.g	3e-171
128- 2:	transcript:Ma05_t23630.1	P_edulia010003634.g	1e-200
128- 3:	transcript:Ma05_t23640.1	P_edulia010003638.g	6e-63
128- 4:	transcript:Ma05_t23710.1	P_edulia010003628.g	9e-224
128- 5:	transcript:Ma05_t23890.2	P_edulia010003598.g	2e-22
## Alignment 129: score=251.0 e_value=4.8e-09 N=6 CAJGYN010000005.1&LG01 minus
129- 0:	transcript:Ma05_t29160.3	P_edulia010002415.g	5e-59
129- 1:	transcript:Ma05_t29340.2	P_edulia010002389.g	2e-14
129- 2:	transcript:Ma05_t29390.1	P_edulia010002380.g	7e-34
129- 3:	transcript:Ma05_t29430.1	P_edulia010002385.g	1e-55
129- 4:	transcript:Ma05_t29450.1	P_edulia010002377.g	4e-88
129- 5:	transcript:Ma05_t29580.1	P_edulia010002356.g	2e-68
## Alignment 130: score=362.0 e_value=1.8e-14 N=8 CAJGYN010000005.1&LG02 plus
130- 0:	transcript:Ma05_t21280.1	P_edulia020007493.g	6e-60
130- 1:	transcript:Ma05_t21290.1	P_edulia020007511.g	4e-65
130- 2:	transcript:Ma05_t21330.2	P_edulia020007498.g	2e-103
130- 3:	transcript:Ma05_t21350.1	P_edulia020007507.g	6e-213
130- 4:	transcript:Ma05_t21400.1	P_edulia020007514.g	5e-66
130- 5:	transcript:Ma05_t21430.2	P_edulia020007529.g	1e-238
130- 6:	transcript:Ma05_t21460.1	P_edulia020007528.g	3e-186
130- 7:	transcript:Ma05_t21510.2	P_edulia020007537.g	2e-167
## Alignment 131: score=353.0 e_value=8.5e-14 N=8 CAJGYN010000005.1&LG02 plus
131- 0:	transcript:Ma05_t11030.1	P_edulia020007480.g	3e-46
131- 1:	transcript:Ma05_t11160.1	P_edulia020007485.g	2e-99
131- 2:	transcript:Ma05_t11200.1	P_edulia020007492.g	2e-138
131- 3:	transcript:Ma05_t11280.1	P_edulia020007499.g	1e-164
131- 4:	transcript:Ma05_t11310.1	P_edulia020007518.g	2e-118
131- 5:	transcript:Ma05_t11330.1	P_edulia020007523.g	6e-227
131- 6:	transcript:Ma05_t11340.1	P_edulia020007525.g	2e-19
131- 7:	transcript:Ma05_t11370.1	P_edulia020007529.g	2e-238
## Alignment 132: score=300.0 e_value=3e-12 N=7 CAJGYN010000005.1&LG03 plus
132- 0:	transcript:Ma05_t21120.1	P_edulia030008679.g	1e-143
132- 1:	transcript:Ma05_t21240.1	P_edulia030008691.g	2e-24
132- 2:	transcript:Ma05_t21470.1	P_edulia030008695.g	2e-99
132- 3:	transcript:Ma05_t21490.2	P_edulia030008704.g	8e-99
132- 4:	transcript:Ma05_t21500.1	P_edulia030008709.g	2e-243
132- 5:	transcript:Ma05_t21520.2	P_edulia030008717.g	2e-177
132- 6:	transcript:Ma05_t21560.1	P_edulia030008721.g	0
## Alignment 133: score=294.0 e_value=1.1e-14 N=7 CAJGYN010000005.1&LG03 minus
133- 0:	transcript:Ma05_t01450.1	P_edulia030008488.g	6e-260
133- 1:	transcript:Ma05_t01580.1	P_edulia030008473.g	9e-171
133- 2:	transcript:Ma05_t01600.1	P_edulia030008471.g	1e-43
133- 3:	transcript:Ma05_t01610.1	P_edulia030008469.g	1e-219
133- 4:	transcript:Ma05_t01840.1	P_edulia030008443.g	3e-05
133- 5:	transcript:Ma05_t01880.1	P_edulia030008433.g	3e-71
133- 6:	transcript:Ma05_t01950.1	P_edulia030008426.g	4e-157
## Alignment 134: score=369.0 e_value=2e-21 N=9 CAJGYN010000005.1&LG04 plus
134- 0:	transcript:Ma05_t10800.1	P_edulia040009927.g	2e-123
134- 1:	transcript:Ma05_t10810.1	P_edulia040009928.g	6e-191
134- 2:	transcript:Ma05_t10840.1	P_edulia040009931.g	1e-71
134- 3:	transcript:Ma05_t10850.2	P_edulia040009946.g	2e-31
134- 4:	transcript:Ma05_t10940.1	P_edulia040009969.g	4e-45
134- 5:	transcript:Ma05_t10970.1	P_edulia040009985.g	4e-17
134- 6:	transcript:Ma05_t10990.1	P_edulia040009990.g	2e-70
134- 7:	transcript:Ma05_t11200.1	P_edulia040009988.g	5e-134
134- 8:	transcript:Ma05_t11250.1	P_edulia040010003.g	9e-124
## Alignment 135: score=262.0 e_value=3.5e-10 N=6 CAJGYN010000005.1&LG04 plus
135- 0:	transcript:Ma05_t23510.1	P_edulia040009793.g	3e-27
135- 1:	transcript:Ma05_t23560.1	P_edulia040009792.g	3e-45
135- 2:	transcript:Ma05_t23580.1	P_edulia040009797.g	4e-29
135- 3:	transcript:Ma05_t23620.1	P_edulia040009798.g	4e-166
135- 4:	transcript:Ma05_t23710.1	P_edulia040009820.g	3e-210
135- 5:	transcript:Ma05_t23760.1	P_edulia040009825.g	2e-38
## Alignment 136: score=285.0 e_value=1.2e-12 N=7 CAJGYN010000005.1&LG04 minus
136- 0:	transcript:Ma05_t11200.1	P_edulia040009988.g	5e-134
136- 1:	transcript:Ma05_t11230.1	P_edulia040009982.g	1e-13
136- 2:	transcript:Ma05_t11280.1	P_edulia040009978.g	3e-157
136- 3:	transcript:Ma05_t11290.1	P_edulia040009973.g	1e-47
136- 4:	transcript:Ma05_t11360.1	P_edulia040009964.g	3e-15
136- 5:	transcript:Ma05_t11400.1	P_edulia040009937.g	5e-30
136- 6:	transcript:Ma05_t11500.1	P_edulia040009926.g	3e-124
## Alignment 137: score=275.0 e_value=3.3e-12 N=7 CAJGYN010000005.1&LG04 minus
137- 0:	transcript:Ma05_t01430.1	P_edulia040010088.g	7e-214
137- 1:	transcript:Ma05_t01580.1	P_edulia040010072.g	3e-193
137- 2:	transcript:Ma05_t01840.1	P_edulia040010063.g	1e-08
137- 3:	transcript:Ma05_t01880.1	P_edulia040010054.g	2e-67
137- 4:	transcript:Ma05_t01910.1	P_edulia040010036.g	8e-21
137- 5:	transcript:Ma05_t01960.1	P_edulia040010025.g	5e-199
137- 6:	transcript:Ma05_t01980.1	P_edulia040010019.g	1e-257
## Alignment 138: score=270.0 e_value=2e-08 N=6 CAJGYN010000005.1&LG04 minus
138- 0:	transcript:Ma05_t13260.1	P_edulia040011104.g	3e-60
138- 1:	transcript:Ma05_t13280.1	P_edulia040011112.g	2e-158
138- 2:	transcript:Ma05_t13340.1	P_edulia040011107.g	2e-07
138- 3:	transcript:Ma05_t13380.3	P_edulia040011096.g	6e-23
138- 4:	transcript:Ma05_t13470.1	P_edulia040011090.g	5e-36
138- 5:	transcript:Ma05_t13520.2	P_edulia040011085.g	3e-95
## Alignment 139: score=270.0 e_value=3.4e-09 N=6 CAJGYN010000005.1&LG05 plus
139- 0:	transcript:Ma05_t12040.1	P_edulia050012050.g	2e-21
139- 1:	transcript:Ma05_t12070.1	P_edulia050012055.g	1e-133
139- 2:	transcript:Ma05_t12090.1	P_edulia050012061.g	8e-123
139- 3:	transcript:Ma05_t12100.2	P_edulia050012070.g	3e-74
139- 4:	transcript:Ma05_t12170.1	P_edulia050012077.g	2e-149
139- 5:	transcript:Ma05_t12190.1	P_edulia050012084.g	3e-209
## Alignment 140: score=344.0 e_value=8.1e-18 N=8 CAJGYN010000005.1&LG06 plus
140- 0:	transcript:Ma05_t17240.1	P_edulia060013309.g	8e-98
140- 1:	transcript:Ma05_t17380.1	P_edulia060013323.g	5e-38
140- 2:	transcript:Ma05_t17630.2	P_edulia060013342.g	1e-63
140- 3:	transcript:Ma05_t17680.1	P_edulia060013351.g	1e-235
140- 4:	transcript:Ma05_t17690.1	P_edulia060013366.g	2e-36
140- 5:	transcript:Ma05_t17710.1	P_edulia060013354.g	1e-102
140- 6:	transcript:Ma05_t17720.1	P_edulia060013381.g	9e-62
140- 7:	transcript:Ma05_t17730.1	P_edulia060013372.g	6e-18
## Alignment 141: score=318.0 e_value=2.8e-13 N=7 CAJGYN010000005.1&LG06 plus
141- 0:	transcript:Ma05_t02820.1	P_edulia060016103.g	3e-168
141- 1:	transcript:Ma05_t02840.1	P_edulia060016104.g	3e-22
141- 2:	transcript:Ma05_t02850.1	P_edulia060016112.g	7e-28
141- 3:	transcript:Ma05_t02870.1	P_edulia060016115.g	5e-217
141- 4:	transcript:Ma05_t02890.1	P_edulia060016129.g	1e-144
141- 5:	transcript:Ma05_t02920.1	P_edulia060016136.g	2e-20
141- 6:	transcript:Ma05_t02940.1	P_edulia060016134.g	1e-90
## Alignment 142: score=283.0 e_value=4.6e-15 N=7 CAJGYN010000005.1&LG06 plus
142- 0:	transcript:Ma05_t30340.1	P_edulia060015849.g	5e-123
142- 1:	transcript:Ma05_t30360.1	P_edulia060015855.g	5e-14
142- 2:	transcript:Ma05_t30430.1	P_edulia060015865.g	3e-91
142- 3:	transcript:Ma05_t30530.1	P_edulia060015874.g	2e-23
142- 4:	transcript:Ma05_t30540.1	P_edulia060015896.g	3e-149
142- 5:	transcript:Ma05_t30610.1	P_edulia060015898.g	1e-121
142- 6:	transcript:Ma05_t30760.1	P_edulia060015909.g	4e-143
## Alignment 143: score=263.0 e_value=8.4e-11 N=6 CAJGYN010000005.1&LG06 plus
143- 0:	transcript:Ma05_t31240.1	P_edulia060015884.g	3e-232
143- 1:	transcript:Ma05_t31260.2	P_edulia060015889.g	9e-72
143- 2:	transcript:Ma05_t31310.1	P_edulia060015904.g	6e-122
143- 3:	transcript:Ma05_t31320.1	P_edulia060015905.g	2e-62
143- 4:	transcript:Ma05_t31340.1	P_edulia060015913.g	2e-159
143- 5:	transcript:Ma05_t31350.3	P_edulia060015924.g	8e-09
## Alignment 144: score=332.0 e_value=6.3e-13 N=7 CAJGYN010000005.1&LG06 minus
144- 0:	transcript:Ma05_t19580.1	P_edulia060015390.g	3e-128
144- 1:	transcript:Ma05_t19620.1	P_edulia060015391.g	4e-190
144- 2:	transcript:Ma05_t19640.1	P_edulia060015379.g	8e-97
144- 3:	transcript:Ma05_t19650.1	P_edulia060015372.g	8e-118
144- 4:	transcript:Ma05_t19660.1	P_edulia060015373.g	9e-266
144- 5:	transcript:Ma05_t19680.1	P_edulia060015370.g	5e-93
144- 6:	transcript:Ma05_t19700.1	P_edulia060015365.g	9e-77
## Alignment 145: score=315.0 e_value=7.3e-17 N=8 CAJGYN010000005.1&LG06 minus
145- 0:	transcript:Ma05_t04990.1	P_edulia060015418.g	4e-60
145- 1:	transcript:Ma05_t05090.1	P_edulia060015389.g	1e-63
145- 2:	transcript:Ma05_t05140.1	P_edulia060015371.g	8e-82
145- 3:	transcript:Ma05_t05190.1	P_edulia060015349.g	8e-61
145- 4:	transcript:Ma05_t05260.4	P_edulia060015336.g	3e-223
145- 5:	transcript:Ma05_t05440.1	P_edulia060015334.g	7e-75
145- 6:	transcript:Ma05_t05450.3	P_edulia060015332.g	1e-251
145- 7:	transcript:Ma05_t05470.1	P_edulia060015330.g	6e-84
## Alignment 146: score=304.0 e_value=1.2e-15 N=8 CAJGYN010000005.1&LG06 minus
146- 0:	transcript:Ma05_t27310.1	P_edulia060014775.g	8e-59
146- 1:	transcript:Ma05_t27430.1	P_edulia060014765.g	2e-141
146- 2:	transcript:Ma05_t27570.2	P_edulia060014757.g	0.0002
146- 3:	transcript:Ma05_t27600.1	P_edulia060014731.g	5e-114
146- 4:	transcript:Ma05_t27630.1	P_edulia060014735.g	4e-19
146- 5:	transcript:Ma05_t27650.1	P_edulia060014720.g	3e-279
146- 6:	transcript:Ma05_t27850.1	P_edulia060014709.g	4e-24
146- 7:	transcript:Ma05_t28060.1	P_edulia060014703.g	1e-172
## Alignment 147: score=274.0 e_value=1.2e-11 N=7 CAJGYN010000005.1&LG07 plus
147- 0:	transcript:Ma05_t04590.1	P_edulia070018403.g	2e-106
147- 1:	transcript:Ma05_t04610.1	P_edulia070018408.g	2e-84
147- 2:	transcript:Ma05_t04620.1	P_edulia070018410.g	2e-257
147- 3:	transcript:Ma05_t04730.1	P_edulia070018431.g	9e-84
147- 4:	transcript:Ma05_t04750.1	P_edulia070018440.g	5e-237
147- 5:	transcript:Ma05_t04810.1	P_edulia070018463.g	2e-75
147- 6:	transcript:Ma05_t04890.1	P_edulia070018495.g	1e-21
## Alignment 148: score=254.0 e_value=2.7e-09 N=6 CAJGYN010000005.1&LG07 plus
148- 0:	transcript:Ma05_t28650.2	P_edulia070017550.g	2e-83
148- 1:	transcript:Ma05_t28680.1	P_edulia070017555.g	8e-231
148- 2:	transcript:Ma05_t28700.3	P_edulia070017556.g	6e-214
148- 3:	transcript:Ma05_t28790.1	P_edulia070017571.g	8e-22
148- 4:	transcript:Ma05_t28830.1	P_edulia070017597.g	3e-125
148- 5:	transcript:Ma05_t28850.1	P_edulia070017602.g	1e-99
## Alignment 149: score=341.0 e_value=6e-15 N=8 CAJGYN010000005.1&LG07 minus
149- 0:	transcript:Ma05_t26350.1	P_edulia070018483.g	2e-195
149- 1:	transcript:Ma05_t26360.1	P_edulia070018485.g	2e-197
149- 2:	transcript:Ma05_t26370.2	P_edulia070018475.g	5e-10
149- 3:	transcript:Ma05_t26400.1	P_edulia070018452.g	2e-65
149- 4:	transcript:Ma05_t26410.1	P_edulia070018458.g	1e-115
149- 5:	transcript:Ma05_t26420.1	P_edulia070018453.g	2e-29
149- 6:	transcript:Ma05_t26450.1	P_edulia070018447.g	5e-109
149- 7:	transcript:Ma05_t26540.1	P_edulia070018422.g	8e-37
## Alignment 150: score=272.0 e_value=6.2e-09 N=6 CAJGYN010000005.1&LG07 minus
150- 0:	transcript:Ma05_t05740.2	P_edulia070018641.g	4e-26
150- 1:	transcript:Ma05_t05830.1	P_edulia070018648.g	7e-14
150- 2:	transcript:Ma05_t05880.1	P_edulia070018627.g	2e-103
150- 3:	transcript:Ma05_t05910.1	P_edulia070018624.g	4e-269
150- 4:	transcript:Ma05_t05990.1	P_edulia070018612.g	1e-34
150- 5:	transcript:Ma05_t06000.1	P_edulia070018609.g	0
## Alignment 151: score=375.0 e_value=4.6e-17 N=9 CAJGYN010000005.1&LG08 plus
151- 0:	transcript:Ma05_t11100.1	P_edulia080019876.g	1e-19
151- 1:	transcript:Ma05_t11160.1	P_edulia080019922.g	5e-244
151- 2:	transcript:Ma05_t11170.2	P_edulia080019920.g	2e-66
151- 3:	transcript:Ma05_t11190.1	P_edulia080019908.g	2e-301
151- 4:	transcript:Ma05_t11210.1	P_edulia080019926.g	2e-25
151- 5:	transcript:Ma05_t11240.1	P_edulia080019927.g	2e-134
151- 6:	transcript:Ma05_t11310.1	P_edulia080019950.g	1e-94
151- 7:	transcript:Ma05_t11330.1	P_edulia080019969.g	9e-27
151- 8:	transcript:Ma05_t11350.1	P_edulia080019964.g	2e-83
## Alignment 152: score=345.0 e_value=8.5e-15 N=8 CAJGYN010000005.1&LG08 plus
152- 0:	transcript:Ma05_t21250.1	P_edulia080019910.g	1e-84
152- 1:	transcript:Ma05_t21280.1	P_edulia080019905.g	2e-64
152- 2:	transcript:Ma05_t21310.1	P_edulia080019934.g	3e-141
152- 3:	transcript:Ma05_t21330.2	P_edulia080019930.g	5e-198
152- 4:	transcript:Ma05_t21350.1	P_edulia080019960.g	6e-221
152- 5:	transcript:Ma05_t21420.1	P_edulia080019964.g	4e-92
152- 6:	transcript:Ma05_t21440.1	P_edulia080019967.g	2e-86
152- 7:	transcript:Ma05_t21460.1	P_edulia080019974.g	4e-199
## Alignment 153: score=265.0 e_value=4.8e-08 N=6 CAJGYN010000005.1&LG08 plus
153- 0:	transcript:Ma05_t04310.1	P_edulia080019275.g	3e-116
153- 1:	transcript:Ma05_t04370.1	P_edulia080019277.g	1e-148
153- 2:	transcript:Ma05_t04390.1	P_edulia080019287.g	2e-127
153- 3:	transcript:Ma05_t04410.1	P_edulia080019291.g	9e-104
153- 4:	transcript:Ma05_t04430.1	P_edulia080019298.g	8e-212
153- 5:	transcript:Ma05_t04560.1	P_edulia080019305.g	2e-07
## Alignment 154: score=323.0 e_value=1.7e-13 N=7 CAJGYN010000005.1&LG09 plus
154- 0:	transcript:Ma05_t28750.1	P_edulia090021811.g	9e-198
154- 1:	transcript:Ma05_t28760.1	P_edulia090021812.g	5e-35
154- 2:	transcript:Ma05_t28780.1	P_edulia090021821.g	2e-115
154- 3:	transcript:Ma05_t28790.1	P_edulia090021832.g	4e-40
154- 4:	transcript:Ma05_t28800.1	P_edulia090021830.g	8e-30
154- 5:	transcript:Ma05_t28810.1	P_edulia090021840.g	8e-47
154- 6:	transcript:Ma05_t28820.1	P_edulia090021841.g	4e-103
## Alignment 155: score=295.0 e_value=3.2e-09 N=6 CAJGYN010000005.1&LG09 plus
155- 0:	transcript:Ma05_t03910.1	P_edulia090021922.g	1e-134
155- 1:	transcript:Ma05_t03920.2	P_edulia090021925.g	2e-144
155- 2:	transcript:Ma05_t03930.2	P_edulia090021923.g	8e-65
155- 3:	transcript:Ma05_t03950.1	P_edulia090021927.g	1e-169
155- 4:	transcript:Ma05_t03960.1	P_edulia090021931.g	3e-41
155- 5:	transcript:Ma05_t03970.1	P_edulia090021932.g	9e-184
## Alignment 156: score=260.0 e_value=5.4e-10 N=6 CAJGYN010000005.1&LG09 plus
156- 0:	transcript:Ma05_t11700.1	P_edulia090021846.g	5e-06
156- 1:	transcript:Ma05_t11770.1	P_edulia090021854.g	3e-56
156- 2:	transcript:Ma05_t11790.1	P_edulia090021872.g	2e-53
156- 3:	transcript:Ma05_t11830.1	P_edulia090021875.g	6e-161
156- 4:	transcript:Ma05_t11860.1	P_edulia090021879.g	5e-32
156- 5:	transcript:Ma05_t11900.1	P_edulia090021893.g	2e-48
## Alignment 157: score=333.0 e_value=1.1e-13 N=8 CAJGYN010000005.1&LG09 minus
157- 0:	transcript:Ma05_t05730.1	P_edulia090021465.g	4e-124
157- 1:	transcript:Ma05_t05780.1	P_edulia090021441.g	6e-221
157- 2:	transcript:Ma05_t05830.1	P_edulia090021434.g	3e-07
157- 3:	transcript:Ma05_t05880.1	P_edulia090021421.g	1e-100
157- 4:	transcript:Ma05_t05900.1	P_edulia090021410.g	7e-116
157- 5:	transcript:Ma05_t05910.1	P_edulia090021409.g	2e-47
157- 6:	transcript:Ma05_t05950.1	P_edulia090021396.g	0
157- 7:	transcript:Ma05_t05970.1	P_edulia090021388.g	4e-18
## Alignment 158: score=1027.0 e_value=9.3e-76 N=24 CAJGYN010000006.1&LG01 plus
158- 0:	transcript:Ma06_t34620.1	P_edulia010001030.g	1e-50
158- 1:	transcript:Ma06_t34630.1	P_edulia010001047.g	1e-57
158- 2:	transcript:Ma06_t34720.1	P_edulia010001060.g	1e-09
158- 3:	transcript:Ma06_t34740.1	P_edulia010001072.g	5e-149
158- 4:	transcript:Ma06_t34810.1	P_edulia010001074.g	8e-126
158- 5:	transcript:Ma06_t34830.1	P_edulia010001078.g	2e-179
158- 6:	transcript:Ma06_t34920.1	P_edulia010001094.g	4e-151
158- 7:	transcript:Ma06_t35010.1	P_edulia010001101.g	2e-225
158- 8:	transcript:Ma06_t35020.1	P_edulia010001111.g	2e-20
158- 9:	transcript:Ma06_t35030.1	P_edulia010001112.g	2e-65
158- 10:	transcript:Ma06_t35050.1	P_edulia010001114.g	3e-261
158- 11:	transcript:Ma06_t35130.1	P_edulia010001122.g	7e-41
158- 12:	transcript:Ma06_t35200.2	P_edulia010001127.g	9e-32
158- 13:	transcript:Ma06_t35240.3	P_edulia010001144.g	4e-98
158- 14:	transcript:Ma06_t35350.1	P_edulia010001162.g	4e-60
158- 15:	transcript:Ma06_t35400.1	P_edulia010001181.g	2e-39
158- 16:	transcript:Ma06_t35410.1	P_edulia010001186.g	1e-13
158- 17:	transcript:Ma06_t35420.1	P_edulia010001204.g	4e-89
158- 18:	transcript:Ma06_t35430.1	P_edulia010001194.g	7e-43
158- 19:	transcript:Ma06_t35500.1	P_edulia010001193.g	1e-26
158- 20:	transcript:Ma06_t35520.1	P_edulia010001200.g	2e-15
158- 21:	transcript:Ma06_t35540.1	P_edulia010001209.g	4e-42
158- 22:	transcript:Ma06_t35570.1	P_edulia010001214.g	1e-67
158- 23:	transcript:Ma06_t35630.1	P_edulia010001220.g	5e-242
## Alignment 159: score=679.0 e_value=2.1e-37 N=15 CAJGYN010000006.1&LG01 plus
159- 0:	transcript:Ma06_t34630.1	P_edulia010002568.g	1e-42
159- 1:	transcript:Ma06_t34730.1	P_edulia010002572.g	1e-52
159- 2:	transcript:Ma06_t34740.1	P_edulia010002579.g	9e-164
159- 3:	transcript:Ma06_t34760.1	PeLBD5	9e-44
159- 4:	transcript:Ma06_t34770.3	P_edulia010002577.g	7e-94
159- 5:	transcript:Ma06_t34790.1	P_edulia010002598.g	5e-174
159- 6:	transcript:Ma06_t34810.1	P_edulia010002594.g	1e-119
159- 7:	transcript:Ma06_t34820.1	P_edulia010002596.g	4e-45
159- 8:	transcript:Ma06_t34910.1	P_edulia010002616.g	3e-116
159- 9:	transcript:Ma06_t35030.1	P_edulia010002621.g	6e-66
159- 10:	transcript:Ma06_t35050.1	P_edulia010002627.g	2e-237
159- 11:	transcript:Ma06_t35130.1	P_edulia010002622.g	6e-46
159- 12:	transcript:Ma06_t35190.2	P_edulia010002638.g	5e-146
159- 13:	transcript:Ma06_t35240.3	P_edulia010002643.g	6e-100
159- 14:	transcript:Ma06_t35250.1	P_edulia010002641.g	0
## Alignment 160: score=412.0 e_value=2.6e-18 N=9 CAJGYN010000006.1&LG01 plus
160- 0:	transcript:Ma06_t09540.1	P_edulia010002149.g	1e-37
160- 1:	transcript:Ma06_t09590.1	P_edulia010002157.g	9e-70
160- 2:	transcript:Ma06_t09600.1	P_edulia010002167.g	6e-188
160- 3:	transcript:Ma06_t09670.1	P_edulia010002182.g	0
160- 4:	transcript:Ma06_t09680.1	P_edulia010002170.g	3e-121
160- 5:	transcript:Ma06_t09690.1	P_edulia010002179.g	7e-267
160- 6:	transcript:Ma06_t09740.1	P_edulia010002171.g	6e-37
160- 7:	transcript:Ma06_t09750.1	P_edulia010002176.g	8e-219
160- 8:	transcript:Ma06_t09860.1	P_edulia010002198.g	0
## Alignment 161: score=405.0 e_value=1.8e-20 N=9 CAJGYN010000006.1&LG01 plus
161- 0:	transcript:Ma06_t34490.1	P_edulia010001241.g	6e-242
161- 1:	transcript:Ma06_t34620.1	P_edulia010001260.g	2e-52
161- 2:	transcript:Ma06_t34630.1	P_edulia010001264.g	1e-55
161- 3:	transcript:Ma06_t34700.1	P_edulia010001272.g	6e-53
161- 4:	transcript:Ma06_t34720.1	P_edulia010001274.g	2e-12
161- 5:	transcript:Ma06_t34740.1	P_edulia010001276.g	2e-174
161- 6:	transcript:Ma06_t34770.3	P_edulia010001278.g	2e-122
161- 7:	transcript:Ma06_t34800.1	P_edulia010001280.g	0
161- 8:	transcript:Ma06_t34840.1	P_edulia010001292.g	6e-81
## Alignment 162: score=399.0 e_value=6.4e-20 N=9 CAJGYN010000006.1&LG01 plus
162- 0:	transcript:Ma06_t29810.2	P_edulia010003114.g	7e-170
162- 1:	transcript:Ma06_t30000.1	P_edulia010003135.g	1e-185
162- 2:	transcript:Ma06_t30010.1	P_edulia010003123.g	6e-60
162- 3:	transcript:Ma06_t30120.1	P_edulia010003163.g	7e-173
162- 4:	transcript:Ma06_t30130.1	P_edulia010003156.g	4e-57
162- 5:	transcript:Ma06_t30210.1	P_edulia010003160.g	2e-179
162- 6:	transcript:Ma06_t30220.1	P_edulia010003166.g	1e-194
162- 7:	transcript:Ma06_t30240.1	P_edulia010003161.g	2e-21
162- 8:	transcript:Ma06_t30250.1	P_edulia010003164.g	2e-159
## Alignment 163: score=373.0 e_value=2.2e-21 N=9 CAJGYN010000006.1&LG01 plus
163- 0:	transcript:Ma06_t14670.1	P_edulia010000859.g	4e-81
163- 1:	transcript:Ma06_t14700.1	P_edulia010000882.g	3e-201
163- 2:	transcript:Ma06_t14760.1	P_edulia010000894.g	3e-28
163- 3:	transcript:Ma06_t14780.1	P_edulia010000899.g	3e-26
163- 4:	transcript:Ma06_t14790.1	P_edulia010000907.g	3e-67
163- 5:	transcript:Ma06_t14820.1	P_edulia010000910.g	8e-12
163- 6:	transcript:Ma06_t14920.1	P_edulia010000936.g	5e-258
163- 7:	transcript:Ma06_t14950.1	P_edulia010000942.g	3e-257
163- 8:	transcript:Ma06_t14970.1	P_edulia010000943.g	2e-67
## Alignment 164: score=340.0 e_value=7.3e-14 N=8 CAJGYN010000006.1&LG01 plus
164- 0:	transcript:Ma06_t11700.1	P_edulia010004236.g	1e-213
164- 1:	transcript:Ma06_t11740.1	P_edulia010004245.g	5e-25
164- 2:	transcript:Ma06_t11760.1	P_edulia010004257.g	1e-57
164- 3:	transcript:Ma06_t11770.1	P_edulia010004261.g	6e-32
164- 4:	transcript:Ma06_t11810.1	P_edulia010004278.g	4e-118
164- 5:	transcript:Ma06_t11840.2	P_edulia010004267.g	5e-103
164- 6:	transcript:Ma06_t11900.1	P_edulia010004295.g	3e-52
164- 7:	transcript:Ma06_t11970.1	P_edulia010004304.g	7e-137
## Alignment 165: score=280.0 e_value=9.5e-10 N=6 CAJGYN010000006.1&LG01 plus
165- 0:	transcript:Ma06_t36070.1	P_edulia010002635.g	1e-116
165- 1:	transcript:Ma06_t36150.1	P_edulia010002650.g	2e-20
165- 2:	transcript:Ma06_t36160.1	P_edulia010002649.g	0
165- 3:	transcript:Ma06_t36170.1	P_edulia010002645.g	5e-63
165- 4:	transcript:Ma06_t36220.1	P_edulia010002653.g	2e-107
165- 5:	transcript:Ma06_t36230.1	P_edulia010002659.g	2e-13
## Alignment 166: score=259.0 e_value=2.3e-09 N=6 CAJGYN010000006.1&LG01 plus
166- 0:	transcript:Ma06_t11840.2	P_edulia010004308.g	1e-103
166- 1:	transcript:Ma06_t11870.1	P_edulia010004327.g	4e-185
166- 2:	transcript:Ma06_t11900.1	P_edulia010004335.g	3e-52
166- 3:	transcript:Ma06_t11960.1	P_edulia010004341.g	2e-40
166- 4:	transcript:Ma06_t11970.1	P_edulia010004347.g	2e-256
166- 5:	transcript:Ma06_t12030.1	P_edulia010004369.g	2e-220
## Alignment 167: score=256.0 e_value=6e-09 N=6 CAJGYN010000006.1&LG01 plus
167- 0:	transcript:Ma06_t08260.1	P_edulia010003121.g	0
167- 1:	transcript:Ma06_t08330.1	P_edulia010003131.g	3e-127
167- 2:	transcript:Ma06_t08360.1	P_edulia010003127.g	7e-44
167- 3:	transcript:Ma06_t08410.1	P_edulia010003126.g	8e-283
167- 4:	transcript:Ma06_t08490.1	P_edulia010003153.g	2e-35
167- 5:	transcript:Ma06_t08500.1	P_edulia010003162.g	2e-51
## Alignment 168: score=254.0 e_value=4.1e-11 N=6 CAJGYN010000006.1&LG01 plus
168- 0:	transcript:Ma06_t10940.1	P_edulia010000128.g	3e-68
168- 1:	transcript:Ma06_t11170.1	P_edulia010000158.g	1e-92
168- 2:	transcript:Ma06_t11220.1	P_edulia010000165.g	8e-35
168- 3:	transcript:Ma06_t11260.1	P_edulia010000174.g	4e-33
168- 4:	transcript:Ma06_t11270.1	P_edulia010000167.g	9e-64
168- 5:	transcript:Ma06_t11340.1	P_edulia010000181.g	2e-116
## Alignment 169: score=767.0 e_value=1.3e-51 N=18 CAJGYN010000006.1&LG01 minus
169- 0:	transcript:Ma06_t35720.1	P_edulia010001220.g	3e-244
169- 1:	transcript:Ma06_t35750.1	P_edulia010001217.g	6e-209
169- 2:	transcript:Ma06_t35800.1	P_edulia010001196.g	1e-146
169- 3:	transcript:Ma06_t35820.1	P_edulia010001191.g	6e-185
169- 4:	transcript:Ma06_t35880.1	P_edulia010001179.g	2e-05
169- 5:	transcript:Ma06_t35900.2	P_edulia010001175.g	9e-130
169- 6:	transcript:Ma06_t35930.1	P_edulia010001158.g	3e-154
169- 7:	transcript:Ma06_t35950.4	P_edulia010001156.g	1e-150
169- 8:	transcript:Ma06_t36000.1	P_edulia010001148.g	7e-35
169- 9:	transcript:Ma06_t36020.1	P_edulia010001153.g	4e-83
169- 10:	transcript:Ma06_t36040.1	P_edulia010001145.g	8e-246
169- 11:	transcript:Ma06_t36070.1	P_edulia010001141.g	6e-103
169- 12:	transcript:Ma06_t36140.1	P_edulia010001122.g	3e-35
169- 13:	transcript:Ma06_t36220.1	P_edulia010001106.g	9e-111
169- 14:	transcript:Ma06_t36230.1	P_edulia010001104.g	6e-09
169- 15:	transcript:Ma06_t36330.1	P_edulia010001099.g	2e-126
169- 16:	transcript:Ma06_t36340.1	P_edulia010001098.g	1e-53
169- 17:	transcript:Ma06_t36350.1	P_edulia010001075.g	0.0002
## Alignment 170: score=500.0 e_value=8.1e-24 N=11 CAJGYN010000006.1&LG01 minus
170- 0:	transcript:Ma06_t16760.1	P_edulia010001143.g	2e-126
170- 1:	transcript:Ma06_t16780.4	P_edulia010001134.g	0
170- 2:	transcript:Ma06_t16850.2	P_edulia010001116.g	6e-05
170- 3:	transcript:Ma06_t16860.1	P_edulia010001112.g	3e-64
170- 4:	transcript:Ma06_t16890.1	P_edulia010001108.g	5e-105
170- 5:	transcript:Ma06_t16900.1	P_edulia010001105.g	1e-130
170- 6:	transcript:Ma06_t16910.1	P_edulia010001104.g	2e-13
170- 7:	transcript:Ma06_t16940.1	P_edulia010001097.g	3e-178
170- 8:	transcript:Ma06_t17010.1	P_edulia010001093.g	2e-24
170- 9:	transcript:Ma06_t17030.1	P_edulia010001090.g	3e-136
170- 10:	transcript:Ma06_t17040.2	P_edulia010001081.g	1e-156
## Alignment 171: score=428.0 e_value=3.3e-20 N=10 CAJGYN010000006.1&LG01 minus
171- 0:	transcript:Ma06_t16730.1	P_edulia010002646.g	1e-49
171- 1:	transcript:Ma06_t16780.4	P_edulia010002634.g	0
171- 2:	transcript:Ma06_t16850.2	P_edulia010002618.g	6e-63
171- 3:	transcript:Ma06_t16860.1	P_edulia010002621.g	1e-64
171- 4:	transcript:Ma06_t16880.1	P_edulia010002631.g	4e-36
171- 5:	transcript:Ma06_t16890.1	P_edulia010002610.g	4e-84
171- 6:	transcript:Ma06_t16960.1	P_edulia010002611.g	0
171- 7:	transcript:Ma06_t17040.2	P_edulia010002600.g	3e-123
171- 8:	transcript:Ma06_t17080.1	P_edulia010002590.g	2e-117
171- 9:	transcript:Ma06_t17090.2	P_edulia010002572.g	6e-60
## Alignment 172: score=325.0 e_value=4.4e-15 N=7 CAJGYN010000006.1&LG01 minus
172- 0:	transcript:Ma06_t09540.1	P_edulia010000431.g	4e-39
172- 1:	transcript:Ma06_t09580.1	P_edulia010000410.g	2e-212
172- 2:	transcript:Ma06_t09590.1	P_edulia010000404.g	5e-32
172- 3:	transcript:Ma06_t09600.1	P_edulia010000407.g	3e-176
172- 4:	transcript:Ma06_t09670.1	P_edulia010000396.g	0
172- 5:	transcript:Ma06_t09680.1	P_edulia010000398.g	2e-35
172- 6:	transcript:Ma06_t09690.1	P_edulia010000395.g	2e-268
## Alignment 173: score=307.0 e_value=1.2e-14 N=7 CAJGYN010000006.1&LG01 minus
173- 0:	transcript:Ma06_t14730.1	P_edulia010001422.g	2e-87
173- 1:	transcript:Ma06_t14760.1	P_edulia010001416.g	6e-24
173- 2:	transcript:Ma06_t14780.1	P_edulia010001414.g	4e-26
173- 3:	transcript:Ma06_t14790.1	P_edulia010001411.g	9e-172
173- 4:	transcript:Ma06_t14820.1	P_edulia010001402.g	2e-12
173- 5:	transcript:Ma06_t14840.1	P_edulia010001388.g	5e-147
173- 6:	transcript:Ma06_t15040.2	P_edulia010001385.g	1e-29
## Alignment 174: score=427.0 e_value=8.2e-21 N=10 CAJGYN010000006.1&LG02 plus
174- 0:	transcript:Ma06_t35570.1	P_edulia020006903.g	6e-48
174- 1:	transcript:Ma06_t35590.3	P_edulia020006900.g	1e-264
174- 2:	transcript:Ma06_t35680.1	P_edulia020006911.g	1e-57
174- 3:	transcript:Ma06_t35730.1	P_edulia020006916.g	9e-129
174- 4:	transcript:Ma06_t35790.1	P_edulia020006923.g	5e-185
174- 5:	transcript:Ma06_t35800.1	P_edulia020006938.g	1e-115
174- 6:	transcript:Ma06_t35850.1	P_edulia020006945.g	6e-10
174- 7:	transcript:Ma06_t35980.1	P_edulia020006962.g	5e-82
174- 8:	transcript:Ma06_t36040.1	P_edulia020006950.g	2e-243
174- 9:	transcript:Ma06_t36050.1	P_edulia020006977.g	2e-156
## Alignment 175: score=284.0 e_value=6.2e-15 N=7 CAJGYN010000006.1&LG02 minus
175- 0:	transcript:Ma06_t16440.1	P_edulia020006952.g	8e-96
175- 1:	transcript:Ma06_t16510.3	P_edulia020006938.g	4e-112
175- 2:	transcript:Ma06_t16530.2	P_edulia020006932.g	8e-118
175- 3:	transcript:Ma06_t16540.3	P_edulia020006927.g	2e-06
175- 4:	transcript:Ma06_t16790.1	P_edulia020006930.g	1e-98
175- 5:	transcript:Ma06_t16800.1	P_edulia020006925.g	7e-10
175- 6:	transcript:Ma06_t16880.1	P_edulia020006902.g	4e-14
## Alignment 176: score=279.0 e_value=5.8e-08 N=6 CAJGYN010000006.1&LG02 minus
176- 0:	transcript:Ma06_t05440.1	P_edulia020006709.g	6e-123
176- 1:	transcript:Ma06_t05450.1	P_edulia020006707.g	1e-23
176- 2:	transcript:Ma06_t05460.1	P_edulia020006704.g	7e-187
176- 3:	transcript:Ma06_t05470.1	P_edulia020006701.g	1e-09
176- 4:	transcript:Ma06_t05480.1	P_edulia020006694.g	3e-203
176- 5:	transcript:Ma06_t05490.1	P_edulia020006687.g	3e-139
## Alignment 177: score=254.0 e_value=3.4e-09 N=6 CAJGYN010000006.1&LG02 minus
177- 0:	transcript:Ma06_t35250.1	P_edulia020006964.g	0
177- 1:	transcript:Ma06_t35270.6	P_edulia020006956.g	1e-36
177- 2:	transcript:Ma06_t35370.2	P_edulia020006952.g	3e-99
177- 3:	transcript:Ma06_t35530.1	P_edulia020006931.g	5e-37
177- 4:	transcript:Ma06_t35610.1	P_edulia020006915.g	6e-74
177- 5:	transcript:Ma06_t35680.1	P_edulia020006911.g	1e-57
## Alignment 178: score=378.0 e_value=1.1e-13 N=8 CAJGYN010000006.1&LG03 minus
178- 0:	transcript:Ma06_t12090.1	P_edulia030009138.g	3e-140
178- 1:	transcript:Ma06_t12120.1	P_edulia030009135.g	2e-50
178- 2:	transcript:Ma06_t12160.1	P_edulia030009120.g	4e-78
178- 3:	transcript:Ma06_t12180.1	P_edulia030009124.g	5e-59
178- 4:	transcript:Ma06_t12190.1	P_edulia030009113.g	3e-110
178- 5:	transcript:Ma06_t12200.2	P_edulia030009117.g	1e-180
178- 6:	transcript:Ma06_t12210.1	P_edulia030009123.g	1e-179
178- 7:	transcript:Ma06_t12230.1	P_edulia030009112.g	3e-153
## Alignment 179: score=263.0 e_value=1.5e-08 N=6 CAJGYN010000006.1&LG03 minus
179- 0:	transcript:Ma06_t29810.2	P_edulia030009265.g	4e-165
179- 1:	transcript:Ma06_t29840.1	P_edulia030009277.g	2e-90
179- 2:	transcript:Ma06_t30000.1	P_edulia030009246.g	7e-183
179- 3:	transcript:Ma06_t30060.1	P_edulia030009250.g	3e-209
179- 4:	transcript:Ma06_t30100.1	P_edulia030009234.g	4e-25
179- 5:	transcript:Ma06_t30140.1	P_edulia030009244.g	4e-169
## Alignment 180: score=262.0 e_value=2.3e-08 N=6 CAJGYN010000006.1&LG03 minus
180- 0:	transcript:Ma06_t36730.1	P_edulia030009100.g	5e-163
180- 1:	transcript:Ma06_t36760.1	P_edulia030009107.g	6e-19
180- 2:	transcript:Ma06_t36810.1	P_edulia030009079.g	5e-67
180- 3:	transcript:Ma06_t36870.1	P_edulia030009052.g	1e-42
180- 4:	transcript:Ma06_t36890.1	P_edulia030009059.g	2e-44
180- 5:	transcript:Ma06_t36910.1	P_edulia030009065.g	7e-195
## Alignment 181: score=323.0 e_value=2.6e-14 N=7 CAJGYN010000006.1&LG05 plus
181- 0:	transcript:Ma06_t33550.1	P_edulia050012122.g	0
181- 1:	transcript:Ma06_t33560.4	P_edulia050012131.g	5e-84
181- 2:	transcript:Ma06_t33600.1	P_edulia050012135.g	2e-197
181- 3:	transcript:Ma06_t33640.1	P_edulia050012143.g	4e-128
181- 4:	transcript:Ma06_t33650.2	P_edulia050012148.g	0
181- 5:	transcript:Ma06_t33670.1	P_edulia050012151.g	1e-64
181- 6:	transcript:Ma06_t33680.1	P_edulia050012149.g	8e-63
## Alignment 182: score=318.0 e_value=1.8e-14 N=7 CAJGYN010000006.1&LG05 plus
182- 0:	transcript:Ma06_t12100.2	P_edulia050011477.g	3e-157
182- 1:	transcript:Ma06_t12110.1	P_edulia050011475.g	2e-98
182- 2:	transcript:Ma06_t12120.1	P_edulia050011474.g	1e-68
182- 3:	transcript:Ma06_t12130.1	P_edulia050011476.g	2e-46
182- 4:	transcript:Ma06_t12210.1	P_edulia050011500.g	2e-164
182- 5:	transcript:Ma06_t12220.1	P_edulia050011503.g	1e-56
182- 6:	transcript:Ma06_t12270.1	P_edulia050011514.g	2e-214
## Alignment 183: score=525.0 e_value=3.3e-23 N=11 CAJGYN010000006.1&LG05 minus
183- 0:	transcript:Ma06_t35900.2	P_edulia050012881.g	9e-127
183- 1:	transcript:Ma06_t35920.2	P_edulia050012879.g	1e-74
183- 2:	transcript:Ma06_t35930.1	P_edulia050012873.g	2e-158
183- 3:	transcript:Ma06_t35950.4	P_edulia050012874.g	5e-174
183- 4:	transcript:Ma06_t35980.1	P_edulia050012871.g	3e-79
183- 5:	transcript:Ma06_t36010.1	P_edulia050012867.g	7e-185
183- 6:	transcript:Ma06_t36030.1	P_edulia050012866.g	5e-11
183- 7:	transcript:Ma06_t36090.1	P_edulia050012862.g	4e-79
183- 8:	transcript:Ma06_t36140.1	P_edulia050012859.g	7e-37
183- 9:	transcript:Ma06_t36160.1	P_edulia050012853.g	0
183- 10:	transcript:Ma06_t36170.1	P_edulia050012865.g	2e-79
## Alignment 184: score=257.0 e_value=2.7e-10 N=6 CAJGYN010000006.1&LG05 minus
184- 0:	transcript:Ma06_t25140.1	P_edulia050011635.g	8e-07
184- 1:	transcript:Ma06_t25150.1	P_edulia050011633.g	5e-68
184- 2:	transcript:Ma06_t25180.1	P_edulia050011626.g	6e-17
184- 3:	transcript:Ma06_t25200.1	P_edulia050011625.g	3e-135
184- 4:	transcript:Ma06_t25210.1	P_edulia050011609.g	6e-50
184- 5:	transcript:Ma06_t25460.1	P_edulia050011588.g	1e-43
## Alignment 185: score=374.0 e_value=1.4e-13 N=8 CAJGYN010000006.1&LG06 plus
185- 0:	transcript:Ma06_t12720.1	P_edulia060016685.g	1e-24
185- 1:	transcript:Ma06_t12730.1	P_edulia060016680.g	2e-192
185- 2:	transcript:Ma06_t12760.1	P_edulia060016696.g	1e-31
185- 3:	transcript:Ma06_t12790.1	P_edulia060016702.g	2e-227
185- 4:	transcript:Ma06_t12830.1	P_edulia060016704.g	2e-176
185- 5:	transcript:Ma06_t12850.1	P_edulia060016705.g	9e-110
185- 6:	transcript:Ma06_t12860.3	P_edulia060016706.g	1e-106
185- 7:	transcript:Ma06_t12880.1	P_edulia060016717.g	8e-135
## Alignment 186: score=306.0 e_value=6.1e-12 N=7 CAJGYN010000006.1&LG06 plus
186- 0:	transcript:Ma06_t08280.1	P_edulia060013342.g	6e-69
186- 1:	transcript:Ma06_t08330.1	P_edulia060013356.g	2e-147
186- 2:	transcript:Ma06_t08350.1	P_edulia060013351.g	1e-103
186- 3:	transcript:Ma06_t08420.1	P_edulia060013366.g	1e-37
186- 4:	transcript:Ma06_t08440.1	P_edulia060013381.g	1e-61
186- 5:	transcript:Ma06_t08460.1	P_edulia060013372.g	6e-50
186- 6:	transcript:Ma06_t08510.1	P_edulia060013395.g	4e-169
## Alignment 187: score=305.0 e_value=1.7e-11 N=7 CAJGYN010000006.1&LG06 plus
187- 0:	transcript:Ma06_t29810.2	P_edulia060013348.g	9e-169
187- 1:	transcript:Ma06_t29840.1	P_edulia060013357.g	8e-89
187- 2:	transcript:Ma06_t30020.1	P_edulia060013358.g	2e-175
187- 3:	transcript:Ma06_t30060.1	P_edulia060013376.g	2e-187
187- 4:	transcript:Ma06_t30070.1	P_edulia060013374.g	6e-244
187- 5:	transcript:Ma06_t30100.1	P_edulia060013380.g	6e-25
187- 6:	transcript:Ma06_t30210.1	P_edulia060013397.g	3e-233
## Alignment 188: score=270.0 e_value=1.5e-09 N=6 CAJGYN010000006.1&LG06 plus
188- 0:	transcript:Ma06_t11760.1	P_edulia060015349.g	3e-65
188- 1:	transcript:Ma06_t11810.1	P_edulia060015366.g	2e-118
188- 2:	transcript:Ma06_t11820.1	P_edulia060015360.g	1e-128
188- 3:	transcript:Ma06_t11840.2	P_edulia060015381.g	1e-100
188- 4:	transcript:Ma06_t11870.1	P_edulia060015384.g	4e-196
188- 5:	transcript:Ma06_t11900.1	P_edulia060015389.g	3e-53
## Alignment 189: score=260.0 e_value=6.3e-11 N=6 CAJGYN010000006.1&LG06 plus
189- 0:	transcript:Ma06_t29810.2	P_edulia060016332.g	2e-117
189- 1:	transcript:Ma06_t29860.1	P_edulia060016357.g	1e-69
189- 2:	transcript:Ma06_t29870.1	P_edulia060016361.g	1e-198
189- 3:	transcript:Ma06_t29890.1	P_edulia060016364.g	6e-22
189- 4:	transcript:Ma06_t30000.1	P_edulia060016382.g	8e-181
189- 5:	transcript:Ma06_t30010.1	P_edulia060016375.g	2e-56
## Alignment 190: score=322.0 e_value=7.3e-12 N=7 CAJGYN010000006.1&LG06 minus
190- 0:	transcript:Ma06_t12760.1	P_edulia060016740.g	1e-31
190- 1:	transcript:Ma06_t12780.1	P_edulia060016741.g	1e-50
190- 2:	transcript:Ma06_t12790.1	P_edulia060016746.g	2e-223
190- 3:	transcript:Ma06_t12850.1	P_edulia060016732.g	1e-106
190- 4:	transcript:Ma06_t12860.3	P_edulia060016734.g	8e-109
190- 5:	transcript:Ma06_t12880.1	P_edulia060016730.g	4e-135
190- 6:	transcript:Ma06_t12930.1	P_edulia060016714.g	4e-09
## Alignment 191: score=302.0 e_value=1.6e-13 N=7 CAJGYN010000006.1&LG06 minus
191- 0:	transcript:Ma06_t36720.1	P_edulia060013161.g	8e-146
191- 1:	transcript:Ma06_t36760.1	P_edulia060013144.g	2e-19
191- 2:	transcript:Ma06_t36800.1	P_edulia060013139.g	2e-69
191- 3:	transcript:Ma06_t36810.1	P_edulia060013138.g	7e-66
191- 4:	transcript:Ma06_t36850.1	P_edulia060013118.g	1e-31
191- 5:	transcript:Ma06_t36870.1	P_edulia060013120.g	8e-45
191- 6:	transcript:Ma06_t36910.1	P_edulia060013096.g	5e-197
## Alignment 192: score=258.0 e_value=3.5e-14 N=6 CAJGYN010000006.1&LG06 minus
192- 0:	transcript:Ma06_t35560.1	P_edulia060015906.g	3e-242
192- 1:	transcript:Ma06_t35570.1	P_edulia060015905.g	1e-57
192- 2:	transcript:Ma06_t35580.1	P_edulia060015904.g	1e-119
192- 3:	transcript:Ma06_t35690.1	P_edulia060015889.g	2e-75
192- 4:	transcript:Ma06_t35720.1	P_edulia060015884.g	3e-237
192- 5:	transcript:Ma06_t35830.1	P_edulia060015861.g	4e-170
## Alignment 193: score=309.0 e_value=2.3e-11 N=7 CAJGYN010000006.1&LG07 plus
193- 0:	transcript:Ma06_t28020.1	P_edulia070017934.g	5e-40
193- 1:	transcript:Ma06_t28080.1	P_edulia070017942.g	0
193- 2:	transcript:Ma06_t28110.1	P_edulia070017950.g	6e-90
193- 3:	transcript:Ma06_t28130.1	P_edulia070017955.g	2e-47
193- 4:	transcript:Ma06_t28140.3	P_edulia070017959.g	2e-173
193- 5:	transcript:Ma06_t28150.1	P_edulia070017953.g	1e-132
193- 6:	transcript:Ma06_t28290.1	P_edulia070017981.g	3e-45
## Alignment 194: score=326.0 e_value=4.3e-13 N=7 CAJGYN010000006.1&LG07 minus
194- 0:	transcript:Ma06_t06290.1	P_edulia070017907.g	1e-29
194- 1:	transcript:Ma06_t06300.1	P_edulia070017882.g	1e-57
194- 2:	transcript:Ma06_t06320.3	P_edulia070017874.g	4e-22
194- 3:	transcript:Ma06_t06360.1	P_edulia070017881.g	7e-50
194- 4:	transcript:Ma06_t06370.1	P_edulia070017875.g	2e-202
194- 5:	transcript:Ma06_t06380.1	P_edulia070017871.g	5e-24
194- 6:	transcript:Ma06_t06420.1	P_edulia070017866.g	9e-186
## Alignment 195: score=260.0 e_value=2.3e-10 N=6 CAJGYN010000006.1&LG07 minus
195- 0:	transcript:Ma06_t02070.1	P_edulia070017606.g	7e-07
195- 1:	transcript:Ma06_t02160.1	P_edulia070017596.g	6e-91
195- 2:	transcript:Ma06_t02230.1	P_edulia070017584.g	1e-214
195- 3:	transcript:Ma06_t02240.1	P_edulia070017582.g	7e-244
195- 4:	transcript:Ma06_t02290.1	P_edulia070017569.g	1e-255
195- 5:	transcript:Ma06_t02300.2	P_edulia070017561.g	2e-17
## Alignment 196: score=250.0 e_value=1e-09 N=6 CAJGYN010000006.1&LG07 minus
196- 0:	transcript:Ma06_t05320.2	P_edulia070018431.g	1e-77
196- 1:	transcript:Ma06_t05340.1	P_edulia070018423.g	0
196- 2:	transcript:Ma06_t05380.1	P_edulia070018415.g	0
196- 3:	transcript:Ma06_t05390.1	P_edulia070018408.g	5e-67
196- 4:	transcript:Ma06_t05400.1	P_edulia070018392.g	1e-128
196- 5:	transcript:Ma06_t05560.1	P_edulia070018384.g	9e-155
## Alignment 197: score=284.0 e_value=1.6e-11 N=6 CAJGYN010000006.1&LG08 plus
197- 0:	transcript:Ma06_t37040.1	P_edulia080019205.g	5e-93
197- 1:	transcript:Ma06_t37080.1	P_edulia080019223.g	3e-35
197- 2:	transcript:Ma06_t37090.1	P_edulia080019222.g	3e-75
197- 3:	transcript:Ma06_t37100.1	P_edulia080019225.g	9e-67
197- 4:	transcript:Ma06_t37110.1	P_edulia080019228.g	1e-78
197- 5:	transcript:Ma06_t37120.1	P_edulia080019226.g	7e-08
## Alignment 198: score=273.0 e_value=8.1e-10 N=6 CAJGYN010000006.1&LG08 plus
198- 0:	transcript:Ma06_t16600.1	P_edulia080019984.g	1e-89
198- 1:	transcript:Ma06_t16620.1	P_edulia080020005.g	1e-196
198- 2:	transcript:Ma06_t16630.1	P_edulia080019994.g	2e-40
198- 3:	transcript:Ma06_t16640.4	P_edulia080020009.g	5e-114
198- 4:	transcript:Ma06_t16650.1	P_edulia080020006.g	9e-40
198- 5:	transcript:Ma06_t16710.1	P_edulia080020014.g	2e-82
## Alignment 199: score=270.0 e_value=5.1e-10 N=6 CAJGYN010000006.1&LG08 minus
199- 0:	transcript:Ma06_t14730.1	P_edulia080019534.g	2e-116
199- 1:	transcript:Ma06_t14740.1	P_edulia080019532.g	0
199- 2:	transcript:Ma06_t14770.2	P_edulia080019529.g	5e-144
199- 3:	transcript:Ma06_t14800.3	P_edulia080019527.g	5e-190
199- 4:	transcript:Ma06_t14850.1	P_edulia080019510.g	3e-73
199- 5:	transcript:Ma06_t14920.1	P_edulia080019499.g	4e-231
## Alignment 200: score=301.0 e_value=6.4e-14 N=7 CAJGYN010000006.1&LG09 plus
200- 0:	transcript:Ma06_t28050.1	P_edulia090021275.g	0
200- 1:	transcript:Ma06_t28080.1	P_edulia090021288.g	0
200- 2:	transcript:Ma06_t28110.1	P_edulia090021307.g	4e-210
200- 3:	transcript:Ma06_t28140.3	P_edulia090021302.g	2e-99
200- 4:	transcript:Ma06_t28150.1	P_edulia090021300.g	7e-140
200- 5:	transcript:Ma06_t28160.1	P_edulia090021296.g	3e-84
200- 6:	transcript:Ma06_t28290.1	P_edulia090021327.g	2e-40
## Alignment 201: score=535.0 e_value=2.3e-31 N=13 CAJGYN010000006.1&LG09 minus
201- 0:	transcript:Ma06_t02380.1	P_edulia090021439.g	3e-51
201- 1:	transcript:Ma06_t02400.1	P_edulia090021419.g	8e-25
201- 2:	transcript:Ma06_t02420.1	P_edulia090021401.g	9e-95
201- 3:	transcript:Ma06_t02430.1	P_edulia090021397.g	9e-154
201- 4:	transcript:Ma06_t02440.1	P_edulia090021394.g	1e-29
201- 5:	transcript:Ma06_t02450.1	P_edulia090021389.g	1e-129
201- 6:	transcript:Ma06_t02460.2	P_edulia090021391.g	2e-55
201- 7:	transcript:Ma06_t02540.1	P_edulia090021367.g	1e-19
201- 8:	transcript:Ma06_t02570.1	P_edulia090021364.g	5e-159
201- 9:	transcript:Ma06_t02690.1	P_edulia090021351.g	7e-184
201- 10:	transcript:Ma06_t02700.1	P_edulia090021345.g	2e-57
201- 11:	transcript:Ma06_t02710.1	P_edulia090021336.g	2e-152
201- 12:	transcript:Ma06_t02760.1	P_edulia090021317.g	2e-88
## Alignment 202: score=276.0 e_value=7.6e-10 N=6 CAJGYN010000006.1&LG09 minus
202- 0:	transcript:Ma06_t06770.1	P_edulia090021517.g	8e-53
202- 1:	transcript:Ma06_t06780.1	P_edulia090021490.g	2e-124
202- 2:	transcript:Ma06_t06790.1	P_edulia090021498.g	3e-239
202- 3:	transcript:Ma06_t06800.1	P_edulia090021499.g	3e-161
202- 4:	transcript:Ma06_t06830.1	P_edulia090021477.g	6e-64
202- 5:	transcript:Ma06_t06840.1	P_edulia090021475.g	6e-90
## Alignment 203: score=260.0 e_value=5.9e-12 N=6 CAJGYN010000006.1&LG09 minus
203- 0:	transcript:Ma06_t13060.1	P_edulia090021155.g	2e-54
203- 1:	transcript:Ma06_t13130.1	P_edulia090021122.g	1e-116
203- 2:	transcript:Ma06_t13150.1	P_edulia090021127.g	7e-32
203- 3:	transcript:Ma06_t13160.1	P_edulia090021124.g	2e-30
203- 4:	transcript:Ma06_t13180.1	P_edulia090021118.g	3e-13
203- 5:	transcript:Ma06_t13290.1	P_edulia090021107.g	2e-255
## Alignment 204: score=722.0 e_value=4.6e-41 N=15 CAJGYN010000007.1&LG01 plus
204- 0:	transcript:Ma07_t23390.2	P_edulia010001541.g	1e-11
204- 1:	transcript:Ma07_t23400.1	P_edulia010001548.g	2e-24
204- 2:	transcript:Ma07_t23410.1	P_edulia010001554.g	1e-111
204- 3:	transcript:Ma07_t23420.1	P_edulia010001551.g	4e-32
204- 4:	transcript:Ma07_t23440.1	P_edulia010001556.g	9e-158
204- 5:	transcript:Ma07_t23470.1	P_edulia010001553.g	7e-30
204- 6:	transcript:Ma07_t23480.1	P_edulia010001558.g	7e-190
204- 7:	transcript:Ma07_t23500.1	P_edulia010001549.g	0.0009
204- 8:	transcript:Ma07_t23520.1	P_edulia010001562.g	2e-300
204- 9:	transcript:Ma07_t23550.1	P_edulia010001572.g	3e-90
204- 10:	transcript:Ma07_t23570.1	P_edulia010001566.g	4e-24
204- 11:	transcript:Ma07_t23590.1	P_edulia010001575.g	1e-168
204- 12:	transcript:Ma07_t23600.1	P_edulia010001577.g	1e-156
204- 13:	transcript:Ma07_t23630.2	P_edulia010001581.g	8e-175
204- 14:	transcript:Ma07_t23680.1	P_edulia010001587.g	7e-108
## Alignment 205: score=327.0 e_value=7.1e-12 N=7 CAJGYN010000007.1&LG01 plus
205- 0:	transcript:Ma07_t08320.1	P_edulia010005640.g	2e-65
205- 1:	transcript:Ma07_t08380.1	P_edulia010005673.g	4e-147
205- 2:	transcript:Ma07_t08410.1	P_edulia010005665.g	1e-127
205- 3:	transcript:Ma07_t08420.1	P_edulia010005661.g	4e-240
205- 4:	transcript:Ma07_t08430.1	P_edulia010005691.g	4e-155
205- 5:	transcript:Ma07_t08450.1	P_edulia010005681.g	0
205- 6:	transcript:Ma07_t08490.3	P_edulia010005682.g	4e-292
## Alignment 206: score=306.0 e_value=2.8e-13 N=7 CAJGYN010000007.1&LG01 plus
206- 0:	transcript:Ma07_t10230.1	P_edulia010001109.g	3e-65
206- 1:	transcript:Ma07_t10320.1	P_edulia010001127.g	4e-57
206- 2:	transcript:Ma07_t10330.1	P_edulia010001133.g	4e-122
206- 3:	transcript:Ma07_t10340.3	P_edulia010001136.g	6e-115
206- 4:	transcript:Ma07_t10350.1	P_edulia010001139.g	2e-72
206- 5:	transcript:Ma07_t10360.1	P_edulia010001142.g	4e-37
206- 6:	transcript:Ma07_t10460.1	P_edulia010001162.g	3e-22
## Alignment 207: score=294.0 e_value=8.7e-13 N=7 CAJGYN010000007.1&LG01 plus
207- 0:	transcript:Ma07_t25760.1	P_edulia010003727.g	1e-05
207- 1:	transcript:Ma07_t25810.1	P_edulia010003747.g	0
207- 2:	transcript:Ma07_t26020.3	P_edulia010003768.g	1e-247
207- 3:	transcript:Ma07_t26030.1	P_edulia010003764.g	2e-175
207- 4:	transcript:Ma07_t26090.1	P_edulia010003792.g	3e-81
207- 5:	transcript:Ma07_t26110.1	P_edulia010003783.g	4e-155
207- 6:	transcript:Ma07_t26130.1	P_edulia010003780.g	3e-65
## Alignment 208: score=655.0 e_value=4.7e-43 N=16 CAJGYN010000007.1&LG01 minus
208- 0:	transcript:Ma07_t14820.1	P_edulia010001217.g	1e-199
208- 1:	transcript:Ma07_t14830.1	P_edulia010001214.g	2e-68
208- 2:	transcript:Ma07_t14870.1	P_edulia010001190.g	2e-47
208- 3:	transcript:Ma07_t14890.1	P_edulia010001173.g	4e-213
208- 4:	transcript:Ma07_t14900.1	P_edulia010001174.g	3e-71
208- 5:	transcript:Ma07_t14970.1	P_edulia010001151.g	8e-108
208- 6:	transcript:Ma07_t15030.1	P_edulia010001139.g	2e-74
208- 7:	transcript:Ma07_t15050.2	P_edulia010001126.g	4e-99
208- 8:	transcript:Ma07_t15060.1	P_edulia010001122.g	2e-41
208- 9:	transcript:Ma07_t15140.2	P_edulia010001115.g	1e-126
208- 10:	transcript:Ma07_t15190.1	P_edulia010001100.g	2e-18
208- 11:	transcript:Ma07_t15230.1	P_edulia010001099.g	2e-130
208- 12:	transcript:Ma07_t15240.1	P_edulia010001098.g	7e-53
208- 13:	transcript:Ma07_t15350.1	P_edulia010001085.g	8e-09
208- 14:	transcript:Ma07_t15360.1	P_edulia010001074.g	5e-123
208- 15:	transcript:Ma07_t15400.1	P_edulia010001060.g	5e-15
## Alignment 209: score=422.0 e_value=2.4e-18 N=9 CAJGYN010000007.1&LG01 minus
209- 0:	transcript:Ma07_t12480.1	P_edulia010004272.g	2e-250
209- 1:	transcript:Ma07_t12540.1	P_edulia010004273.g	1e-250
209- 2:	transcript:Ma07_t12570.2	P_edulia010004263.g	4e-28
209- 3:	transcript:Ma07_t12620.1	P_edulia010004257.g	6e-66
209- 4:	transcript:Ma07_t12630.1	P_edulia010004262.g	4e-56
209- 5:	transcript:Ma07_t12640.1	P_edulia010004258.g	5e-116
209- 6:	transcript:Ma07_t12670.1	P_edulia010004245.g	7e-20
209- 7:	transcript:Ma07_t12680.1	P_edulia010004244.g	1e-88
209- 8:	transcript:Ma07_t12710.1	P_edulia010004249.g	2e-52
## Alignment 210: score=333.0 e_value=1.8e-12 N=7 CAJGYN010000007.1&LG01 minus
210- 0:	transcript:Ma07_t12570.2	P_edulia010004228.g	3e-28
210- 1:	transcript:Ma07_t12620.1	P_edulia010004220.g	2e-65
210- 2:	transcript:Ma07_t12630.1	P_edulia010004225.g	7e-56
210- 3:	transcript:Ma07_t12640.1	P_edulia010004222.g	1e-150
210- 4:	transcript:Ma07_t12670.1	P_edulia010004209.g	8e-21
210- 5:	transcript:Ma07_t12680.1	P_edulia010004211.g	2e-88
210- 6:	transcript:Ma07_t12710.1	P_edulia010004206.g	2e-52
## Alignment 211: score=309.0 e_value=9.1e-11 N=7 CAJGYN010000007.1&LG01 minus
211- 0:	transcript:Ma07_t11450.1	P_edulia010004296.g	2e-37
211- 1:	transcript:Ma07_t11470.1	P_edulia010004298.g	1e-108
211- 2:	transcript:Ma07_t11480.1	P_edulia010004284.g	3e-27
211- 3:	transcript:Ma07_t11490.1	P_edulia010004267.g	4e-129
211- 4:	transcript:Ma07_t11540.1	P_edulia010004263.g	6e-29
211- 5:	transcript:Ma07_t11550.1	P_edulia010004258.g	3e-120
211- 6:	transcript:Ma07_t11570.1	P_edulia010004254.g	3e-222
## Alignment 212: score=294.0 e_value=8e-11 N=7 CAJGYN010000007.1&LG01 minus
212- 0:	transcript:Ma07_t15030.1	P_edulia010002636.g	1e-126
212- 1:	transcript:Ma07_t15060.1	P_edulia010002622.g	4e-41
212- 2:	transcript:Ma07_t15130.1	P_edulia010002623.g	1e-142
212- 3:	transcript:Ma07_t15160.1	P_edulia010002609.g	2e-47
212- 4:	transcript:Ma07_t15240.1	P_edulia010002616.g	7e-56
212- 5:	transcript:Ma07_t15360.1	P_edulia010002594.g	1e-120
212- 6:	transcript:Ma07_t15380.1	PeLBD5	9e-54
## Alignment 213: score=290.0 e_value=2.2e-10 N=6 CAJGYN010000007.1&LG01 minus
213- 0:	transcript:Ma07_t23300.1	P_edulia010001688.g	1e-187
213- 1:	transcript:Ma07_t23310.3	P_edulia010001681.g	6e-185
213- 2:	transcript:Ma07_t23330.1	P_edulia010001683.g	5e-69
213- 3:	transcript:Ma07_t23360.1	P_edulia010001684.g	9e-267
213- 4:	transcript:Ma07_t23400.1	P_edulia010001671.g	8e-25
213- 5:	transcript:Ma07_t23410.1	P_edulia010001679.g	3e-92
## Alignment 214: score=279.0 e_value=7e-11 N=6 CAJGYN010000007.1&LG01 minus
214- 0:	transcript:Ma07_t23420.1	P_edulia010002999.g	1e-95
214- 1:	transcript:Ma07_t23560.1	P_edulia010002989.g	2e-36
214- 2:	transcript:Ma07_t23580.1	P_edulia010002996.g	1e-109
214- 3:	transcript:Ma07_t23590.1	P_edulia010002992.g	1e-109
214- 4:	transcript:Ma07_t23670.1	PeLBD6	3e-60
214- 5:	transcript:Ma07_t23680.1	P_edulia010002982.g	4e-120
## Alignment 215: score=267.0 e_value=2.1e-08 N=6 CAJGYN010000007.1&LG01 minus
215- 0:	transcript:Ma07_t11430.1	P_edulia010004359.g	5e-146
215- 1:	transcript:Ma07_t11450.1	P_edulia010004351.g	2e-37
215- 2:	transcript:Ma07_t11460.2	P_edulia010004347.g	2e-266
215- 3:	transcript:Ma07_t11470.1	P_edulia010004339.g	6e-109
215- 4:	transcript:Ma07_t11480.1	P_edulia010004325.g	3e-27
215- 5:	transcript:Ma07_t11490.1	P_edulia010004308.g	4e-130
## Alignment 216: score=326.0 e_value=1.8e-12 N=7 CAJGYN010000007.1&LG02 plus
216- 0:	transcript:Ma07_t27610.1	P_edulia020007273.g	1e-64
216- 1:	transcript:Ma07_t27770.1	P_edulia020007262.g	8e-175
216- 2:	transcript:Ma07_t27780.1	PeLBD13	4e-47
216- 3:	transcript:Ma07_t27790.1	P_edulia020007274.g	5e-88
216- 4:	transcript:Ma07_t27870.1	P_edulia020007271.g	4e-31
216- 5:	transcript:Ma07_t27890.1	P_edulia020007288.g	4e-174
216- 6:	transcript:Ma07_t27910.1	P_edulia020007280.g	4e-262
## Alignment 217: score=318.0 e_value=2.4e-17 N=7 CAJGYN010000007.1&LG02 plus
217- 0:	transcript:Ma07_t16180.1	P_edulia020006565.g	7e-108
217- 1:	transcript:Ma07_t16190.1	P_edulia020006582.g	2e-147
217- 2:	transcript:Ma07_t16200.1	P_edulia020006585.g	1e-16
217- 3:	transcript:Ma07_t16220.2	P_edulia020006577.g	2e-79
217- 4:	transcript:Ma07_t16240.1	P_edulia020006575.g	4e-92
217- 5:	transcript:Ma07_t16260.1	P_edulia020006594.g	1e-06
217- 6:	transcript:Ma07_t16420.1	P_edulia020006588.g	6e-74
## Alignment 218: score=311.0 e_value=1.6e-12 N=7 CAJGYN010000007.1&LG02 minus
218- 0:	transcript:Ma07_t15890.1	P_edulia020006723.g	3e-248
218- 1:	transcript:Ma07_t15950.1	P_edulia020006693.g	1e-123
218- 2:	transcript:Ma07_t16020.1	P_edulia020006688.g	6e-21
218- 3:	transcript:Ma07_t16050.1	P_edulia020006687.g	5e-173
218- 4:	transcript:Ma07_t16080.1	P_edulia020006680.g	7e-291
218- 5:	transcript:Ma07_t16130.1	P_edulia020006672.g	3e-78
218- 6:	transcript:Ma07_t16150.1	P_edulia020006668.g	2e-205
## Alignment 219: score=278.0 e_value=2.3e-10 N=6 CAJGYN010000007.1&LG02 minus
219- 0:	transcript:Ma07_t20840.1	P_edulia020006599.g	5e-99
219- 1:	transcript:Ma07_t20850.1	P_edulia020006601.g	4e-221
219- 2:	transcript:Ma07_t20860.1	P_edulia020006596.g	1e-15
219- 3:	transcript:Ma07_t20870.1	P_edulia020006594.g	7e-08
219- 4:	transcript:Ma07_t20890.1	P_edulia020006577.g	1e-79
219- 5:	transcript:Ma07_t20900.1	P_edulia020006573.g	9e-195
## Alignment 220: score=364.0 e_value=2.4e-14 N=8 CAJGYN010000007.1&LG03 plus
220- 0:	transcript:Ma07_t27630.1	P_edulia030008452.g	1e-30
220- 1:	transcript:Ma07_t27660.1	P_edulia030008453.g	9e-09
220- 2:	transcript:Ma07_t27700.1	P_edulia030008464.g	8e-95
220- 3:	transcript:Ma07_t27760.1	P_edulia030008468.g	5e-47
220- 4:	transcript:Ma07_t27770.1	P_edulia030008469.g	1e-192
220- 5:	transcript:Ma07_t27780.1	PeLBD15	3e-62
220- 6:	transcript:Ma07_t27820.1	P_edulia030008476.g	9e-221
220- 7:	transcript:Ma07_t27910.1	P_edulia030008488.g	4e-254
## Alignment 221: score=269.0 e_value=2.7e-09 N=6 CAJGYN010000007.1&LG03 plus
221- 0:	transcript:Ma07_t00430.2	P_edulia030009062.g	2e-78
221- 1:	transcript:Ma07_t00440.1	P_edulia030009060.g	5e-27
221- 2:	transcript:Ma07_t00450.2	P_edulia030009065.g	1e-176
221- 3:	transcript:Ma07_t00480.1	P_edulia030009071.g	1e-37
221- 4:	transcript:Ma07_t00540.1	P_edulia030009080.g	9e-234
221- 5:	transcript:Ma07_t00580.1	P_edulia030009086.g	4e-202
## Alignment 222: score=325.0 e_value=1.7e-18 N=8 CAJGYN010000007.1&LG03 minus
222- 0:	transcript:Ma07_t20680.1	P_edulia030008889.g	1e-34
222- 1:	transcript:Ma07_t20710.1	P_edulia030008884.g	1e-14
222- 2:	transcript:Ma07_t20740.1	P_edulia030008870.g	1e-89
222- 3:	transcript:Ma07_t20920.1	P_edulia030008854.g	2e-91
222- 4:	transcript:Ma07_t20930.1	P_edulia030008855.g	2e-19
222- 5:	transcript:Ma07_t21110.2	P_edulia030008835.g	2e-05
222- 6:	transcript:Ma07_t21210.1	P_edulia030008812.g	6e-99
222- 7:	transcript:Ma07_t21240.1	P_edulia030008795.g	0
## Alignment 223: score=307.0 e_value=3.7e-12 N=7 CAJGYN010000007.1&LG03 minus
223- 0:	transcript:Ma07_t27980.1	P_edulia030009100.g	1e-150
223- 1:	transcript:Ma07_t28020.1	P_edulia030009102.g	6e-103
223- 2:	transcript:Ma07_t28050.6	P_edulia030009107.g	1e-21
223- 3:	transcript:Ma07_t28110.1	P_edulia030009084.g	2e-31
223- 4:	transcript:Ma07_t28200.1	P_edulia030009052.g	1e-46
223- 5:	transcript:Ma07_t28210.1	P_edulia030009054.g	2e-09
223- 6:	transcript:Ma07_t28230.1	P_edulia030009058.g	2e-27
## Alignment 224: score=255.0 e_value=1.1e-08 N=6 CAJGYN010000007.1&LG03 minus
224- 0:	transcript:Ma07_t24680.1	P_edulia030009526.g	6e-144
224- 1:	transcript:Ma07_t24720.1	P_edulia030009513.g	3e-275
224- 2:	transcript:Ma07_t24730.1	P_edulia030009497.g	7e-270
224- 3:	transcript:Ma07_t24750.1	P_edulia030009486.g	9e-161
224- 4:	transcript:Ma07_t24800.1	P_edulia030009488.g	9e-32
224- 5:	transcript:Ma07_t24880.1	P_edulia030009467.g	5e-59
## Alignment 225: score=338.0 e_value=1.4e-17 N=8 CAJGYN010000007.1&LG04 plus
225- 0:	transcript:Ma07_t06680.1	P_edulia040011066.g	2e-106
225- 1:	transcript:Ma07_t06960.1	P_edulia040011079.g	9e-25
225- 2:	transcript:Ma07_t07000.1	P_edulia040011078.g	4e-49
225- 3:	transcript:Ma07_t07020.1	P_edulia040011090.g	1e-36
225- 4:	transcript:Ma07_t07050.1	P_edulia040011100.g	7e-16
225- 5:	transcript:Ma07_t07060.1	P_edulia040011094.g	2e-132
225- 6:	transcript:Ma07_t07070.1	P_edulia040011113.g	5e-202
225- 7:	transcript:Ma07_t07130.1	P_edulia040011122.g	8e-48
## Alignment 226: score=259.0 e_value=2.2e-11 N=6 CAJGYN010000007.1&LG04 plus
226- 0:	transcript:Ma07_t25800.5	P_edulia040009553.g	1e-67
226- 1:	transcript:Ma07_t26020.3	P_edulia040009582.g	2e-245
226- 2:	transcript:Ma07_t26030.1	P_edulia040009591.g	7e-179
226- 3:	transcript:Ma07_t26060.1	P_edulia040009587.g	7e-08
226- 4:	transcript:Ma07_t26110.1	P_edulia040009595.g	3e-197
226- 5:	transcript:Ma07_t26130.1	P_edulia040009605.g	2e-57
## Alignment 227: score=262.0 e_value=4.8e-10 N=6 CAJGYN010000007.1&LG04 minus
227- 0:	transcript:Ma07_t03930.1	P_edulia040009997.g	6e-98
227- 1:	transcript:Ma07_t03950.3	P_edulia040009996.g	1e-148
227- 2:	transcript:Ma07_t03990.1	P_edulia040009975.g	6e-115
227- 3:	transcript:Ma07_t04010.1	P_edulia040009978.g	6e-162
227- 4:	transcript:Ma07_t04050.2	P_edulia040009962.g	9e-84
227- 5:	transcript:Ma07_t04170.1	P_edulia040009946.g	6e-24
## Alignment 228: score=288.0 e_value=4.6e-13 N=7 CAJGYN010000007.1&LG05 minus
228- 0:	transcript:Ma07_t05950.2	P_edulia050012021.g	1e-160
228- 1:	transcript:Ma07_t05960.1	P_edulia050012018.g	2e-86
228- 2:	transcript:Ma07_t05980.2	P_edulia050012016.g	2e-38
228- 3:	transcript:Ma07_t06000.1	P_edulia050012013.g	2e-38
228- 4:	transcript:Ma07_t06230.1	P_edulia050012006.g	3e-159
228- 5:	transcript:Ma07_t06440.3	P_edulia050011985.g	1e-31
228- 6:	transcript:Ma07_t06590.2	P_edulia050011983.g	3e-77
## Alignment 229: score=505.0 e_value=1.5e-24 N=11 CAJGYN010000007.1&LG06 plus
229- 0:	transcript:Ma07_t00430.2	P_edulia060013102.g	6e-82
229- 1:	transcript:Ma07_t00440.1	P_edulia060013101.g	2e-25
229- 2:	transcript:Ma07_t00450.2	P_edulia060013096.g	4e-179
229- 3:	transcript:Ma07_t00470.1	P_edulia060013107.g	5e-269
229- 4:	transcript:Ma07_t00480.1	P_edulia060013112.g	3e-35
229- 5:	transcript:Ma07_t00490.2	P_edulia060013128.g	1e-231
229- 6:	transcript:Ma07_t00500.4	P_edulia060013127.g	2e-138
229- 7:	transcript:Ma07_t00540.1	P_edulia060013140.g	2e-148
229- 8:	transcript:Ma07_t00550.2	P_edulia060013139.g	4e-17
229- 9:	transcript:Ma07_t00580.1	P_edulia060013131.g	2e-213
229- 10:	transcript:Ma07_t00600.1	P_edulia060013150.g	3e-85
## Alignment 230: score=379.0 e_value=6.9e-16 N=8 CAJGYN010000007.1&LG06 plus
230- 0:	transcript:Ma07_t21400.1	P_edulia060013226.g	4e-51
230- 1:	transcript:Ma07_t21420.2	P_edulia060013247.g	2e-47
[truncated: 1,989 more rows]

## Sheet: Pe-Sl
############### Parameters ###############
# MATCH_SCORE: 50
# MATCH_SIZE: 5
# GAP_PENALTY: -1
# OVERLAP_WINDOW: 5
# E_VALUE: 1e-05
# MAX GAPS: 25
############### Statistics ###############
# Number of collinear genes: 18869, Percentage: 33.72
# Number of all genes: 55958
##########################################
## Alignment 0: score=3202.0 e_value=1.9e-276 N=69 1&LG01 plus
0- 0:	transcript:Solyc01g102580.3.1	P_edulia010005497.g	0
0- 1:	transcript:Solyc01g102610.3.1	P_edulia010005500.g	7e-235
0- 2:	transcript:Solyc01g102685.1.1	P_edulia010005494.g	6e-107
0- 3:	transcript:Solyc01g102750.3.1	P_edulia010005496.g	7e-104
0- 4:	transcript:Solyc01g102810.3.1	P_edulia010005492.g	6e-281
0- 5:	transcript:Solyc01g102820.3.1	P_edulia010005499.g	2e-49
0- 6:	transcript:Solyc01g103010.3.1	P_edulia010005493.g	0
0- 7:	transcript:Solyc01g103020.3.1	P_edulia010005495.g	6e-113
0- 8:	transcript:Solyc01g103030.3.1	P_edulia010005498.g	1e-243
0- 9:	transcript:Solyc01g103040.3.1	P_edulia010005519.g	6e-224
0- 10:	transcript:Solyc01g103050.3.1	P_edulia010005508.g	7e-264
0- 11:	transcript:Solyc01g103100.3.1	P_edulia010005512.g	4e-95
0- 12:	transcript:Solyc01g103110.3.1	P_edulia010005507.g	2e-28
0- 13:	transcript:Solyc01g103120.3.1	P_edulia010005516.g	9e-310
0- 14:	transcript:Solyc01g103150.3.1	P_edulia010005505.g	1e-153
0- 15:	transcript:Solyc01g103170.3.1	P_edulia010005520.g	7e-132
0- 16:	transcript:Solyc01g103185.1.1	P_edulia010005522.g	4e-65
0- 17:	transcript:Solyc01g103420.3.1	P_edulia010005506.g	3e-113
0- 18:	transcript:Solyc01g103430.3.1	P_edulia010005513.g	4e-205
0- 19:	transcript:Solyc01g103450.3.1	P_edulia010005511.g	2e-209
0- 20:	transcript:Solyc01g103470.2.1	P_edulia010005515.g	5e-11
0- 21:	transcript:Solyc01g103500.3.1	P_edulia010005521.g	2e-44
0- 22:	transcript:Solyc01g103510.3.1	P_edulia010005518.g	8e-212
0- 23:	transcript:Solyc01g103530.3.1	P_edulia010005514.g	1e-161
0- 24:	transcript:Solyc01g103540.3.1	P_edulia010005504.g	1e-128
0- 25:	transcript:Solyc01g103620.3.1	P_edulia010005524.g	2e-130
0- 26:	transcript:Solyc01g103640.3.1	P_edulia010005531.g	2e-109
0- 27:	transcript:Solyc01g103650.3.1	P_edulia010005525.g	1e-153
0- 28:	transcript:Solyc01g103720.3.1	P_edulia010005530.g	1e-281
0- 29:	transcript:Solyc01g103760.3.1	P_edulia010005526.g	2e-18
0- 30:	transcript:Solyc01g103785.1.1	P_edulia010005523.g	1e-88
0- 31:	transcript:Solyc01g103862.1.1	P_edulia010005529.g	1e-97
0- 32:	transcript:Solyc01g103930.3.1	P_edulia010005547.g	9e-303
0- 33:	transcript:Solyc01g103940.3.1	P_edulia010005543.g	4e-169
0- 34:	transcript:Solyc01g103950.3.1	P_edulia010005546.g	2e-150
0- 35:	transcript:Solyc01g103990.3.1	P_edulia010005550.g	0
0- 36:	transcript:Solyc01g104010.2.1	P_edulia010005544.g	2e-111
0- 37:	transcript:Solyc01g104030.3.1	P_edulia010005549.g	0
0- 38:	transcript:Solyc01g104040.3.1	P_edulia010005545.g	0
0- 39:	transcript:Solyc01g104050.3.1	P_edulia010005548.g	7e-68
0- 40:	transcript:Solyc01g104140.3.1	P_edulia010005542.g	2e-170
0- 41:	transcript:Solyc01g104240.3.1	P_edulia010005562.g	4e-32
0- 42:	transcript:Solyc01g104260.3.1	P_edulia010005565.g	2e-46
0- 43:	transcript:Solyc01g104270.3.1	P_edulia010005559.g	1e-107
0- 44:	transcript:Solyc01g104280.2.1	P_edulia010005560.g	9e-90
0- 45:	transcript:Solyc01g104300.3.1	P_edulia010005563.g	5e-283
0- 46:	transcript:Solyc01g104310.3.1	P_edulia010005558.g	1e-144
0- 47:	transcript:Solyc01g104400.3.1	P_edulia010005568.g	2e-40
0- 48:	transcript:Solyc01g104460.3.1	P_edulia010005567.g	2e-63
0- 49:	transcript:Solyc01g104470.3.1	P_edulia010005582.g	9e-104
0- 50:	transcript:Solyc01g104490.3.1	P_edulia010005572.g	0
0- 51:	transcript:Solyc01g104580.3.1	P_edulia010005576.g	8e-52
0- 52:	transcript:Solyc01g104600.3.1	P_edulia010005573.g	4e-30
0- 53:	transcript:Solyc01g104650.3.1	P_edulia010005577.g	2e-47
0- 54:	transcript:Solyc01g104660.3.1	P_edulia010005580.g	8e-127
0- 55:	transcript:Solyc01g104670.3.1	P_edulia010005581.g	6e-215
0- 56:	transcript:Solyc01g104750.3.1	P_edulia010005571.g	7e-79
0- 57:	transcript:Solyc01g104870.3.1	P_edulia010005599.g	1e-185
0- 58:	transcript:Solyc01g104970.3.1	P_edulia010005588.g	2e-233
0- 59:	transcript:Solyc01g105000.3.1	P_edulia010005586.g	7e-39
0- 60:	transcript:Solyc01g105020.3.1	P_edulia010005598.g	3e-31
0- 61:	transcript:Solyc01g105060.3.1	P_edulia010005594.g	2e-86
0- 62:	transcript:Solyc01g105070.3.1	P_edulia010005606.g	2e-133
0- 63:	transcript:Solyc01g105100.3.1	P_edulia010005609.g	1e-163
0- 64:	transcript:Solyc01g105120.3.1	P_edulia010005615.g	1e-88
0- 65:	transcript:Solyc01g105160.3.1	P_edulia010005612.g	3e-130
0- 66:	transcript:Solyc01g105230.3.1	P_edulia010005607.g	4e-219
0- 67:	transcript:Solyc01g105270.3.1	P_edulia010005611.g	5e-95
0- 68:	transcript:Solyc01g105340.3.1	P_edulia010005625.g	1e-38
## Alignment 1: score=1479.0 e_value=5.8e-110 N=31 1&LG01 plus
1- 0:	transcript:Solyc01g090480.3.1	P_edulia010005324.g	3e-92
1- 1:	transcript:Solyc01g090750.3.1	P_edulia010005354.g	3e-262
1- 2:	transcript:Solyc01g090770.3.1	P_edulia010005357.g	9e-26
1- 3:	transcript:Solyc01g090780.3.1	P_edulia010005353.g	0
1- 4:	transcript:Solyc01g090790.3.1	P_edulia010005351.g	2e-77
1- 5:	transcript:Solyc01g090800.3.1	P_edulia010005352.g	5e-97
1- 6:	transcript:Solyc01g090810.3.1	P_edulia010005350.g	8e-104
1- 7:	transcript:Solyc01g090900.3.1	P_edulia010005363.g	3e-96
1- 8:	transcript:Solyc01g090910.3.1	P_edulia010005361.g	1e-84
1- 9:	transcript:Solyc01g091010.3.1	P_edulia010005368.g	6e-92
1- 10:	transcript:Solyc01g091020.3.1	P_edulia010005367.g	3e-112
1- 11:	transcript:Solyc01g091030.3.1	P_edulia010005366.g	8e-44
1- 12:	transcript:Solyc01g091040.3.1	P_edulia010005365.g	3e-88
1- 13:	transcript:Solyc01g091050.3.1	P_edulia010005377.g	9e-206
1- 14:	transcript:Solyc01g091070.3.1	P_edulia010005374.g	4e-78
1- 15:	transcript:Solyc01g091080.3.1	P_edulia010005379.g	2e-299
1- 16:	transcript:Solyc01g091100.2.1	P_edulia010005380.g	6e-33
1- 17:	transcript:Solyc01g091190.3.1	P_edulia010005372.g	3e-36
1- 18:	transcript:Solyc01g091210.3.1	P_edulia010005382.g	2e-103
1- 19:	transcript:Solyc01g091230.3.1	P_edulia010005378.g	1e-182
1- 20:	transcript:Solyc01g091250.3.1	P_edulia010005371.g	3e-15
1- 21:	transcript:Solyc01g091260.3.1	P_edulia010005385.g	7e-48
1- 22:	transcript:Solyc01g091280.3.1	P_edulia010005386.g	2e-125
1- 23:	transcript:Solyc01g091290.3.1	P_edulia010005388.g	0.0001
1- 24:	transcript:Solyc01g091310.3.1	P_edulia010005387.g	1e-184
1- 25:	transcript:Solyc01g091370.3.1	P_edulia010005393.g	3e-69
1- 26:	transcript:Solyc01g091400.3.1	PeLBD12	7e-42
1- 27:	transcript:Solyc01g091450.3.1	P_edulia010005395.g	4e-08
1- 28:	transcript:Solyc01g091465.1.1	P_edulia010005389.g	1e-43
1- 29:	transcript:Solyc01g091480.3.1	P_edulia010005399.g	2e-294
1- 30:	transcript:Solyc01g091490.3.1	P_edulia010005398.g	5e-10
## Alignment 2: score=961.0 e_value=1.4e-52 N=20 1&LG01 plus
2- 0:	transcript:Solyc01g091550.3.1	P_edulia010003843.g	2e-36
2- 1:	transcript:Solyc01g091620.3.1	P_edulia010003854.g	3e-208
2- 2:	transcript:Solyc01g091630.3.1	P_edulia010003846.g	4e-149
2- 3:	transcript:Solyc01g091640.3.1	P_edulia010003849.g	2e-274
2- 4:	transcript:Solyc01g091650.3.1	P_edulia010003848.g	2e-214
2- 5:	transcript:Solyc01g091700.3.1	P_edulia010003860.g	2e-49
2- 6:	transcript:Solyc01g091730.3.1	P_edulia010003876.g	5e-106
2- 7:	transcript:Solyc01g091740.3.1	P_edulia010003871.g	3e-192
2- 8:	transcript:Solyc01g091750.3.1	P_edulia010003875.g	1e-84
2- 9:	transcript:Solyc01g091870.3.1	P_edulia010003863.g	2e-157
2- 10:	transcript:Solyc01g091890.3.1	P_edulia010003872.g	4e-42
2- 11:	transcript:Solyc01g091900.3.1	P_edulia010003858.g	7e-128
2- 12:	transcript:Solyc01g091940.3.1	P_edulia010003867.g	2e-145
2- 13:	transcript:Solyc01g093960.3.1	P_edulia010003864.g	4e-33
2- 14:	transcript:Solyc01g093970.3.1	P_edulia010003862.g	2e-16
2- 15:	transcript:Solyc01g094010.3.1	P_edulia010003870.g	5e-103
2- 16:	transcript:Solyc01g094030.3.1	P_edulia010003874.g	2e-63
2- 17:	transcript:Solyc01g094060.3.1	P_edulia010003861.g	4e-56
2- 18:	transcript:Solyc01g094080.3.1	P_edulia010003873.g	3e-188
2- 19:	transcript:Solyc01g094150.3.1	P_edulia010003881.g	1e-186
## Alignment 3: score=851.0 e_value=9.2e-60 N=21 1&LG01 plus
3- 0:	transcript:Solyc01g099320.3.1	P_edulia010003570.g	2e-39
3- 1:	transcript:Solyc01g099400.3.1	P_edulia010003574.g	9e-161
3- 2:	transcript:Solyc01g099530.3.1	P_edulia010003564.g	5e-89
3- 3:	transcript:Solyc01g099740.3.1	P_edulia010003589.g	7e-50
3- 4:	transcript:Solyc01g099790.3.1	P_edulia010003583.g	2e-59
3- 5:	transcript:Solyc01g099910.3.1	P_edulia010003617.g	2e-50
3- 6:	transcript:Solyc01g100160.3.1	P_edulia010003626.g	7e-18
3- 7:	transcript:Solyc01g100210.3.1	P_edulia010003632.g	1e-130
3- 8:	transcript:Solyc01g100220.3.1	P_edulia010003630.g	3e-19
3- 9:	transcript:Solyc01g100320.3.1	P_edulia010003642.g	1e-167
3- 10:	transcript:Solyc01g100370.3.1	P_edulia010003639.g	5e-44
3- 11:	transcript:Solyc01g100520.3.1	P_edulia010003663.g	3e-98
3- 12:	transcript:Solyc01g100690.3.1	P_edulia010003651.g	0.0004
3- 13:	transcript:Solyc01g100830.2.1	P_edulia010003667.g	3e-110
3- 14:	transcript:Solyc01g100860.3.1	P_edulia010003674.g	8e-100
3- 15:	transcript:Solyc01g101000.3.1	P_edulia010003679.g	2e-221
3- 16:	transcript:Solyc01g101070.3.1	P_edulia010003687.g	5e-33
3- 17:	transcript:Solyc01g102300.3.1	P_edulia010003697.g	7e-30
3- 18:	transcript:Solyc01g102340.3.1	P_edulia010003695.g	3e-78
3- 19:	transcript:Solyc01g102350.3.1	P_edulia010003701.g	3e-140
3- 20:	transcript:Solyc01g102380.3.1	P_edulia010003709.g	4e-69
## Alignment 4: score=646.0 e_value=8.7e-38 N=14 1&LG01 plus
4- 0:	transcript:Solyc01g091910.3.1	P_edulia010005417.g	0
4- 1:	transcript:Solyc01g094170.3.1	P_edulia010005456.g	9e-163
4- 2:	transcript:Solyc01g094190.3.1	P_edulia010005448.g	9e-94
4- 3:	transcript:Solyc01g094200.3.1	P_edulia010005447.g	3e-22
4- 4:	transcript:Solyc01g094290.3.1	P_edulia010005455.g	0
4- 5:	transcript:Solyc01g094350.3.1	P_edulia010005451.g	1e-207
4- 6:	transcript:Solyc01g094360.3.1	P_edulia010005444.g	6e-117
4- 7:	transcript:Solyc01g094370.3.1	P_edulia010005457.g	4e-33
4- 8:	transcript:Solyc01g094380.2.1	P_edulia010005446.g	4e-180
4- 9:	transcript:Solyc01g094460.3.1	P_edulia010005465.g	8e-109
4- 10:	transcript:Solyc01g094510.2.1	P_edulia010005458.g	1e-10
4- 11:	transcript:Solyc01g094570.3.1	P_edulia010005459.g	2e-113
4- 12:	transcript:Solyc01g094580.3.1	P_edulia010005466.g	2e-63
4- 13:	transcript:Solyc01g094610.3.1	P_edulia010005470.g	1e-163
## Alignment 5: score=645.0 e_value=5e-39 N=14 1&LG01 plus
5- 0:	transcript:Solyc01g099660.3.1	P_edulia010002693.g	1e-48
5- 1:	transcript:Solyc01g099920.3.1	P_edulia010002708.g	4e-22
5- 2:	transcript:Solyc01g099970.3.1	P_edulia010002706.g	2e-96
5- 3:	transcript:Solyc01g100020.3.1	P_edulia010002701.g	0
5- 4:	transcript:Solyc01g100040.3.1	P_edulia010002704.g	8e-148
5- 5:	transcript:Solyc01g100050.3.1	P_edulia010002712.g	0
5- 6:	transcript:Solyc01g100060.3.1	P_edulia010002711.g	6e-80
5- 7:	transcript:Solyc01g100070.3.1	P_edulia010002715.g	3e-07
5- 8:	transcript:Solyc01g100110.3.1	P_edulia010002714.g	1e-179
5- 9:	transcript:Solyc01g100140.3.1	P_edulia010002723.g	3e-28
5- 10:	transcript:Solyc01g100170.3.1	P_edulia010002721.g	3e-131
5- 11:	transcript:Solyc01g100230.3.1	P_edulia010002720.g	1e-37
5- 12:	transcript:Solyc01g100290.3.1	P_edulia010002718.g	2e-77
5- 13:	transcript:Solyc01g100330.3.1	P_edulia010002719.g	7e-33
## Alignment 6: score=643.0 e_value=7.5e-34 N=14 1&LG01 plus
6- 0:	transcript:Solyc01g088660.3.1	P_edulia010003915.g	6e-20
6- 1:	transcript:Solyc01g088740.3.1	P_edulia010003936.g	1e-107
6- 2:	transcript:Solyc01g088770.3.1	P_edulia010003929.g	2e-06
6- 3:	transcript:Solyc01g089900.3.1	P_edulia010003930.g	9e-16
6- 4:	transcript:Solyc01g089970.3.1	P_edulia010003925.g	2e-73
6- 5:	transcript:Solyc01g089980.3.1	P_edulia010003935.g	2e-119
6- 6:	transcript:Solyc01g090120.3.1	P_edulia010003937.g	6e-29
6- 7:	transcript:Solyc01g090170.3.1	P_edulia010003921.g	2e-94
6- 8:	transcript:Solyc01g090230.3.1	P_edulia010003931.g	1e-23
6- 9:	transcript:Solyc01g090260.3.1	P_edulia010003924.g	1e-305
6- 10:	transcript:Solyc01g090280.3.1	P_edulia010003933.g	5e-124
6- 11:	transcript:Solyc01g090290.3.1	P_edulia010003923.g	8e-47
6- 12:	transcript:Solyc01g090410.3.1	P_edulia010003926.g	5e-77
6- 13:	transcript:Solyc01g090420.3.1	P_edulia010003934.g	5e-105
## Alignment 7: score=624.0 e_value=4.2e-38 N=15 1&LG01 plus
7- 0:	transcript:Solyc01g109140.3.1	P_edulia010004599.g	2e-120
7- 1:	transcript:Solyc01g109340.3.1	P_edulia010004613.g	3e-61
7- 2:	transcript:Solyc01g109370.3.1	P_edulia010004605.g	1e-69
7- 3:	transcript:Solyc01g109430.3.1	P_edulia010004624.g	9e-105
7- 4:	transcript:Solyc01g109650.3.1	P_edulia010004641.g	3e-157
7- 5:	transcript:Solyc01g109655.1.1	P_edulia010004627.g	1e-19
7- 6:	transcript:Solyc01g109860.3.1	P_edulia010004654.g	2e-12
7- 7:	transcript:Solyc01g109880.3.1	P_edulia010004653.g	2e-34
7- 8:	transcript:Solyc01g109910.3.1	P_edulia010004645.g	2e-62
7- 9:	transcript:Solyc01g109980.3.1	P_edulia010004665.g	5e-62
7- 10:	transcript:Solyc01g110110.3.1	P_edulia010004672.g	3e-133
7- 11:	transcript:Solyc01g110145.1.1	P_edulia010004673.g	7e-19
7- 12:	transcript:Solyc01g110370.3.1	P_edulia010004669.g	2e-19
7- 13:	transcript:Solyc01g110380.3.1	P_edulia010004674.g	8e-207
7- 14:	transcript:Solyc01g110470.3.1	P_edulia010004684.g	1e-53
## Alignment 8: score=509.0 e_value=1.4e-28 N=11 1&LG01 plus
8- 0:	transcript:Solyc01g091900.3.1	P_edulia010003948.g	4e-128
8- 1:	transcript:Solyc01g094170.3.1	P_edulia010003965.g	8e-182
8- 2:	transcript:Solyc01g094180.3.1	P_edulia010003957.g	4e-49
8- 3:	transcript:Solyc01g094220.3.1	P_edulia010003963.g	3e-93
8- 4:	transcript:Solyc01g094280.3.1	P_edulia010003974.g	4e-143
8- 5:	transcript:Solyc01g094290.3.1	P_edulia010003975.g	0
8- 6:	transcript:Solyc01g094315.1.1	P_edulia010003973.g	5e-47
8- 7:	transcript:Solyc01g094330.3.1	P_edulia010003977.g	3e-218
8- 8:	transcript:Solyc01g094350.3.1	P_edulia010003971.g	1e-195
8- 9:	transcript:Solyc01g094370.3.1	P_edulia010003976.g	5e-28
8- 10:	transcript:Solyc01g094400.3.1	P_edulia010003983.g	3e-52
## Alignment 9: score=436.0 e_value=2.1e-20 N=10 1&LG01 plus
9- 0:	transcript:Solyc01g109770.3.1	P_edulia010004690.g	4e-74
9- 1:	transcript:Solyc01g109860.3.1	P_edulia010004699.g	4e-151
9- 2:	transcript:Solyc01g109880.3.1	P_edulia010004698.g	1e-33
9- 3:	transcript:Solyc01g109910.3.1	P_edulia010004696.g	2e-74
9- 4:	transcript:Solyc01g109980.3.1	P_edulia010004708.g	3e-63
9- 5:	transcript:Solyc01g110110.3.1	P_edulia010004723.g	4e-133
9- 6:	transcript:Solyc01g110145.1.1	P_edulia010004724.g	4e-19
9- 7:	transcript:Solyc01g110180.3.1	P_edulia010004714.g	6e-51
9- 8:	transcript:Solyc01g110380.3.1	P_edulia010004715.g	1e-206
9- 9:	transcript:Solyc01g110470.3.1	P_edulia010004721.g	2e-55
## Alignment 10: score=396.0 e_value=2.3e-17 N=9 1&LG01 plus
10- 0:	transcript:Solyc01g080110.3.1	P_edulia010003518.g	8e-90
10- 1:	transcript:Solyc01g080150.3.1	P_edulia010003502.g	2e-80
10- 2:	transcript:Solyc01g080200.3.1	P_edulia010003513.g	0
10- 3:	transcript:Solyc01g080220.3.1	P_edulia010003511.g	7e-71
10- 4:	transcript:Solyc01g080250.3.1	P_edulia010003516.g	2e-170
10- 5:	transcript:Solyc01g080430.3.1	P_edulia010003529.g	2e-113
10- 6:	transcript:Solyc01g080480.3.1	P_edulia010003527.g	3e-148
10- 7:	transcript:Solyc01g080520.3.1	P_edulia010003528.g	5e-50
10- 8:	transcript:Solyc01g080690.3.1	P_edulia010003540.g	1e-183
## Alignment 11: score=334.0 e_value=1.7e-11 N=7 1&LG01 plus
11- 0:	transcript:Solyc01g006700.3.1	P_edulia010001478.g	2e-146
11- 1:	transcript:Solyc01g006730.3.1	P_edulia010001477.g	8e-139
11- 2:	transcript:Solyc01g006760.3.1	P_edulia010001482.g	1e-16
11- 3:	transcript:Solyc01g006830.3.1	P_edulia010001487.g	4e-41
11- 4:	transcript:Solyc01g006850.1.1	P_edulia010001486.g	2e-149
11- 5:	transcript:Solyc01g006870.3.1	P_edulia010001485.g	4e-35
11- 6:	transcript:Solyc01g006900.3.1	P_edulia010001488.g	2e-25
## Alignment 12: score=286.0 e_value=7.6e-09 N=6 1&LG01 plus
12- 0:	transcript:Solyc01g088380.2.1	P_edulia010005319.g	0
12- 1:	transcript:Solyc01g088480.3.1	P_edulia010005321.g	7e-49
12- 2:	transcript:Solyc01g088530.2.1	P_edulia010005326.g	2e-77
12- 3:	transcript:Solyc01g088560.3.1	P_edulia010005339.g	8e-104
12- 4:	transcript:Solyc01g088570.3.1	P_edulia010005327.g	1e-38
12- 5:	transcript:Solyc01g088600.3.1	P_edulia010005328.g	8e-38
## Alignment 13: score=3190.0 e_value=1.1e-264 N=67 1&LG01 minus
13- 0:	transcript:Solyc01g094170.3.1	P_edulia010003844.g	5e-182
13- 1:	transcript:Solyc01g094180.3.1	P_edulia010003850.g	4e-49
13- 2:	transcript:Solyc01g094220.3.1	P_edulia010003841.g	3e-44
13- 3:	transcript:Solyc01g094280.3.1	P_edulia010003830.g	7e-143
13- 4:	transcript:Solyc01g094290.3.1	P_edulia010003832.g	0
13- 5:	transcript:Solyc01g094315.1.1	P_edulia010003831.g	7e-53
13- 6:	transcript:Solyc01g094330.3.1	P_edulia010003814.g	3e-240
13- 7:	transcript:Solyc01g094350.3.1	P_edulia010003829.g	2e-202
13- 8:	transcript:Solyc01g094370.3.1	P_edulia010003815.g	1e-27
13- 9:	transcript:Solyc01g094400.3.1	P_edulia010003817.g	1e-52
13- 10:	transcript:Solyc01g094460.3.1	P_edulia010003812.g	3e-97
13- 11:	transcript:Solyc01g094530.3.1	P_edulia010003813.g	8e-167
13- 12:	transcript:Solyc01g094610.3.1	P_edulia010003821.g	1e-163
13- 13:	transcript:Solyc01g094650.3.1	P_edulia010003818.g	6e-09
13- 14:	transcript:Solyc01g094680.3.1	P_edulia010003828.g	7e-34
13- 15:	transcript:Solyc01g094720.3.1	P_edulia010003826.g	4e-235
13- 16:	transcript:Solyc01g094770.3.1	P_edulia010003816.g	8e-76
13- 17:	transcript:Solyc01g094780.3.1	P_edulia010003809.g	2e-30
13- 18:	transcript:Solyc01g094790.3.1	P_edulia010003827.g	3e-147
13- 19:	transcript:Solyc01g094800.3.1	P_edulia010003822.g	0
13- 20:	transcript:Solyc01g094810.3.1	P_edulia010003798.g	2e-71
13- 21:	transcript:Solyc01g094830.3.1	P_edulia010003795.g	4e-176
13- 22:	transcript:Solyc01g094870.2.1	P_edulia010003806.g	3e-17
13- 23:	transcript:Solyc01g094890.3.1	P_edulia010003800.g	1e-147
13- 24:	transcript:Solyc01g094960.3.1	P_edulia010003802.g	5e-174
13- 25:	transcript:Solyc01g095000.3.1	P_edulia010003794.g	1e-81
13- 26:	transcript:Solyc01g095020.3.1	P_edulia010003803.g	6e-176
13- 27:	transcript:Solyc01g095110.3.1	P_edulia010003777.g	1e-65
13- 28:	transcript:Solyc01g095140.3.1	P_edulia010003788.g	3e-53
13- 29:	transcript:Solyc01g095290.3.1	P_edulia010003781.g	3e-150
13- 30:	transcript:Solyc01g095370.3.1	P_edulia010003790.g	3e-185
13- 31:	transcript:Solyc01g095390.3.1	P_edulia010003785.g	7e-93
13- 32:	transcript:Solyc01g095400.3.1	P_edulia010003783.g	2e-177
13- 33:	transcript:Solyc01g095460.3.1	P_edulia010003789.g	3e-97
13- 34:	transcript:Solyc01g095470.3.1	P_edulia010003787.g	2e-147
13- 35:	transcript:Solyc01g095490.3.1	P_edulia010003792.g	3e-80
13- 36:	transcript:Solyc01g095510.3.1	P_edulia010003791.g	2e-127
13- 37:	transcript:Solyc01g095530.2.1	P_edulia010003782.g	3e-26
13- 38:	transcript:Solyc01g095570.3.1	P_edulia010003764.g	7e-174
13- 39:	transcript:Solyc01g095580.3.1	P_edulia010003768.g	5e-247
13- 40:	transcript:Solyc01g095590.3.1	P_edulia010003769.g	2e-127
13- 41:	transcript:Solyc01g095610.3.1	P_edulia010003770.g	5e-144
13- 42:	transcript:Solyc01g095620.3.1	P_edulia010003772.g	2e-178
13- 43:	transcript:Solyc01g095630.3.1	P_edulia010003760.g	7e-47
13- 44:	transcript:Solyc01g095640.2.1	P_edulia010003759.g	9e-29
13- 45:	transcript:Solyc01g095700.3.1	P_edulia010003763.g	9e-81
13- 46:	transcript:Solyc01g095740.3.1	P_edulia010003766.g	1e-243
13- 47:	transcript:Solyc01g095790.3.1	P_edulia010003771.g	0.0002
13- 48:	transcript:Solyc01g095870.2.1	P_edulia010003762.g	5e-37
13- 49:	transcript:Solyc01g095900.3.1	P_edulia010003757.g	1e-104
13- 50:	transcript:Solyc01g095907.1.1	P_edulia010003749.g	2e-22
13- 51:	transcript:Solyc01g095930.3.1	P_edulia010003755.g	1e-102
13- 52:	transcript:Solyc01g096080.3.1	P_edulia010003756.g	2e-28
13- 53:	transcript:Solyc01g096090.3.1	P_edulia010003748.g	2e-64
13- 54:	transcript:Solyc01g096110.3.1	P_edulia010003747.g	0
13- 55:	transcript:Solyc01g096130.3.1	P_edulia010003753.g	3e-81
13- 56:	transcript:Solyc01g096150.3.1	P_edulia010003740.g	3e-110
13- 57:	transcript:Solyc01g096180.3.1	P_edulia010003741.g	3e-63
13- 58:	transcript:Solyc01g096190.3.1	P_edulia010003742.g	0
13- 59:	transcript:Solyc01g096193.1.1	P_edulia010003738.g	7e-134
13- 60:	transcript:Solyc01g096230.3.1	P_edulia010003739.g	6e-154
13- 61:	transcript:Solyc01g096250.2.1	P_edulia010003746.g	3e-05
13- 62:	transcript:Solyc01g096260.3.1	P_edulia010003737.g	8e-17
13- 63:	transcript:Solyc01g096320.3.1	P_edulia010003722.g	1e-41
13- 64:	transcript:Solyc01g096350.3.1	P_edulia010003728.g	2e-251
13- 65:	transcript:Solyc01g096360.3.1	P_edulia010003730.g	2e-127
13- 66:	transcript:Solyc01g096370.3.1	P_edulia010003732.g	2e-115
## Alignment 14: score=2598.0 e_value=3.6e-223 N=56 1&LG01 minus
14- 0:	transcript:Solyc01g097810.3.1	P_edulia010002479.g	4e-254
14- 1:	transcript:Solyc01g097840.3.1	P_edulia010002473.g	8e-209
14- 2:	transcript:Solyc01g097870.3.1	P_edulia010002480.g	1e-59
14- 3:	transcript:Solyc01g097880.3.1	P_edulia010002474.g	6e-57
14- 4:	transcript:Solyc01g097910.2.1	P_edulia010002482.g	8e-56
14- 5:	transcript:Solyc01g097950.3.1	P_edulia010002481.g	5e-108
14- 6:	transcript:Solyc01g097980.3.1	P_edulia010002462.g	2e-215
14- 7:	transcript:Solyc01g098090.3.1	P_edulia010002451.g	2e-292
14- 8:	transcript:Solyc01g098160.3.1	P_edulia010002463.g	6e-247
14- 9:	transcript:Solyc01g098170.3.1	P_edulia010002461.g	0
14- 10:	transcript:Solyc01g098190.3.1	P_edulia010002459.g	7e-222
14- 11:	transcript:Solyc01g098200.3.1	P_edulia010002453.g	2e-44
14- 12:	transcript:Solyc01g098220.2.1	P_edulia010002456.g	9e-89
14- 13:	transcript:Solyc01g098400.3.1	P_edulia010002433.g	3e-52
14- 14:	transcript:Solyc01g098440.2.1	P_edulia010002432.g	5e-132
14- 15:	transcript:Solyc01g098560.3.1	P_edulia010002426.g	9e-176
14- 16:	transcript:Solyc01g098640.3.1	P_edulia010002419.g	1e-113
14- 17:	transcript:Solyc01g098720.3.1	P_edulia010002408.g	9e-63
14- 18:	transcript:Solyc01g098740.3.1	P_edulia010002410.g	8e-146
14- 19:	transcript:Solyc01g098790.2.1	P_edulia010002417.g	3e-38
14- 20:	transcript:Solyc01g098820.3.1	P_edulia010002414.g	3e-133
14- 21:	transcript:Solyc01g098850.3.1	P_edulia010002412.g	2e-114
14- 22:	transcript:Solyc01g098890.1.1	P_edulia010002413.g	7e-05
14- 23:	transcript:Solyc01g098900.3.1	P_edulia010002409.g	9e-112
14- 24:	transcript:Solyc01g098910.3.1	P_edulia010002407.g	3e-70
14- 25:	transcript:Solyc01g098920.3.1	P_edulia010002421.g	8e-281
14- 26:	transcript:Solyc01g099090.3.1	P_edulia010002402.g	0
14- 27:	transcript:Solyc01g099160.3.1	P_edulia010002404.g	9e-08
14- 28:	transcript:Solyc01g099220.3.1	P_edulia010002405.g	0
14- 29:	transcript:Solyc01g099350.3.1	P_edulia010002389.g	1e-256
14- 30:	transcript:Solyc01g099370.3.1	P_edulia010002394.g	6e-39
14- 31:	transcript:Solyc01g099410.3.1	P_edulia010002379.g	3e-59
14- 32:	transcript:Solyc01g099650.3.1	P_edulia010002382.g	2e-203
14- 33:	transcript:Solyc01g099680.3.1	P_edulia010002393.g	5e-65
14- 34:	transcript:Solyc01g099690.3.1	P_edulia010002391.g	9e-73
14- 35:	transcript:Solyc01g099745.1.1	P_edulia010002390.g	8e-189
14- 36:	transcript:Solyc01g099790.3.1	P_edulia010002385.g	4e-153
14- 37:	transcript:Solyc01g099810.3.1	P_edulia010002381.g	4e-76
14- 38:	transcript:Solyc01g099820.3.1	P_edulia010002386.g	1e-31
14- 39:	transcript:Solyc01g099840.3.1	P_edulia010002384.g	7e-26
14- 40:	transcript:Solyc01g099850.3.1	P_edulia010002387.g	6e-104
14- 41:	transcript:Solyc01g099880.3.1	P_edulia010002369.g	7e-94
14- 42:	transcript:Solyc01g099900.3.1	P_edulia010002377.g	1e-89
14- 43:	transcript:Solyc01g099920.3.1	P_edulia010002368.g	4e-22
14- 44:	transcript:Solyc01g099970.3.1	P_edulia010002367.g	2e-98
14- 45:	transcript:Solyc01g100020.3.1	P_edulia010002374.g	0
14- 46:	transcript:Solyc01g100040.3.1	P_edulia010002366.g	4e-139
14- 47:	transcript:Solyc01g100050.3.1	P_edulia010002375.g	0
14- 48:	transcript:Solyc01g100070.3.1	P_edulia010002371.g	3e-07
14- 49:	transcript:Solyc01g100110.3.1	P_edulia010002365.g	2e-167
14- 50:	transcript:Solyc01g100140.3.1	P_edulia010002362.g	7e-28
14- 51:	transcript:Solyc01g100170.3.1	P_edulia010002364.g	2e-119
14- 52:	transcript:Solyc01g100230.3.1	P_edulia010002363.g	5e-37
14- 53:	transcript:Solyc01g100290.3.1	P_edulia010002359.g	6e-77
14- 54:	transcript:Solyc01g100310.2.1	P_edulia010002361.g	2e-62
14- 55:	transcript:Solyc01g100330.3.1	P_edulia010002360.g	9e-37
## Alignment 15: score=1387.0 e_value=1.7e-96 N=29 1&LG01 minus
15- 0:	transcript:Solyc01g068590.3.1	P_edulia010003699.g	1e-62
15- 1:	transcript:Solyc01g068640.3.1	P_edulia010003701.g	5e-224
15- 2:	transcript:Solyc01g079080.3.1	P_edulia010003698.g	2e-45
15- 3:	transcript:Solyc01g079100.3.1	P_edulia010003700.g	1e-124
15- 4:	transcript:Solyc01g079150.3.1	P_edulia010003670.g	2e-77
15- 5:	transcript:Solyc01g079170.3.1	P_edulia010003667.g	1e-157
15- 6:	transcript:Solyc01g079180.3.1	P_edulia010003676.g	2e-141
15- 7:	transcript:Solyc01g079200.3.1	P_edulia010003671.g	7e-99
15- 8:	transcript:Solyc01g079210.3.1	P_edulia010003677.g	2e-171
15- 9:	transcript:Solyc01g079250.3.1	P_edulia010003646.g	0
15- 10:	transcript:Solyc01g079260.3.1	P_edulia010003652.g	2e-43
15- 11:	transcript:Solyc01g079270.1.1	P_edulia010003647.g	1e-08
15- 12:	transcript:Solyc01g079330.3.1	P_edulia010003658.g	2e-295
15- 13:	transcript:Solyc01g079360.3.1	P_edulia010003650.g	4e-38
15- 14:	transcript:Solyc01g079370.3.1	P_edulia010003659.g	1e-122
15- 15:	transcript:Solyc01g079385.1.1	P_edulia010003660.g	6e-43
15- 16:	transcript:Solyc01g079400.3.1	P_edulia010003654.g	2e-161
15- 17:	transcript:Solyc01g079420.3.1	P_edulia010003666.g	9e-23
15- 18:	transcript:Solyc01g079450.3.1	P_edulia010003648.g	0
15- 19:	transcript:Solyc01g079500.3.1	P_edulia010003661.g	3e-176
15- 20:	transcript:Solyc01g079520.3.1	P_edulia010003640.g	0
15- 21:	transcript:Solyc01g079530.3.1	P_edulia010003635.g	5e-26
15- 22:	transcript:Solyc01g079580.3.1	P_edulia010003643.g	9e-220
15- 23:	transcript:Solyc01g079600.3.1	P_edulia010003634.g	2e-238
15- 24:	transcript:Solyc01g079610.3.1	P_edulia010003633.g	4e-160
15- 25:	transcript:Solyc01g079620.3.1	P_edulia010003638.g	2e-59
15- 26:	transcript:Solyc01g079640.3.1	P_edulia010003637.g	4e-72
15- 27:	transcript:Solyc01g079650.3.1	P_edulia010003644.g	2e-239
15- 28:	transcript:Solyc01g079660.2.1	P_edulia010003636.g	5e-37
## Alignment 16: score=1312.0 e_value=2.9e-85 N=27 1&LG01 minus
16- 0:	transcript:Solyc01g091550.3.1	P_edulia010005452.g	4e-33
16- 1:	transcript:Solyc01g091580.3.1	P_edulia010005436.g	7e-159
16- 2:	transcript:Solyc01g091600.3.1	P_edulia010005439.g	9e-69
16- 3:	transcript:Solyc01g091610.1.1	P_edulia010005441.g	1e-281
16- 4:	transcript:Solyc01g091620.3.1	P_edulia010005435.g	6e-200
16- 5:	transcript:Solyc01g091630.3.1	P_edulia010005433.g	5e-252
16- 6:	transcript:Solyc01g091640.3.1	P_edulia010005438.g	2e-295
16- 7:	transcript:Solyc01g091690.3.1	P_edulia010005432.g	1e-269
16- 8:	transcript:Solyc01g091710.3.1	P_edulia010005442.g	3e-61
16- 9:	transcript:Solyc01g091730.3.1	P_edulia010005434.g	3e-111
16- 10:	transcript:Solyc01g091740.3.1	P_edulia010005437.g	2e-189
16- 11:	transcript:Solyc01g091780.3.1	P_edulia010005426.g	1e-143
16- 12:	transcript:Solyc01g091800.3.1	P_edulia010005420.g	3e-118
16- 13:	transcript:Solyc01g091820.3.1	P_edulia010005418.g	4e-146
16- 14:	transcript:Solyc01g091840.3.1	P_edulia010005429.g	5e-105
16- 15:	transcript:Solyc01g091860.3.1	P_edulia010005419.g	6e-198
16- 16:	transcript:Solyc01g091870.3.1	P_edulia010005430.g	2e-147
16- 17:	transcript:Solyc01g091920.3.1	P_edulia010005414.g	5e-295
16- 18:	transcript:Solyc01g091950.3.1	P_edulia010005428.g	8e-192
16- 19:	transcript:Solyc01g093960.3.1	P_edulia010005413.g	4e-66
16- 20:	transcript:Solyc01g093970.3.1	P_edulia010005425.g	7e-290
16- 21:	transcript:Solyc01g093975.1.1	P_edulia010005415.g	2e-24
16- 22:	transcript:Solyc01g094010.3.1	P_edulia010005409.g	5e-111
16- 23:	transcript:Solyc01g094030.3.1	P_edulia010005411.g	2e-168
16- 24:	transcript:Solyc01g094040.3.1	P_edulia010005407.g	1e-45
16- 25:	transcript:Solyc01g094060.3.1	P_edulia010005412.g	0
16- 26:	transcript:Solyc01g094080.3.1	P_edulia010005401.g	9e-152
## Alignment 17: score=1234.0 e_value=6.8e-76 N=26 1&LG01 minus
17- 0:	transcript:Solyc01g090560.3.1	P_edulia010003920.g	2e-53
17- 1:	transcript:Solyc01g090720.3.1	P_edulia010003916.g	5e-40
17- 2:	transcript:Solyc01g090740.3.1	P_edulia010003907.g	2e-34
17- 3:	transcript:Solyc01g090770.3.1	P_edulia010003910.g	1e-23
17- 4:	transcript:Solyc01g090790.3.1	P_edulia010003917.g	9e-45
17- 5:	transcript:Solyc01g090800.3.1	P_edulia010003898.g	3e-102
17- 6:	transcript:Solyc01g090850.3.1	P_edulia010003900.g	9e-42
17- 7:	transcript:Solyc01g090860.3.1	P_edulia010003901.g	0
17- 8:	transcript:Solyc01g090890.3.1	P_edulia010003897.g	5e-95
17- 9:	transcript:Solyc01g090920.3.1	P_edulia010003895.g	2e-32
17- 10:	transcript:Solyc01g090940.3.1	P_edulia010003899.g	2e-147
17- 11:	transcript:Solyc01g090970.3.1	P_edulia010003893.g	4e-45
17- 12:	transcript:Solyc01g091000.3.1	P_edulia010003902.g	9e-82
17- 13:	transcript:Solyc01g091010.3.1	P_edulia010003892.g	3e-87
17- 14:	transcript:Solyc01g091020.3.1	P_edulia010003896.g	8e-95
17- 15:	transcript:Solyc01g091030.3.1	P_edulia010003904.g	5e-46
17- 16:	transcript:Solyc01g091160.3.1	P_edulia010003906.g	1e-167
17- 17:	transcript:Solyc01g091190.3.1	P_edulia010003887.g	7e-224
17- 18:	transcript:Solyc01g091200.3.1	P_edulia010003886.g	6e-211
17- 19:	transcript:Solyc01g091230.3.1	P_edulia010003884.g	3e-184
17- 20:	transcript:Solyc01g091280.3.1	P_edulia010003882.g	2e-131
17- 21:	transcript:Solyc01g091360.3.1	P_edulia010003885.g	5e-75
17- 22:	transcript:Solyc01g091400.3.1	PeLBD8	2e-45
17- 23:	transcript:Solyc01g091460.3.1	P_edulia010003883.g	0
17- 24:	transcript:Solyc01g091500.3.1	P_edulia010003877.g	5e-144
17- 25:	transcript:Solyc01g091530.3.1	P_edulia010003879.g	7e-121
## Alignment 18: score=825.0 e_value=8e-54 N=18 1&LG01 minus
18- 0:	transcript:Solyc01g006720.3.1	P_edulia010001481.g	1e-29
18- 1:	transcript:Solyc01g006840.3.1	P_edulia010001477.g	1e-141
18- 2:	transcript:Solyc01g006870.3.1	P_edulia010001454.g	2e-34
18- 3:	transcript:Solyc01g006900.3.1	P_edulia010001457.g	9e-37
18- 4:	transcript:Solyc01g006930.3.1	P_edulia010001464.g	1e-66
18- 5:	transcript:Solyc01g006950.3.1	P_edulia010001452.g	2e-114
18- 6:	transcript:Solyc01g007010.3.1	P_edulia010001450.g	4e-141
18- 7:	transcript:Solyc01g007070.3.1	P_edulia010001451.g	2e-137
18- 8:	transcript:Solyc01g007100.3.1	P_edulia010001448.g	2e-266
18- 9:	transcript:Solyc01g007110.3.1	P_edulia010001447.g	6e-118
18- 10:	transcript:Solyc01g007160.3.1	P_edulia010001446.g	1e-88
18- 11:	transcript:Solyc01g007220.3.1	P_edulia010001440.g	8e-05
18- 12:	transcript:Solyc01g007260.3.1	P_edulia010001431.g	2e-203
18- 13:	transcript:Solyc01g007265.1.1	P_edulia010001436.g	8e-11
18- 14:	transcript:Solyc01g007780.3.1	P_edulia010001434.g	4e-57
18- 15:	transcript:Solyc01g007790.3.1	P_edulia010001437.g	4e-20
18- 16:	transcript:Solyc01g007800.3.1	P_edulia010001435.g	2e-44
18- 17:	transcript:Solyc01g007860.3.1	P_edulia010001428.g	7e-83
## Alignment 19: score=706.0 e_value=2.4e-41 N=15 1&LG01 minus
19- 0:	transcript:Solyc01g089850.3.1	P_edulia010005352.g	5e-31
19- 1:	transcript:Solyc01g089970.3.1	P_edulia010005356.g	4e-71
19- 2:	transcript:Solyc01g090170.3.1	P_edulia010005349.g	2e-94
19- 3:	transcript:Solyc01g090190.3.1	P_edulia010005345.g	2e-58
19- 4:	transcript:Solyc01g090200.3.1	P_edulia010005344.g	5e-30
19- 5:	transcript:Solyc01g090230.3.1	P_edulia010005342.g	8e-120
19- 6:	transcript:Solyc01g090270.3.1	P_edulia010005341.g	1e-128
19- 7:	transcript:Solyc01g090290.3.1	P_edulia010005338.g	3e-98
19- 8:	transcript:Solyc01g090300.3.1	P_edulia010005329.g	1e-32
19- 9:	transcript:Solyc01g090380.3.1	P_edulia010005336.g	5e-91
19- 10:	transcript:Solyc01g090410.3.1	P_edulia010005340.g	1e-97
19- 11:	transcript:Solyc01g090420.3.1	P_edulia010005323.g	3e-29
19- 12:	transcript:Solyc01g090440.2.1	P_edulia010005330.g	3e-18
19- 13:	transcript:Solyc01g090450.3.1	P_edulia010005333.g	7e-65
19- 14:	transcript:Solyc01g090460.3.1	P_edulia010005325.g	4e-69
## Alignment 20: score=576.0 e_value=3.4e-25 N=12 1&LG01 minus
20- 0:	transcript:Solyc01g091550.3.1	P_edulia010003966.g	2e-30
20- 1:	transcript:Solyc01g091620.3.1	P_edulia010003960.g	6e-205
20- 2:	transcript:Solyc01g091630.3.1	P_edulia010003953.g	0
20- 3:	transcript:Solyc01g091640.3.1	P_edulia010003954.g	4e-274
20- 4:	transcript:Solyc01g091650.3.1	P_edulia010003956.g	1e-214
20- 5:	transcript:Solyc01g091690.3.1	P_edulia010003943.g	4e-267
20- 6:	transcript:Solyc01g091700.3.1	P_edulia010003947.g	1e-49
20- 7:	transcript:Solyc01g091730.3.1	P_edulia010003946.g	5e-106
20- 8:	transcript:Solyc01g091740.3.1	P_edulia010003942.g	1e-192
20- 9:	transcript:Solyc01g091750.3.1	P_edulia010003945.g	1e-84
20- 10:	transcript:Solyc01g091870.3.1	P_edulia010003950.g	7e-130
20- 11:	transcript:Solyc01g091890.3.1	P_edulia010003944.g	2e-42
## Alignment 21: score=560.0 e_value=2.4e-27 N=12 1&LG01 minus
21- 0:	transcript:Solyc01g081540.3.1	P_edulia010002524.g	0
21- 1:	transcript:Solyc01g081570.3.1	P_edulia010002536.g	1e-183
21- 2:	transcript:Solyc01g081610.3.1	P_edulia010002527.g	2e-179
21- 3:	transcript:Solyc01g081620.3.1	P_edulia010002532.g	1e-210
21- 4:	transcript:Solyc01g081630.3.1	P_edulia010002539.g	3e-71
21- 5:	transcript:Solyc01g073660.3.1	P_edulia010002526.g	1e-28
21- 6:	transcript:Solyc01g073680.3.1	P_edulia010002525.g	1e-49
21- 7:	transcript:Solyc01g073720.2.1	P_edulia010002538.g	1e-14
21- 8:	transcript:Solyc01g073730.3.1	P_edulia010002529.g	6e-165
21- 9:	transcript:Solyc01g073750.3.1	P_edulia010002520.g	1e-141
21- 10:	transcript:Solyc01g073930.3.1	P_edulia010002519.g	3e-27
21- 11:	transcript:Solyc01g074010.3.1	P_edulia010002513.g	2e-62
## Alignment 22: score=466.0 e_value=4.9e-24 N=10 1&LG01 minus
22- 0:	transcript:Solyc01g006960.3.1	P_edulia010000857.g	0
22- 1:	transcript:Solyc01g006970.3.1	P_edulia010000854.g	0
22- 2:	transcript:Solyc01g007130.3.1	P_edulia010000850.g	0
22- 3:	transcript:Solyc01g007220.3.1	P_edulia010000846.g	3e-67
22- 4:	transcript:Solyc01g007260.3.1	P_edulia010000843.g	2e-208
22- 5:	transcript:Solyc01g007265.1.1	P_edulia010000841.g	0.0005
22- 6:	transcript:Solyc01g007740.3.1	P_edulia010000840.g	2e-108
22- 7:	transcript:Solyc01g007750.3.1	P_edulia010000839.g	3e-57
22- 8:	transcript:Solyc01g007760.3.1	P_edulia010000837.g	5e-132
22- 9:	transcript:Solyc01g007790.3.1	P_edulia010000835.g	2e-84
## Alignment 23: score=433.0 e_value=1.1e-19 N=9 1&LG01 minus
23- 0:	transcript:Solyc01g068200.3.1	P_edulia010000649.g	2e-219
23- 1:	transcript:Solyc01g068240.3.1	P_edulia010000645.g	9e-142
23- 2:	transcript:Solyc01g068340.3.1	P_edulia010000646.g	2e-200
23- 3:	transcript:Solyc01g068390.3.1	P_edulia010000643.g	5e-16
23- 4:	transcript:Solyc01g068420.3.1	P_edulia010000640.g	9e-108
23- 5:	transcript:Solyc01g068460.3.1	P_edulia010000639.g	4e-40
23- 6:	transcript:Solyc01g068470.3.1	P_edulia010000638.g	2e-33
23- 7:	transcript:Solyc01g068480.3.1	P_edulia010000644.g	0
23- 8:	transcript:Solyc01g068490.3.1	P_edulia010000641.g	1e-41
## Alignment 24: score=423.0 e_value=3.5e-19 N=9 1&LG01 minus
24- 0:	transcript:Solyc01g005800.3.1	P_edulia010000727.g	2e-131
24- 1:	transcript:Solyc01g005820.3.1	P_edulia010000726.g	5e-08
24- 2:	transcript:Solyc01g005950.3.1	P_edulia010000721.g	6e-168
24- 3:	transcript:Solyc01g005960.3.1	P_edulia010000718.g	2e-63
24- 4:	transcript:Solyc01g005970.3.1	P_edulia010000717.g	8e-229
24- 5:	transcript:Solyc01g006020.3.1	P_edulia010000713.g	2e-81
24- 6:	transcript:Solyc01g006050.2.1	P_edulia010000712.g	1e-110
24- 7:	transcript:Solyc01g006060.3.1	P_edulia010000714.g	7e-52
24- 8:	transcript:Solyc01g006150.3.1	P_edulia010000708.g	2e-164
## Alignment 25: score=385.0 e_value=1.5e-13 N=8 1&LG01 minus
25- 0:	transcript:Solyc01g097300.3.1	P_edulia010002500.g	7e-37
25- 1:	transcript:Solyc01g097320.3.1	P_edulia010002507.g	1e-193
25- 2:	transcript:Solyc01g097330.3.1	P_edulia010002488.g	2e-20
25- 3:	transcript:Solyc01g097340.3.1	P_edulia010002492.g	1e-193
25- 4:	transcript:Solyc01g097350.3.1	P_edulia010002484.g	1e-87
25- 5:	transcript:Solyc01g097380.2.1	P_edulia010002491.g	1e-123
25- 6:	transcript:Solyc01g097440.3.1	P_edulia010002493.g	2e-234
25- 7:	transcript:Solyc01g097470.3.1	P_edulia010002496.g	6e-44
## Alignment 26: score=319.0 e_value=1.9e-18 N=8 1&LG01 minus
26- 0:	transcript:Solyc01g095240.3.1	P_edulia010001744.g	2e-21
26- 1:	transcript:Solyc01g095250.1.1	P_edulia010001735.g	1e-112
26- 2:	transcript:Solyc01g095490.3.1	P_edulia010001729.g	7e-36
26- 3:	transcript:Solyc01g095500.3.1	P_edulia010001731.g	5e-28
26- 4:	transcript:Solyc01g095700.3.1	P_edulia010001726.g	3e-75
26- 5:	transcript:Solyc01g095730.3.1	P_edulia010001730.g	0
26- 6:	transcript:Solyc01g095930.3.1	P_edulia010001717.g	2e-91
26- 7:	transcript:Solyc01g096020.3.1	P_edulia010001699.g	1e-145
## Alignment 27: score=298.0 e_value=4.4e-14 N=8 1&LG01 minus
27- 0:	transcript:Solyc01g105620.3.1	P_edulia010004224.g	3e-37
27- 1:	transcript:Solyc01g105700.3.1	P_edulia010004210.g	1e-14
27- 2:	transcript:Solyc01g105827.1.1	P_edulia010004207.g	1e-50
27- 3:	transcript:Solyc01g106030.3.1	P_edulia010004203.g	1e-51
27- 4:	transcript:Solyc01g106170.3.1	P_edulia010004192.g	9e-24
27- 5:	transcript:Solyc01g106177.1.1	P_edulia010004181.g	6e-15
27- 6:	transcript:Solyc01g106390.3.1	P_edulia010004173.g	2e-196
27- 7:	transcript:Solyc01g106580.2.1	P_edulia010004145.g	6e-94
## Alignment 28: score=275.0 e_value=3.2e-11 N=7 1&LG01 minus
28- 0:	transcript:Solyc01g098190.3.1	P_edulia010003555.g	3e-199
28- 1:	transcript:Solyc01g098390.3.1	P_edulia010003541.g	7e-19
28- 2:	transcript:Solyc01g098440.2.1	P_edulia010003528.g	2e-64
28- 3:	transcript:Solyc01g098490.3.1	P_edulia010003536.g	3e-109
28- 4:	transcript:Solyc01g098645.1.1	P_edulia010003503.g	3e-133
28- 5:	transcript:Solyc01g098760.3.1	P_edulia010003516.g	0.0002
28- 6:	transcript:Solyc01g098940.3.1	P_edulia010003501.g	7e-56
## Alignment 29: score=272.0 e_value=1.7e-10 N=6 1&LG01 minus
29- 0:	transcript:Solyc01g099090.3.1	P_edulia010002702.g	6e-144
29- 1:	transcript:Solyc01g099160.3.1	P_edulia010002705.g	0
29- 2:	transcript:Solyc01g099220.3.1	P_edulia010002710.g	2e-123
29- 3:	transcript:Solyc01g099350.3.1	P_edulia010002696.g	2e-261
29- 4:	transcript:Solyc01g099370.3.1	P_edulia010002698.g	6e-39
29- 5:	transcript:Solyc01g099410.3.1	P_edulia010002694.g	3e-59
## Alignment 30: score=266.0 e_value=2.3e-11 N=7 1&LG01 minus
30- 0:	transcript:Solyc01g104950.3.1	P_edulia010004297.g	8e-64
30- 1:	transcript:Solyc01g105100.3.1	P_edulia010004301.g	1e-180
30- 2:	transcript:Solyc01g105140.3.1	P_edulia010004292.g	1e-55
30- 3:	transcript:Solyc01g105280.3.1	P_edulia010004269.g	3e-120
30- 4:	transcript:Solyc01g105370.3.1	P_edulia010004273.g	7e-72
30- 5:	transcript:Solyc01g105620.3.1	P_edulia010004261.g	8e-37
30- 6:	transcript:Solyc01g105827.1.1	P_edulia010004241.g	6e-52
## Alignment 31: score=250.0 e_value=5.2e-09 N=6 1&LG01 minus
31- 0:	transcript:Solyc01g007940.3.1	P_edulia010003109.g	3e-163
31- 1:	transcript:Solyc01g007955.1.1	P_edulia010003098.g	1e-193
31- 2:	transcript:Solyc01g008000.3.1	P_edulia010003084.g	6e-100
31- 3:	transcript:Solyc01g008010.3.1	P_edulia010003077.g	2e-96
31- 4:	transcript:Solyc01g008050.3.1	P_edulia010003050.g	5e-149
31- 5:	transcript:Solyc01g008070.3.1	P_edulia010003051.g	2e-72
## Alignment 32: score=2033.0 e_value=3.6e-161 N=45 1&LG02 plus
32- 0:	transcript:Solyc01g108110.3.1	P_edulia020007312.g	3e-78
32- 1:	transcript:Solyc01g108210.3.1	P_edulia020007337.g	4e-55
32- 2:	transcript:Solyc01g108230.3.1	P_edulia020007327.g	3e-92
32- 3:	transcript:Solyc01g108260.3.1	P_edulia020007341.g	1e-68
32- 4:	transcript:Solyc01g108560.3.1	P_edulia020007335.g	6e-80
32- 5:	transcript:Solyc01g108680.3.1	P_edulia020007353.g	4e-78
32- 6:	transcript:Solyc01g108820.1.1	P_edulia020007351.g	2e-61
32- 7:	transcript:Solyc01g108900.3.1	P_edulia020007349.g	5e-139
32- 8:	transcript:Solyc01g108930.3.1	P_edulia020007342.g	2e-11
32- 9:	transcript:Solyc01g109080.3.1	P_edulia020007356.g	0
32- 10:	transcript:Solyc01g109180.3.1	P_edulia020007363.g	6e-255
32- 11:	transcript:Solyc01g109300.3.1	P_edulia020007357.g	2e-202
32- 12:	transcript:Solyc01g109350.3.1	P_edulia020007365.g	3e-307
32- 13:	transcript:Solyc01g109380.3.1	P_edulia020007366.g	2e-155
32- 14:	transcript:Solyc01g109400.3.1	P_edulia020007364.g	2e-93
32- 15:	transcript:Solyc01g109430.3.1	P_edulia020007361.g	2e-106
32- 16:	transcript:Solyc01g109460.3.1	P_edulia020007355.g	1e-204
32- 17:	transcript:Solyc01g109470.3.1	P_edulia020007389.g	1e-77
32- 18:	transcript:Solyc01g109570.3.1	P_edulia020007379.g	1e-168
32- 19:	transcript:Solyc01g109655.1.1	P_edulia020007376.g	1e-31
32- 20:	transcript:Solyc01g109690.1.1	P_edulia020007370.g	1e-22
32- 21:	transcript:Solyc01g109710.3.1	P_edulia020007383.g	6e-57
32- 22:	transcript:Solyc01g109770.3.1	P_edulia020007406.g	3e-78
32- 23:	transcript:Solyc01g109800.2.1	P_edulia020007396.g	1e-20
32- 24:	transcript:Solyc01g109860.3.1	P_edulia020007401.g	2e-41
32- 25:	transcript:Solyc01g109880.3.1	P_edulia020007400.g	2e-44
32- 26:	transcript:Solyc01g109890.3.1	P_edulia020007399.g	3e-123
32- 27:	transcript:Solyc01g109900.3.1	P_edulia020007398.g	2e-16
32- 28:	transcript:Solyc01g109910.3.1	P_edulia020007392.g	2e-80
32- 29:	transcript:Solyc01g109940.3.1	P_edulia020007405.g	9e-211
32- 30:	transcript:Solyc01g109980.3.1	P_edulia020007397.g	4e-157
32- 31:	transcript:Solyc01g109990.3.1	P_edulia020007402.g	1e-37
32- 32:	transcript:Solyc01g110020.3.1	P_edulia020007395.g	2e-66
32- 33:	transcript:Solyc01g110050.2.1	P_edulia020007408.g	4e-229
32- 34:	transcript:Solyc01g110120.3.1	P_edulia020007420.g	6e-222
32- 35:	transcript:Solyc01g110145.1.1	P_edulia020007415.g	1e-20
32- 36:	transcript:Solyc01g110190.3.1	P_edulia020007414.g	0
32- 37:	transcript:Solyc01g110280.3.1	P_edulia020007418.g	4e-153
32- 38:	transcript:Solyc01g110300.3.1	P_edulia020007419.g	9e-162
32- 39:	transcript:Solyc01g110350.2.1	P_edulia020007423.g	1e-26
32- 40:	transcript:Solyc01g110360.3.1	P_edulia020007425.g	8e-33
32- 41:	transcript:Solyc01g110410.3.1	P_edulia020007427.g	2e-104
32- 42:	transcript:Solyc01g110470.3.1	P_edulia020007421.g	2e-70
32- 43:	transcript:Solyc01g110490.3.1	P_edulia020007422.g	2e-255
32- 44:	transcript:Solyc01g110730.3.1	P_edulia020007436.g	7e-27
## Alignment 33: score=1920.0 e_value=3e-133 N=40 1&LG02 plus
33- 0:	transcript:Solyc01g111090.3.1	P_edulia020007482.g	7e-135
33- 1:	transcript:Solyc01g111110.3.1	P_edulia020007490.g	2e-08
33- 2:	transcript:Solyc01g111140.3.1	P_edulia020007473.g	5e-174
33- 3:	transcript:Solyc01g111170.3.1	P_edulia020007488.g	2e-55
33- 4:	transcript:Solyc01g111200.3.1	P_edulia020007480.g	1e-56
33- 5:	transcript:Solyc01g111220.3.1	P_edulia020007478.g	7e-173
33- 6:	transcript:Solyc01g111250.3.1	P_edulia020007481.g	2e-138
33- 7:	transcript:Solyc01g111270.3.1	P_edulia020007479.g	5e-254
33- 8:	transcript:Solyc01g111310.3.1	P_edulia020007485.g	3e-109
33- 9:	transcript:Solyc01g111350.3.1	P_edulia020007501.g	6e-218
33- 10:	transcript:Solyc01g111360.3.1	P_edulia020007496.g	6e-90
33- 11:	transcript:Solyc01g111380.3.1	P_edulia020007493.g	1e-66
33- 12:	transcript:Solyc01g111440.3.1	P_edulia020007492.g	3e-153
33- 13:	transcript:Solyc01g111500.3.1	P_edulia020007508.g	2e-94
33- 14:	transcript:Solyc01g111510.3.1	P_edulia020007511.g	2e-81
33- 15:	transcript:Solyc01g111520.3.1	P_edulia020007505.g	2e-232
33- 16:	transcript:Solyc01g111530.3.1	P_edulia020007509.g	4e-88
33- 17:	transcript:Solyc01g111560.3.1	P_edulia020007495.g	1e-100
33- 18:	transcript:Solyc01g111600.3.1	P_edulia020007503.g	4e-62
33- 19:	transcript:Solyc01g111630.3.1	P_edulia020007498.g	5e-105
33- 20:	transcript:Solyc01g111650.3.1	P_edulia020007491.g	1e-62
33- 21:	transcript:Solyc01g111690.3.1	P_edulia020007500.g	1e-46
33- 22:	transcript:Solyc01g111700.2.1	P_edulia020007507.g	3e-174
33- 23:	transcript:Solyc01g111730.3.1	P_edulia020007499.g	4e-180
33- 24:	transcript:Solyc01g111750.3.1	P_edulia020007521.g	3e-83
33- 25:	transcript:Solyc01g111800.3.1	P_edulia020007524.g	3e-194
33- 26:	transcript:Solyc01g111840.3.1	P_edulia020007518.g	1e-86
33- 27:	transcript:Solyc01g111937.1.1	P_edulia020007527.g	4e-232
33- 28:	transcript:Solyc01g111970.3.1	P_edulia020007523.g	1e-236
33- 29:	transcript:Solyc01g111980.3.1	P_edulia020007531.g	8e-113
33- 30:	transcript:Solyc01g111990.3.1	P_edulia020007515.g	0
33- 31:	transcript:Solyc01g112050.3.1	P_edulia020007520.g	1e-206
33- 32:	transcript:Solyc01g112070.3.1	P_edulia020007528.g	2e-188
33- 33:	transcript:Solyc01g112080.3.1	P_edulia020007538.g	4e-86
33- 34:	transcript:Solyc01g112090.3.1	P_edulia020007534.g	4e-80
33- 35:	transcript:Solyc01g112150.3.1	P_edulia020007540.g	2e-299
33- 36:	transcript:Solyc01g112190.3.1	P_edulia020007537.g	2e-205
33- 37:	transcript:Solyc01g112220.3.1	P_edulia020007539.g	2e-141
33- 38:	transcript:Solyc01g112250.3.1	P_edulia020007536.g	2e-243
33- 39:	transcript:Solyc01g112270.1.1	P_edulia020007543.g	4e-39
## Alignment 34: score=1444.0 e_value=5.2e-105 N=31 1&LG02 plus
34- 0:	transcript:Solyc01g106570.3.1	P_edulia020007255.g	6e-87
34- 1:	transcript:Solyc01g106750.2.1	P_edulia020007253.g	2e-61
34- 2:	transcript:Solyc01g106800.3.1	P_edulia020007248.g	4e-83
34- 3:	transcript:Solyc01g106820.3.1	P_edulia020007260.g	2e-181
34- 4:	transcript:Solyc01g106830.3.1	P_edulia020007249.g	4e-09
34- 5:	transcript:Solyc01g107000.2.1	P_edulia020007269.g	2e-167
34- 6:	transcript:Solyc01g107030.3.1	P_edulia020007263.g	2e-33
34- 7:	transcript:Solyc01g107090.2.1	P_edulia020007276.g	1e-15
34- 8:	transcript:Solyc01g107130.3.1	P_edulia020007265.g	6e-290
34- 9:	transcript:Solyc01g107150.3.1	P_edulia020007275.g	4e-71
34- 10:	transcript:Solyc01g107160.3.1	P_edulia020007267.g	4e-182
34- 11:	transcript:Solyc01g107180.3.1	P_edulia020007262.g	2e-249
34- 12:	transcript:Solyc01g107190.3.1	PeLBD13	4e-50
34- 13:	transcript:Solyc01g107200.3.1	P_edulia020007274.g	9e-155
34- 14:	transcript:Solyc01g107260.3.1	P_edulia020007270.g	6e-27
34- 15:	transcript:Solyc01g107330.3.1	P_edulia020007271.g	4e-36
34- 16:	transcript:Solyc01g107350.3.1	P_edulia020007288.g	7e-206
34- 17:	transcript:Solyc01g107360.3.1	P_edulia020007282.g	2e-258
34- 18:	transcript:Solyc01g107390.3.1	P_edulia020007280.g	8e-245
34- 19:	transcript:Solyc01g107410.3.1	P_edulia020007284.g	1e-26
34- 20:	transcript:Solyc01g107415.1.1	P_edulia020007283.g	2e-15
34- 21:	transcript:Solyc01g107450.3.1	P_edulia020007287.g	4e-23
34- 22:	transcript:Solyc01g107470.3.1	P_edulia020007286.g	5e-30
34- 23:	transcript:Solyc01g107510.3.1	P_edulia020007285.g	3e-263
34- 24:	transcript:Solyc01g107590.3.1	P_edulia020007291.g	2e-160
34- 25:	transcript:Solyc01g107600.3.1	P_edulia020007292.g	9e-107
34- 26:	transcript:Solyc01g107740.3.1	P_edulia020007317.g	1e-69
34- 27:	transcript:Solyc01g107750.3.1	P_edulia020007321.g	9e-240
34- 28:	transcript:Solyc01g107870.3.1	P_edulia020007311.g	4e-294
34- 29:	transcript:Solyc01g107880.3.1	P_edulia020007316.g	0
34- 30:	transcript:Solyc01g107910.3.1	P_edulia020007319.g	4e-127
## Alignment 35: score=1031.0 e_value=1.3e-62 N=22 1&LG02 plus
35- 0:	transcript:Solyc01g109880.3.1	P_edulia020007442.g	4e-44
35- 1:	transcript:Solyc01g109890.3.1	P_edulia020007441.g	8e-123
35- 2:	transcript:Solyc01g109900.3.1	P_edulia020007439.g	2e-16
35- 3:	transcript:Solyc01g109910.3.1	P_edulia020007440.g	1e-77
35- 4:	transcript:Solyc01g109940.3.1	P_edulia020007449.g	9e-211
35- 5:	transcript:Solyc01g109980.3.1	P_edulia020007434.g	5e-164
35- 6:	transcript:Solyc01g109990.3.1	P_edulia020007443.g	3e-38
35- 7:	transcript:Solyc01g110020.3.1	P_edulia020007435.g	1e-65
35- 8:	transcript:Solyc01g110050.2.1	P_edulia020007453.g	1e-228
35- 9:	transcript:Solyc01g110120.3.1	P_edulia020007468.g	6e-46
35- 10:	transcript:Solyc01g110145.1.1	P_edulia020007463.g	1e-20
35- 11:	transcript:Solyc01g110190.3.1	P_edulia020007461.g	0
35- 12:	transcript:Solyc01g110280.3.1	P_edulia020007469.g	2e-167
35- 13:	transcript:Solyc01g110300.3.1	P_edulia020007465.g	3e-157
35- 14:	transcript:Solyc01g110350.2.1	P_edulia020007458.g	2e-26
35- 15:	transcript:Solyc01g110360.3.1	P_edulia020007459.g	8e-33
35- 16:	transcript:Solyc01g110410.3.1	P_edulia020007470.g	2e-126
35- 17:	transcript:Solyc01g110470.3.1	P_edulia020007477.g	1e-62
35- 18:	transcript:Solyc01g110480.3.1	P_edulia020007475.g	1e-77
35- 19:	transcript:Solyc01g110490.3.1	P_edulia020007472.g	2e-252
35- 20:	transcript:Solyc01g110520.3.1	P_edulia020007483.g	3e-254
35- 21:	transcript:Solyc01g110730.3.1	P_edulia020007476.g	2e-26
## Alignment 36: score=385.0 e_value=5.7e-14 N=8 1&LG02 plus
36- 0:	transcript:Solyc01g107360.3.1	P_edulia020007295.g	2e-12
36- 1:	transcript:Solyc01g107390.3.1	P_edulia020007294.g	4e-245
36- 2:	transcript:Solyc01g107410.3.1	P_edulia020007296.g	5e-27
36- 3:	transcript:Solyc01g107415.1.1	P_edulia020007298.g	2e-15
36- 4:	transcript:Solyc01g107450.3.1	P_edulia020007300.g	2e-22
36- 5:	transcript:Solyc01g107470.3.1	P_edulia020007299.g	3e-29
36- 6:	transcript:Solyc01g107510.3.1	P_edulia020007297.g	5e-262
36- 7:	transcript:Solyc01g107600.3.1	P_edulia020007320.g	2e-73
## Alignment 37: score=281.0 e_value=1.9e-08 N=6 1&LG02 plus
37- 0:	transcript:Solyc01g111010.3.1	P_edulia020007437.g	2e-24
37- 1:	transcript:Solyc01g111090.3.1	P_edulia020007446.g	7e-135
37- 2:	transcript:Solyc01g111100.3.1	P_edulia020007448.g	4e-281
37- 3:	transcript:Solyc01g111110.3.1	P_edulia020007455.g	1e-07
37- 4:	transcript:Solyc01g111140.3.1	P_edulia020007438.g	5e-41
37- 5:	transcript:Solyc01g111250.3.1	P_edulia020007450.g	1e-136
## Alignment 38: score=1570.0 e_value=1.7e-115 N=34 1&LG02 minus
38- 0:	transcript:Solyc01g086740.3.1	P_edulia020007144.g	5e-16
38- 1:	transcript:Solyc01g086890.3.1	P_edulia020007112.g	3e-78
38- 2:	transcript:Solyc01g086900.3.1	P_edulia020007122.g	2e-88
38- 3:	transcript:Solyc01g086920.3.1	P_edulia020007125.g	2e-51
38- 4:	transcript:Solyc01g086960.3.1	P_edulia020007117.g	2e-22
38- 5:	transcript:Solyc01g086980.3.1	P_edulia020007119.g	5e-146
38- 6:	transcript:Solyc01g087030.3.1	P_edulia020007111.g	9e-48
38- 7:	transcript:Solyc01g087050.3.1	P_edulia020007107.g	5e-98
38- 8:	transcript:Solyc01g087070.3.1	P_edulia020007127.g	2e-117
38- 9:	transcript:Solyc01g087080.3.1	P_edulia020007118.g	2e-61
38- 10:	transcript:Solyc01g087120.3.1	P_edulia020007120.g	2e-35
38- 11:	transcript:Solyc01g087130.3.1	P_edulia020007121.g	2e-70
38- 12:	transcript:Solyc01g087150.3.1	P_edulia020007123.g	3e-163
38- 13:	transcript:Solyc01g087180.3.1	P_edulia020007114.g	2e-27
38- 14:	transcript:Solyc01g087240.3.1	P_edulia020007103.g	3e-42
38- 15:	transcript:Solyc01g087250.3.1	P_edulia020007096.g	4e-249
38- 16:	transcript:Solyc01g087280.1.1	P_edulia020007100.g	5e-111
38- 17:	transcript:Solyc01g087290.3.1	P_edulia020007094.g	4e-140
38- 18:	transcript:Solyc01g087450.3.1	P_edulia020007102.g	9e-258
38- 19:	transcript:Solyc01g087500.3.1	P_edulia020007093.g	0
38- 20:	transcript:Solyc01g087540.3.1	P_edulia020007101.g	1e-157
38- 21:	transcript:Solyc01g087550.3.1	P_edulia020007091.g	6e-52
38- 22:	transcript:Solyc01g087560.3.1	P_edulia020007104.g	2e-127
38- 23:	transcript:Solyc01g087590.3.1	P_edulia020007099.g	8e-224
38- 24:	transcript:Solyc01g087610.3.1	P_edulia020007092.g	2e-26
38- 25:	transcript:Solyc01g087640.3.1	P_edulia020007085.g	1e-97
38- 26:	transcript:Solyc01g087680.3.1	P_edulia020007079.g	1e-54
38- 27:	transcript:Solyc01g087730.3.1	P_edulia020007072.g	7e-133
38- 28:	transcript:Solyc01g087890.3.1	P_edulia020007078.g	2e-196
38- 29:	transcript:Solyc01g087900.3.1	P_edulia020007076.g	2e-71
38- 30:	transcript:Solyc01g087980.3.1	P_edulia020007088.g	2e-34
38- 31:	transcript:Solyc01g087990.3.1	P_edulia020007073.g	3e-48
38- 32:	transcript:Solyc01g088020.3.1	P_edulia020007087.g	0
38- 33:	transcript:Solyc01g088100.3.1	P_edulia020007061.g	4e-104
## Alignment 39: score=512.0 e_value=1.6e-35 N=12 1&LG02 minus
39- 0:	transcript:Solyc01g100340.3.1	P_edulia020005845.g	2e-08
39- 1:	transcript:Solyc01g100380.3.1	P_edulia020005823.g	9e-155
39- 2:	transcript:Solyc01g100390.3.1	P_edulia020005822.g	0
39- 3:	transcript:Solyc01g100480.3.1	P_edulia020005825.g	6e-61
39- 4:	transcript:Solyc01g100490.3.1	P_edulia020005797.g	5e-119
39- 5:	transcript:Solyc01g100610.3.1	P_edulia020005794.g	2e-207
39- 6:	transcript:Solyc01g100630.2.1	P_edulia020005798.g	7e-24
39- 7:	transcript:Solyc01g100660.3.1	P_edulia020005799.g	2e-29
[truncated: 13,784 more rows]

## Sheet: Pe-Ac
############### Parameters ###############
[truncated: 7,226 more rows]

[truncated: 2 more sheets: Pe-Vv, Statistical]
