# Supplementary material for: Genome-Wide Identification and Expression Analysis of LBD Transcription Factor Genes in Passion Fruit (Passiflora edulis)
Source: Int J Mol Sci. 2022 Apr 24;23(9):4700. doi: 10.3390/ijms23094700 (PMC9104060; doi:10.3390/ijms23094700)
Supplement: Supplementary file 1 [file ijms-23-04700-s001.zip › Table S6.xlsx]

## Sheet: Sheet1
Table S6 The Ka/Ks ratios of the duplicated PeLBD gene pairs.
Seq_1	Seq_2	Ka	Ks	Ka/Ks	EffectiveLen	AverageS-sites	AverageN-sites	cN	cS	pN	pS	Note
Segmental duplicated gene pairs
PeLBD1	PeLBD5	0.842133	3.2075	0.262551	474	112	362	183.167	82.8333	0.505985	0.739583
PeLBD1	PeLBD6	0.74914	NaN	NaN	387	93.0833	293.917	139.25	72.75	0.473774	0.781558	High Sequence Divergence Value (pS>=0.75)
PeLBD7	PeLBD10	0.4576	NaN	NaN	201	50.1667	150.833	51.6667	39.3333	0.342541	0.784053	High Sequence Divergence Value (pS>=0.75)
PeLBD2	PeLBD4	0.105747	0.684803	0.154419	555	129.167	425.833	42	58	0.0986301	0.449032
PeLBD8	PeLBD12	0.180023	0.766365	0.234905	570	146.167	423.833	67.8333	70.1667	0.160047	0.480046
PeLBD2	PeLBD3	0.104617	0.699873	0.14948	546	127.833	418.167	40.8333	58.1667	0.0976485	0.45502
PeLBD2	PeLBD7	0.437766	NaN	NaN	210	47.6667	162.333	53.8333	43.1667	0.331622	0.905594	High Sequence Divergence Value (pS>=0.75)
PeLBD2	PeLBD6	0.559202	NaN	NaN	498	115.333	382.667	150.833	88.1667	0.394164	0.764451	High Sequence Divergence Value (pS>=0.75)
PeLBD6	PeLBD14	0.130372	0.778491	0.167468	537	122.667	414.333	49.5833	59.4167	0.11967	0.484375
PeLBD2	PeLBD18	0.176675	2.74767	0.0642997	495	117	378	59.5	85.5	0.157407	0.730769
PeLBD7	PeLBD14	0.108369	0.770907	0.140573	285	63.6667	221.333	22.3333	30.6667	0.100904	0.481675
PeLBD1	PeLBD15	0.51426	4.65589	0.110454	615	151.75	463.25	172.417	113.583	0.372189	0.74849
PeLBD1	PeLBD16	0.972816	NaN	NaN	447	110	337	183.667	88.3333	0.545005	0.80303	High Sequence Divergence Value (pS>=0.75)
PeLBD6	PeLBD17	0.765675	NaN	NaN	528	117.583	410.417	196.917	101.083	0.479797	0.859674	High Sequence Divergence Value (pS>=0.75)
PeLBD6	PeLBD15	0.906547	NaN	NaN	396	95.5	300.5	158.083	73.9167	0.526068	0.773997	High Sequence Divergence Value (pS>=0.75)
PeLBD9	PeLBD15	0.339177	NaN	NaN	591	146.917	444.083	121.167	117.833	0.272847	0.802042	High Sequence Divergence Value (pS>=0.75)
PeLBD3	PeLBD18	0.184161	2.1264	0.0866069	474	111.667	362.333	59.1667	78.8333	0.163293	0.70597
PeLBD4	PeLBD18	0.16351	1.69485	0.0964748	465	109.917	355.083	52.1667	73.8333	0.146914	0.671721
PeLBD3	PeLBD17	0.685803	NaN	NaN	495	112.667	382.333	171.833	91.1667	0.449433	0.809172	High Sequence Divergence Value (pS>=0.75)
PeLBD7	PeLBD18	0.392382	1.97647	0.198527	189	44.1667	144.833	44.25	30.75	0.305524	0.696226
PeLBD3	PeLBD15	0.862976	NaN	NaN	516	124.75	391.25	200.583	102.417	0.512673	0.820975	High Sequence Divergence Value (pS>=0.75)
PeLBD2	PeLBD19	0.47684	2.18079	0.218654	477	111.417	365.583	129	79	0.352861	0.70905
PeLBD7	PeLBD22	0.45146	4.69755	0.0961054	186	43.75	142.25	48.25	32.75	0.339192	0.748571
PeLBD1	PeLBD20	0.844968	2.54206	0.332395	375	91.4167	283.583	143.75	66.25	0.506906	0.724704
PeLBD6	PeLBD22	0.532309	NaN	NaN	423	99	324	123.5	78.5	0.381173	0.792929	High Sequence Divergence Value (pS>=0.75)
PeLBD1	PeLBD22	0.930655	NaN	NaN	561	133.667	427.333	227.833	117.167	0.533151	0.876559	High Sequence Divergence Value (pS>=0.75)
PeLBD1	PeLBD21	0.869053	NaN	NaN	468	113.833	354.167	182.25	88.75	0.514588	0.779649	High Sequence Divergence Value (pS>=0.75)
PeLBD7	PeLBD20	0.517082	1.4503	0.356535	195	45.3333	149.667	55.9167	29.0833	0.373608	0.641544
PeLBD6	PeLBD31	1.13567	NaN	NaN	411	97.3333	313.667	183.5	79.5	0.585016	0.816781	High Sequence Divergence Value (pS>=0.75)
PeLBD13	PeLBD15	0.388414	NaN	NaN	615	149.083	465.917	141.25	129.75	0.303166	0.870319	High Sequence Divergence Value (pS>=0.75)
PeLBD13	PeLBD31	0.145136	0.471562	0.307778	612	147.833	464.167	61.25	51.75	0.131957	0.350056
PeLBD15	PeLBD16	0.788948	4.02565	0.19598	435	107.167	327.833	160	80	0.488053	0.746501
PeLBD17	PeLBD19	0.708513	NaN	NaN	486	110.417	375.583	172.167	94.8333	0.458398	0.858868	High Sequence Divergence Value (pS>=0.75)
PeLBD17	PeLBD21	0.665316	NaN	NaN	477	107.667	369.333	162.917	86.0833	0.44111	0.799536	High Sequence Divergence Value (pS>=0.75)
PeLBD17	PeLBD21	0.665316	NaN	NaN	477	107.667	369.333	162.917	86.0833	0.44111	0.799536	High Sequence Divergence Value (pS>=0.75)
PeLBD18	PeLBD23	0.37109	3.22325	0.115129	453	108.25	344.75	100.917	80.0833	0.292724	0.7398
PeLBD16	PeLBD28	0.58144	NaN	NaN	411	96.6667	314.333	127.167	76.8333	0.40456	0.794828	High Sequence Divergence Value (pS>=0.75)
PeLBD15	PeLBD31	0.414906	NaN	NaN	630	152.5	477.5	152.167	136.833	0.318674	0.897268	High Sequence Divergence Value (pS>=0.75)
PeLBD19	PeLBD21	0.0543644	0.874992	0.0621313	510	119.083	390.917	20.5	61.5	0.0524408	0.516445
PeLBD19	PeLBD22	0.487299	3.00706	0.162052	459	107.167	351.833	126.083	78.9167	0.358361	0.736392
PeLBD21	PeLBD22	0.63002	NaN	NaN	477	111.583	365.417	155.75	85.25	0.426226	0.764003	High Sequence Divergence Value (pS>=0.75)
PeLBD20	PeLBD25	0.115964	0.88168	0.131526	501	114.75	386.25	41.5	59.5	0.107443	0.518519
PeLBD25	PeLBD26	0.591433	NaN	NaN	483	114.333	368.667	150.833	99.1667	0.409132	0.867347	High Sequence Divergence Value (pS>=0.75)
Tandem duplicated gene pairs
PeLBD12	PeLBD11	0.315974	NaN	NaN	582	147	435	112.167	117.833	0.257854	0.801587	High Sequence Divergence Value (pS>=0.75)
