# Supplementary material for: Genome-Wide Identification and Expression Analysis of LBD Transcription Factor Genes in Passion Fruit (Passiflora edulis)
Source: Int J Mol Sci. 2022 Apr 24;23(9):4700. doi: 10.3390/ijms23094700 (PMC9104060; doi:10.3390/ijms23094700)
Supplement: Supplementary file 1 [file ijms-23-04700-s001.zip › Table S7.xlsx]

## Sheet: Sheet1
Table S7 PeLBD protein homology modeling results
Group	Gene Name	Gene ID	GMQE	QMEANDisCo Global	Seq Identity
Class IIa	PeLBD1	P_edulia010000163.g	0.25	0.56 ± 0.06	0.2967
Class Ic	PeLBD2	P_edulia010000500.g	0.43	0.77 ± 0.06	0.7815
Class Ic	PeLBD3	P_edulia010001973.g	0.5	0.77 ± 0.06	73.11%
Class Ic	PeLBD4	P_edulia010002080.g	0.5	0.77 ± 0.06	0.7436
Class Ia	PeLBD5	P_edulia010002578.g	0.54	0.78 ± 0.06	0.5946
Class Ib	PeLBD6	P_edulia010002985.g	0.46	0.75 ± 0.06	0.5763
Class Ib	PeLBD7	P_edulia010003009.g	0.42	0.69 ± 0.08	0.6207
Class Ie	PeLBD8	P_edulia010003878.g	0.45	0.75 ± 0.06	0.5702
Class IIb	PeLBD9	P_edulia010004119.g	0.23	0.48 ± 0.07	0.3375
Class Ie	PeLBD10	P_edulia010005184.g	0.41	0.73 ± 0.06	0.5398
Class Ie	PeLBD11	P_edulia010005391.g	0.37	0.73 ± 0.06	0.5299
Class Ie	PeLBD12	P_edulia010005394.g	0.38	0.65 ± 0.05	0.5431
Class IIb	PeLBD13	P_edulia020007264.g	0.26	0.47 ± 0.06	0.2609
Class Ib	PeLBD14	P_edulia030008046.g	0.42	0.72 ± 0.06	0.5593
Class IIb	PeLBD15	P_edulia030008474.g	0.15	0.45 ± 0.07	0.3418
Class Ia	PeLBD16	P_edulia030008742.g	0.58	0.78 ± 0.06	0.6207
Class Id	PeLBD17	P_edulia030009145.g	0.24	0.70 ± 0.06	0.3361
Class Ic	PeLBD18	P_edulia030009282.g	0.57	0.78 ± 0.06	0.7815
Class Ia	PeLBD19	P_edulia040010647.g	0.54	0.78 ± 0.06	63.79%
Class Ic	PeLBD20	P_edulia050011298.g	0.52	0.74 ± 0.06	0.5431
Class Ia	PeLBD21	P_edulia050011880.g	0.53	0.78 ± 0.06	0.6466
Class Ie	PeLBD22	P_edulia050012869.g	0.36	0.70 ± 0.06	0.5133
Class Ic	PeLBD23	P_edulia060015822.g	0.39	0.75 ± 0.06	0.681
Class Ia	PeLBD24	P_edulia060015864.g	0.57	0.75 ± 0.06	0.6442
Class Ic	PeLBD25	P_edulia060015871.g	0.53	0.77 ± 0.06	0.5948
Class Ib	PeLBD26	P_edulia070017232.g	0.41	0.73 ± 0.06	58.40%
Class Id	PeLBD27	P_edulia070018122.g	0.48	0.73 ± 0.06	0.3391
Class Id	PeLBD28	P_edulia070018138.g	0.48	0.73 ± 0.07	0.3478
Class Id	PeLBD29	P_edulia070018148.g	0.48	0.73 ± 0.06	0.3391
Class Ia	PeLBD30	P_edulia080020093.g	0.55	0.78 ± 0.06	0.6228
Class IIb	PeLBD31	P_edulia080020165.g	0.28	0.51 ± 0.06	0.2737
Class Ic	PeLBD32	P_eduliaContig20022702.g	0.52	0.74 ± 0.06	0.5517
Class IIa	PeLBD33	P_eduliaContig60022431.g	0.12	0.47 ± 0.07	0.3671
