# Supplementary material for: Genome-Wide Identification and Expression Analysis of LBD Transcription Factor Genes in Passion Fruit (Passiflora edulis)
Source: Int J Mol Sci. 2022 Apr 24;23(9):4700. doi: 10.3390/ijms23094700 (PMC9104060; doi:10.3390/ijms23094700)
Supplement: Supplementary file 1 [file ijms-23-04700-s001.zip › Table S8.xlsx]

## Sheet: TPMmean-1
Table S8-1 Expression matrix of PeLBD genes in different tissue stages of floral organs
	br1	br8	ca1	ca8	ov2	ov3	ov4	ov5	ov6	ov7	ov8	pe1	pe8	se1	se8	sg1	sg8	st1	st8	st9
PeLBD24	0	0	0	0	0	0	0	0	0	0	0	0	0	0	0.129718	0	0	0	0	0
PeLBD30	0.416335	0	0.214611	0	0.354811	0.170557	0	0	0.043071	0.107713	0.0517283	0.443929	0	0.0868653	0.052593	0.0486783	0	6.37007	0.137567	0
PeLBD5	16.0283	1.12941	1.06683	0.0429607	0.577679	2.54002	2.02068	3.29246	1.8516	0.390512	0.32694	2.78296	0.254362	20.8403	12.7329	0.579234	0.0626387	1.55617	0.238059	0.852071
PeLBD16	0	0.107713	0.079029	0.0441153	0	0.240437	0.143048	0.478198	0.161019	0.0616617	0.181516	0	0	0.211392	1.06599	0.0708093	0	0.0598277	0	0
PeLBD19	0.821927	0.778705	1.51122	0.0234323	11.7835	12.2954	14.3774	7.82952	14.2492	22.3985	27.5101	1.6174	0.713352	0.116304	0	0.384648	0.211489	5.22858	0	0
PeLBD21	1.35822	0	35.0676	0.440947	12.8561	22.7331	15.957	29.081	19.776	19.1089	14.2405	4.41435	0	1.79502	1.49492	1.77678	0.0880527	0.832735	0.199788	0
PeLBD26	0.560778	3.56873	18.0023	0.447714	0	0.0649437	0	0	0	0	0	1.15862	1.13353	0.40438	0	0.521061	0.854339	0.222519	0	0.054177
PeLBD14	0.321996	1.74668	0.235872	0.325325	10.2306	7.2647	5.41002	3.04491	5.50287	5.47497	4.88666	0.655366	3.33698	0.169305	0.604108	0.382316	0.582885	0.297125	1.85453	1.80604
PeLBD6	0.0780537	0.254892	0.075767	0.0286033	0	0	0	0	0	0	0	0.239764	1.00447	0.111291	0.079881	0.274676	2.03791	0.023287	0.628086	2.20614
PeLBD7	0.026785	0.27066	0.134673	0.068124	0	0	0	0	0	0	0	0.092501	0.328434	0	0	0.0571627	0.401042	0	1.03506	2.74947
PeLBD20	0	0.14255	0	0	0.085448	0	0.0924643	0	0	0	0	0	0	0.0384287	0	0	0	0	0.051609	0
PeLBD32	0	0.088432	0	0	0.085448	0	0	0	0	0	0	0	0.248629	0.0384287	0	0	0	0	0	0.078113
PeLBD25	14.6456	208.121	23.569	71.8882	35.5843	38.278	65.9506	45.3078	103.333	140.932	85.9333	14.9145	58.238	15.7993	23.1759	15.5274	46.6531	2.57359	4.13311	3.19517
PeLBD23	4.87778	0.118776	0.0952	0.0364823	3.0808	26.7256	14.7798	7.23071	9.21137	7.26405	3.54755	9.17794	0.167666	0.115344	0	0.757396	0.132321	408.358	29.3082	18.6828
PeLBD18	8.94013	49.8676	1.56522	0.688864	1.10225	10.885	5.76322	10.0175	3.50892	11.2319	10.7579	7.99386	31.0517	3.40427	1.01815	0.0287143	0.18077	5.60312	0	0.081762
PeLBD2	4.14004	6.07605	39.9618	0.561008	4.51621	11.3069	7.2042	5.74236	13.2874	25.6676	18.0292	0.573543	0.0889943	21.3521	17.8471	0.0686077	0	0	0.0378873	0.0810957
PeLBD3	0.217046	0.0902603	0.890367	0.0164157	1.13386	1.06241	0.97755	0.697429	1.6901	1.11962	0.786243	0	0	2.01932	2.35777	0.279005	0.0192527	0.386593	0	0.0410733
PeLBD4	0.139223	0.253337	0.834455	0.0163773	1.05759	0.615653	1.07612	0.971729	0.903175	1.39487	0.744041	0.0854283	0	3.16783	1.73976	0.124207	0.0323407	0.305689	0.0673453	0
PeLBD17	0	0	4.11945	0	0.129616	0.319901	0	0.0739547	0.203805	0.123536	3.06296	0.11168	0	0	0	0.17491	0.977941	27.2732	0.238621	0.0509477
PeLBD28	1.951	0.051977	1.50873	0.0443763	2.28323	1.9614	1.67515	1.28897	1.17101	1.29517	1.63236	0.958501	0.156533	1.28363	0.424506	1.27703	0.505665	15.5686	6.89096	5.48009
PeLBD27	0.708068	0.0268477	0.565796	0.049437	1.0139	0.604677	0.790377	0.73294	0.379968	0.3498	0.918405	0.315405	0.121207	0.466004	0.174687	0.49949	0.150403	6.90421	4.75794	3.49271
PeLBD29	1.94748	0.225336	1.76952	0.355953	2.21456	1.91915	1.54731	1.57819	1.00765	0.801965	1.85914	1.03816	0.32516	1.57679	0.489114	1.40151	0.286229	18.7005	5.32326	4.30619
PeLBD10	4.51838	4.04447	4.78125	3.9461	7.91481	9.58264	7.90789	6.33561	10.2877	6.81999	6.55857	4.13238	3.77241	3.04769	3.53436	6.98646	1.91892	3.58471	3.38681	2.80392
PeLBD22	0	0	0	0	0	0	0	0	0	0	0	0	0	0	0	0	0	0.0403177	0	0
PeLBD11	0.058361	0.197451	0.0543933	0.145835	0	0	0.0584607	0.196213	0.0624173	0.112032	0.720398	0.206981	0.253091	0.216644	0.418445	0.493913	0.29034	0.632856	4.89861	6.46273
PeLBD8	9.36158	0.580967	15.2606	1.64556	13.0343	5.71352	7.16421	8.62575	7.23396	6.28836	4.46121	23.8905	0.28372	4.851	2.34534	12.4554	0.850044	3.48803	0.250976	0.260441
PeLBD12	2.19169	1.50929	6.97003	0.05722	8.68994	0.679657	0.547057	0.412459	0.946326	0.603029	0.659076	2.30711	0.0634467	3.30272	4.70411	38.7758	1.02664	1.86685	4.42998	7.58981
PeLBD1	44.6652	33.4867	59.6342	19.7846	31.6742	11.0355	10.7657	22.7923	13.6635	11.3381	14.9352	43.7077	51.7903	72.2295	19.1305	14.3978	11.2134	12.7807	18.7934	27.3455
PeLBD33	2.05307	0.571312	12.6166	0	26.2932	33.5738	34.4907	28.5512	33.5522	36.1445	35.9873	3.61435	0.0770307	1.34249	1.09976	11.3594	0.359204	9.93968	0.108052	0.0805337
PeLBD9	2.90835	20.211	6.02764	2.89162	4.45899	16.0284	12.8987	11.3654	11.2554	4.60074	3.93922	7.39762	6.29522	6.97798	27.0722	1.21118	4.35503	25.5036	6.79676	10.9041
PeLBD15	46.6576	21.6132	17.8356	7.60816	23.6213	17.8356	8.42478	7.07058	7.40883	9.98248	5.8158	47.5732	50.4733	46.4883	38.9859	18.0646	29.9854	62.87	5.19381	8.50747
PeLBD13	32.1866	1.25073	32.073	0.579218	16.7983	1.29965	0.901043	1.78475	1.81246	1.34839	0.913598	37.8853	0.996262	2.74712	3.25978	25.41	1.47196	138.645	1.99271	3.39459
PeLBD31	1.60729	5.84616	9.86824	17.2351	5.79387	6.98248	7.49147	6.36878	10.766	7.72371	11.0849	3.50261	10.2027	3.77466	3.69099	3.65114	3.30041	2.80262	7.99776	13.5587

## Sheet: TPMmean-2
Table S8-2 Expression matrix of PeLBD genes in different tissues
	Fruit	Leaf	Ovule	Stigma	Stamen	Stem	Tendril
PeLBD24	0	0	0	0	0	0	0
PeLBD30	0	0	0	0	0	0.372997	0
PeLBD5	0.203727	13.8128	0.365857	0.162149	1.23558	0.835599	2.67064
PeLBD16	3.80527	0.379605	0	0	1.74896	0	0.594104
PeLBD19	0	0.163137	7.26464	0.241167	0.862509	0	0.561208
PeLBD21	0.489078	1.51101	10.7894	0	6.7511	0.227477	5.50478
PeLBD26	0.548464	0.582193	0.786098	2.15512	12.2221	0.23385	0.174955
PeLBD14	0.392315	0.442521	0.75463	0.606305	0.670674	2.00471	2.77563
PeLBD6	0.153708	0.0774851	0.321047	6.76695	9.57392	2.39204	3.96506
PeLBD7	0	0	0	0	0	0.0840535	0
PeLBD20	0	0	0	0	0	0	0.478478
PeLBD32	0	0.118011	0	0	1.09395	0	1.81892
PeLBD25	0	0.236583	20.2772	16.3771	5.87396	3.49512	163.425
PeLBD23	0.245811	0.0450562	6.21397	0.225087	0	28.6453	0
PeLBD18	0.377449	0	19.7221	0.0491377	0	0	0
PeLBD2	0.369984	0	8.08704	0	7.2062	0.0835552	86.8207
PeLBD3	0.0457088	0	0	0	0	0	0
PeLBD4	0.520899	0.0706424	0.0747723	0	0.644259	0	0.576113
PeLBD17	0	0	0.222677	1.34619	0.0322487	0.0293184	0.175758
PeLBD28	1.47746	0.0563202	0.554723	0.17474	0.203461	10.3518	0.0759433
PeLBD27	0	0	0	0	0	0	0
PeLBD29	0	0	0	0	0	0.063306	0
PeLBD10	3.75795	1.91208	5.56816	1.5656	3.30295	3.45728	3.67922
PeLBD22	0	0	0	0	0	0	0
PeLBD11	95.9998	0.130636	0.887249	5.64637	0.711893	24.3136	0
PeLBD8	5.95788	1.15015	2.24625	2.82945	4.33504	0.0763337	11.4713
PeLBD12	1.52463	0.16036	0.637039	1.25475	5.86429	8.70121	86.8679
PeLBD1	2.69965	1.00058	2.6153	4.78798	3.23159	18.2621	33.4611
PeLBD33	161.178	0	17.4222	0.252033	0.804404	0.0962939	0.137505
PeLBD9	13.4452	4.39492	2.4141	0.399979	8.30358	4.20114	2.54202
PeLBD15	8.958	29.5753	9.22333	40.6842	61.2904	6.08272	117.983
PeLBD13	1.50681	1.32749	0.377554	0.179712	0.500512	2.73929	3.48155
PeLBD31	0.139844	2.67903	3.6383	4.77332	7.33523	22.6877	7.52998

## Sheet: Class Ia
	br1	br8	ca1	ca8	ov2	ov3	ov4	ov5	ov6	ov7	ov8	pe1	pe8	se1	se8	sg1	sg8	st1	st8	st9
PeLBD24	0	0	0	0	0	0	0	0	0	0	0	0	0	0	0.129718	0	0	0	0	0
PeLBD30	0.416335	0	0.214611	0	0.354811	0.170557	0	0	0.043071	0.107713	0.0517283	0.443929	0	0.0868653	0.052593	0.0486783	0	6.37007	0.137567	0
PeLBD5	16.0283	1.12941	1.06683	0.0429607	0.577679	2.54002	2.02068	3.29246	1.8516	0.390512	0.32694	2.78296	0.254362	20.8403	12.7329	0.579234	0.0626387	1.55617	0.238059	0.852071
PeLBD16	0	0.107713	0.079029	0.0441153	0	0.240437	0.143048	0.478198	0.161019	0.0616617	0.181516	0	0	0.211392	1.06599	0.0708093	0	0.0598277	0	0
PeLBD19	0.821927	0.778705	1.51122	0.0234323	11.7835	12.2954	14.3774	7.82952	14.2492	22.3985	27.5101	1.6174	0.713352	0.116304	0	0.384648	0.211489	5.22858	0	0
PeLBD21	1.35822	0	35.0676	0.440947	12.8561	22.7331	15.957	29.081	19.776	19.1089	14.2405	4.41435	0	1.79502	1.49492	1.77678	0.0880527	0.832735	0.199788	0

## Sheet: Class Ib
	br1	br8	ca1	ca8	ov2	ov3	ov4	ov5	ov6	ov7	ov8	pe1	pe8	se1	se8	sg1	sg8	st1	st8	st9
PeLBD26	0.560778	3.56873	18.0023	0.447714	0	0.0649437	0	0	0	0	0	1.15862	1.13353	0.40438	0	0.521061	0.854339	0.222519	0	0.054177
PeLBD14	0.321996	1.74668	0.235872	0.325325	10.2306	7.2647	5.41002	3.04491	5.50287	5.47497	4.88666	0.655366	3.33698	0.169305	0.604108	0.382316	0.582885	0.297125	1.85453	1.80604
PeLBD6	0.0780537	0.254892	0.075767	0.0286033	0	0	0	0	0	0	0	0.239764	1.00447	0.111291	0.079881	0.274676	2.03791	0.023287	0.628086	2.20614
PeLBD7	0.026785	0.27066	0.134673	0.068124	0	0	0	0	0	0	0	0.092501	0.328434	0	0	0.0571627	0.401042	0	1.03506	2.74947

## Sheet: Class Ic
	br1	br8	ca1	ca8	ov2	ov3	ov4	ov5	ov6	ov7	ov8	pe1	pe8	se1	se8	sg1	sg8	st1	st8	st9
PeLBD20	0	0.14255	0	0	0.085448	0	0.0924643	0	0	0	0	0	0	0.0384287	0	0	0	0	0.051609	0
PeLBD32	0	0.088432	0	0	0.085448	0	0	0	0	0	0	0	0.248629	0.0384287	0	0	0	0	0	0.078113
PeLBD25	14.6456	208.121	23.569	71.8882	35.5843	38.278	65.9506	45.3078	103.333	140.932	85.9333	14.9145	58.238	15.7993	23.1759	15.5274	46.6531	2.57359	4.13311	3.19517
PeLBD23	4.87778	0.118776	0.0952	0.0364823	3.0808	26.7256	14.7798	7.23071	9.21137	7.26405	3.54755	9.17794	0.167666	0.115344	0	0.757396	0.132321	408.358	29.3082	18.6828
PeLBD18	8.94013	49.8676	1.56522	0.688864	1.10225	10.885	5.76322	10.0175	3.50892	11.2319	10.7579	7.99386	31.0517	3.40427	1.01815	0.0287143	0.18077	5.60312	0	0.081762
PeLBD2	4.14004	6.07605	39.9618	0.561008	4.51621	11.3069	7.2042	5.74236	13.2874	25.6676	18.0292	0.573543	0.0889943	21.3521	17.8471	0.0686077	0	0	0.0378873	0.0810957
PeLBD3	0.217046	0.0902603	0.890367	0.0164157	1.13386	1.06241	0.97755	0.697429	1.6901	1.11962	0.786243	0	0	2.01932	2.35777	0.279005	0.0192527	0.386593	0	0.0410733
PeLBD4	0.139223	0.253337	0.834455	0.0163773	1.05759	0.615653	1.07612	0.971729	0.903175	1.39487	0.744041	0.0854283	0	3.16783	1.73976	0.124207	0.0323407	0.305689	0.0673453	0

## Sheet: Class Id
	br1	br8	ca1	ca8	ov2	ov3	ov4	ov5	ov6	ov7	ov8	pe1	pe8	se1	se8	sg1	sg8	st1	st8	st9
PeLBD17	0	0	4.11945	0	0.129616	0.319901	0	0.0739547	0.203805	0.123536	3.06296	0.11168	0	0	0	0.17491	0.977941	27.2732	0.238621	0.0509477
PeLBD28	1.951	0.051977	1.50873	0.0443763	2.28323	1.9614	1.67515	1.28897	1.17101	1.29517	1.63236	0.958501	0.156533	1.28363	0.424506	1.27703	0.505665	15.5686	6.89096	5.48009
PeLBD27	0.708068	0.0268477	0.565796	0.049437	1.0139	0.604677	0.790377	0.73294	0.379968	0.3498	0.918405	0.315405	0.121207	0.466004	0.174687	0.49949	0.150403	6.90421	4.75794	3.49271
PeLBD29	1.94748	0.225336	1.76952	0.355953	2.21456	1.91915	1.54731	1.57819	1.00765	0.801965	1.85914	1.03816	0.32516	1.57679	0.489114	1.40151	0.286229	18.7005	5.32326	4.30619

## Sheet: Class Ie
	br1	br8	ca1	ca8	ov2	ov3	ov4	ov5	ov6	ov7	ov8	pe1	pe8	se1	se8	sg1	sg8	st1	st8	st9
PeLBD10	4.51838	4.04447	4.78125	3.9461	7.91481	9.58264	7.90789	6.33561	10.2877	6.81999	6.55857	4.13238	3.77241	3.04769	3.53436	6.98646	1.91892	3.58471	3.38681	2.80392
PeLBD22	0	0	0	0	0	0	0	0	0	0	0	0	0	0	0	0	0	0.0403177	0	0
PeLBD11	0.058361	0.197451	0.0543933	0.145835	0	0	0.0584607	0.196213	0.0624173	0.112032	0.720398	0.206981	0.253091	0.216644	0.418445	0.493913	0.29034	0.632856	4.89861	6.46273
PeLBD8	9.36158	0.580967	15.2606	1.64556	13.0343	5.71352	7.16421	8.62575	7.23396	6.28836	4.46121	23.8905	0.28372	4.851	2.34534	12.4554	0.850044	3.48803	0.250976	0.260441
PeLBD12	2.19169	1.50929	6.97003	0.05722	8.68994	0.679657	0.547057	0.412459	0.946326	0.603029	0.659076	2.30711	0.0634467	3.30272	4.70411	38.7758	1.02664	1.86685	4.42998	7.58981

## Sheet: Class IIa
	br1	br8	ca1	ca8	ov2	ov3	ov4	ov5	ov6	ov7	ov8	pe1	pe8	se1	se8	sg1	sg8	st1	st8	st9
PeLBD1	44.6652	33.4867	59.6342	19.7846	31.6742	11.0355	10.7657	22.7923	13.6635	11.3381	14.9352	43.7077	51.7903	72.2295	19.1305	14.3978	11.2134	12.7807	18.7934	27.3455
PeLBD33	2.05307	0.571312	12.6166	0	26.2932	33.5738	34.4907	28.5512	33.5522	36.1445	35.9873	3.61435	0.0770307	1.34249	1.09976	11.3594	0.359204	9.93968	0.108052	0.0805337

## Sheet: Class IIb
	br1	br8	ca1	ca8	ov2	ov3	ov4	ov5	ov6	ov7	ov8	pe1	pe8	se1	se8	sg1	sg8	st1	st8	st9
PeLBD9	2.90835	20.211	6.02764	2.89162	4.45899	16.0284	12.8987	11.3654	11.2554	4.60074	3.93922	7.39762	6.29522	6.97798	27.0722	1.21118	4.35503	25.5036	6.79676	10.9041
PeLBD15	46.6576	21.6132	17.8356	7.60816	23.6213	17.8356	8.42478	7.07058	7.40883	9.98248	5.8158	47.5732	50.4733	46.4883	38.9859	18.0646	29.9854	62.87	5.19381	8.50747
PeLBD13	32.1866	1.25073	32.073	0.579218	16.7983	1.29965	0.901043	1.78475	1.81246	1.34839	0.913598	37.8853	0.996262	2.74712	3.25978	25.41	1.47196	138.645	1.99271	3.39459
PeLBD31	1.60729	5.84616	9.86824	17.2351	5.79387	6.98248	7.49147	6.36878	10.766	7.72371	11.0849	3.50261	10.2027	3.77466	3.69099	3.65114	3.30041	2.80262	7.99776	13.5587
