# Supplementary material for: Genome-Wide Identification and Expression Analysis of LBD Transcription Factor Genes in Passion Fruit (Passiflora edulis)
Source: Int J Mol Sci. 2022 Apr 24;23(9):4700. doi: 10.3390/ijms23094700 (PMC9104060; doi:10.3390/ijms23094700)
Supplement: Supplementary file 1 [file ijms-23-04700-s001.zip › Table S9.xlsx]

## Sheet: Sheet1
Table S9 Transcriptome sample information for organ development of passion fruit flower
Species	Tissue Site	Remark		Flower development stages (flower length)
Passiflora edulis	ovule	ov1_1	ov1	14-16 mm ( archesporial cell formed, early development stage)
Passiflora edulis	ovule	ov1_2		14-16 mm ( archesporial cell formed, early development stage)
Passiflora edulis	ovule	ov1_3		14-16 mm ( archesporial cell formed, early development stage)
Passiflora edulis	ovule	ov2_1	ov2	17-20 mm
Passiflora edulis	ovule	ov2_2		17-20 mm
Passiflora edulis	ovule	ov2_3		17-20 mm
Passiflora edulis	ovule	ov3_1	ov3	21-24 mm
Passiflora edulis	ovule	ov3_2		21-24 mm
Passiflora edulis	ovule	ov3_3		21-24 mm
Passiflora edulis	ovule	ov4_1	ov4	24-27 mm
Passiflora edulis	ovule	ov4_2		24-27 mm
Passiflora edulis	ovule	ov4_3		24-27 mm
Passiflora edulis	ovule	ov5_1	ov5	28-31 mm
Passiflora edulis	ovule	ov5_2		28-31 mm
Passiflora edulis	ovule	ov5_3		28-31 mm
Passiflora edulis	ovule	ov6_1	ov6	33-36 mm
Passiflora edulis	ovule	ov6_2		33-36 mm
Passiflora edulis	ovule	ov6_3		33-36 mm
Passiflora edulis	ovule	ov7_1	ov7	37-40 mm
Passiflora edulis	ovule	ov7_2		37-40 mm
Passiflora edulis	ovule	ov7_3		37-40 mm
Passiflora edulis	ovule	ov8_1	ov8	43-46 mm ( fully differentiated ovules, late developmental stage)
Passiflora edulis	ovule	ov8_2		43-46 mm ( fully differentiated ovules, late developmental stage)
Passiflora edulis	ovule	ov8_3		43-46 mm ( fully differentiated ovules, late developmental stage)
Passiflora edulis	bract	br1_1	br1	14-16 mm ( early development stage)
Passiflora edulis	bract	br1_2		14-16 mm ( early development stage)
Passiflora edulis	bract	br1_3		14-16 mm ( early development stage)
Passiflora edulis	bract	br8_1	br8	43-46 mm ( late developmental stage)
Passiflora edulis	bract	br8_2		43-46 mm ( late developmental stage)
Passiflora edulis	bract	br8_3		43-46 mm ( late developmental stage)
Passiflora edulis	sepal	se1_1	se1	14-16 mm ( early development stage)
Passiflora edulis	sepal	se1_2		14-16 mm ( early development stage)
Passiflora edulis	sepal	se1_3		14-16 mm ( early development stage)
Passiflora edulis	sepal	se8_1	se8	43-46 mm ( late developmental stage)
Passiflora edulis	sepal	se8_2		43-46 mm ( late developmental stage)
Passiflora edulis	sepal	se8_3		43-46 mm ( late developmental stage)
Passiflora edulis	petal	pe1_1	pe1	14-16 mm ( early development stage)
Passiflora edulis	petal	pe1_2		14-16 mm ( early development stage)
Passiflora edulis	petal	pe1_3		14-16 mm ( early development stage)
Passiflora edulis	petal	pe8_1	pe8	43-46 mm ( late developmental stage)
Passiflora edulis	petal	pe8_2		43-46 mm ( late developmental stage)
Passiflora edulis	petal	pe8_3		43-46 mm ( late developmental stage)
Passiflora edulis	capillament	ca1_1	ca1	14-16 mm ( early development stage)
Passiflora edulis	capillament	ca1_2		14-16 mm ( early development stage)
Passiflora edulis	capillament	ca1_3		14-16 mm ( early development stage)
Passiflora edulis	capillament	ca8_1	ca8	43-46 mm ( late developmental stage)
Passiflora edulis	capillament	ca8_2		43-46 mm ( late developmental stage)
Passiflora edulis	capillament	ca8_3		43-46 mm ( late developmental stage)
Passiflora edulis	stamen	st1_1	st1	14-16 mm ( early development stage)
Passiflora edulis	stamen	st1_2		14-16 mm ( early development stage)
Passiflora edulis	stamen	st1_3		14-16 mm ( early development stage)
Passiflora edulis	stamen	st8_1	st8	43-46 mm ( late developmental stage)
Passiflora edulis	stamen	st8_2		43-46 mm ( late developmental stage)
Passiflora edulis	stamen	st8_3		43-46 mm ( late developmental stage)
Passiflora edulis	stamen	st9_1	st9	Pollen cracking
Passiflora edulis	stamen	st9_2		Pollen cracking
Passiflora edulis	stamen	st9_3		Pollen cracking
Passiflora edulis	stigma	sg1_1	sg1	14-16 mm ( early development stage)
Passiflora edulis	stigma	sg1_2		14-16 mm ( early development stage)
Passiflora edulis	stigma	sg1_3		14-16 mm ( early development stage)
Passiflora edulis	stigma	sg8_1	sg8	43-46 mm ( late developmental stage)
Passiflora edulis	stigma	sg8_2		43-46 mm ( late developmental stage)
Passiflora edulis	stigma	sg8_3		43-46 mm ( late developmental stage)
